# Supplementary material for: Genome‐Wide Protein Interaction Analysis in Parasitic Gyrodactylus Flatworms–Fish Hosts System and Drug Target Identification
Source: Adv Sci (Weinh). 2025 Sep 29;12(45):e14618. doi: 10.1002/advs.202514618 (PMC12677651; doi:10.1002/advs.202514618)
Supplement: Supplementary file 2 — Supporting Information [file ADVS-12-e14618-s002.zip]

Archive with 2 entries (2 files):
- 3_Supplementary file 2.xlsx
- 3_Supplementary file 3.xlsx
