# Supplementary material for: Genome‐Wide Protein Interaction Analysis in Parasitic Gyrodactylus Flatworms–Fish Hosts System and Drug Target Identification
Source: Adv Sci (Weinh). 2025 Sep 29;12(45):e14618. doi: 10.1002/advs.202514618 (PMC12677651; doi:10.1002/advs.202514618)
Supplement: Supplementary file 2 — Supporting Information [file ADVS-12-e14618-s002.zip › 3_Supplementary file 2.xlsx]

## Sheet: Captions
Supplementary file 2
for
Genome-Wide Protein Interaction Analysis in Parasitic Gyrodactylus Flatworms - Fish Hosts System and Drug Target Identification
Dong Zhang, Jie-Mei Zhao, Chuan-Yu Xiang, Yi-Wen Ma, Hong-Peng Lei, Yu-Ying Shi, Shun Zhou, Jin-Song Chen, Fei Liu, Ben-He Zeng, Rui Song, Ye Hu, Feng Zhang, Xiang Liu, Wen-Xiang Li, Gui-Tang Wang, Ivan Jakovlić*
* Corresponding author: Ivan Jakovlić, State Key Laboratory of Herbage Improvement and Grassland Agro-ecosystems, and College of Ecology, Lanzhou University, 730000, Lanzhou, China; Phone: +86-18571472074; Email: jakovlici@lzu.edu.cn and ivanjakovlic@yahoo.com
Dataset 1. Eggnog-mapper annotation result for the hap1 of Gyrodactylus kobayashii.
Dataset 2. Eggnog-mapper annotation result for the hap2 of Gyrodactylus kobayashii.
Dataset 3. Drug target identification of Gyrodactylus kobayashii hap1, Gyrodactylus bullatarudis, Gyrodactylus salaris.
Dataset 4. PPI pairs comprising genes putatively found in the Gyrodactylus kobayashii secretome before the phylogeny congruence test
Dataset 5. PPI pairs comprising genes putatively found in the Gyrodactylus kobayashii secretome that passed the phylogeny congruence test
Dataset 6. PPI pairs comprising genes putatively found in the host fish contactome before the phylogeny congruence test
Dataset 7. PPI pairs comprising genes putatively found in the host fish contactome that passed the phylogeny congruence test
Dataset 8. Cophylogeny tests for 1869 PPI gene pairs in the secretome dataset, with topologies and branch lengths.
Dataset 9. Cophylogeny tests for 31 PPI gene pairs in the contactome dataset, with topologies and branch lengths.
Explanations:
Dataset 3 column name annotations
scov = （send -sstart+1）/slen
lethal Sl = bitscore(lethal)/slen(lethal)
chembl Sc = =bitscore(chembl)/slen(chembl)
Preferred_name: gene description in eggnog
Se: Se equals 1 if the target gene encodes a protease, protein kinase, protein phosphorylase, transporter, or ion channel (putative enzymatic chokepoints); otherwise, Se is 0
St = log(TPM)/log(10)
S target = (["Sl"]+["Sc"]) * 2 + ["St"] + ["Se"]
Single copy: If all three species have single copies, then it is yes, otherwise it is no
Gene name: lethal database gene name
gene_symbol: chembl database gene name
uniprot_id: uniprot number in chembl database
chembl number: CHEMBL number after chembl id
Query species: The abbreviation of the species name
Abbreviations of species names: GK is Gyrodactylus kobayashii, GB is Gyrodactylus bullatarudis, and GS is Gyrodactylus salaris.

## Sheet: Dataset 1 hap1 
query	seed_ortholog	evalue	score	eggNOG_OGs	max_annot_lvl	COG_category	Description	Preferred_name	GOs	EC	KEGG_ko	KEGG_Pathway	KEGG_Module	KEGG_Reaction	KEGG_rclass	BRITE	KEGG_TC	CAZy	BiGG_Reaction	PFAMs
SDC10201-RA	5057.CADACLAP00007220	0.000131	52	KOG2504@1|root,KOG2504@2759|Eukaryota,39S9J@33154|Opisthokonta,3NWXD@4751|Fungi,3QNFA@4890|Ascomycota,20E3U@147545|Eurotiomycetes,3S4N4@5042|Eurotiales	4751|Fungi	G	Monocarboxylate	-	-	-	-	-	-	-	-	-	-	-	-	MFS_1
SDC10202-RA	6183.Smp_037960.1	4.97e-71	246	KOG3645@1|root,KOG3645@2759|Eukaryota,3AIIU@33154|Opisthokonta,3BYS7@33208|Metazoa,3DFM8@33213|Bilateria	2759|Eukaryota	T	Neurotransmitter-gated ion-channel ligand binding domain	-	-	-	ko:K05312	-	-	-	-	ko00000,ko04040	1.A.9.1	-	-	Neur_chan_LBD,Neur_chan_memb
SDC10204-RA	6183.Smp_152940.1	2.85e-55	207	KOG4740@1|root,KOG4740@2759|Eukaryota,39679@33154|Opisthokonta,3BF23@33208|Metazoa,3CX3A@33213|Bilateria	33208|Metazoa	J	proton channel activity	-	-	-	-	-	-	-	-	-	-	-	-	Otopetrin
SDC10206-RA	6183.Smp_128660.1	7.91e-15	91.3	2BY2G@1|root,2QPW4@2759|Eukaryota,38FBN@33154|Opisthokonta,3BBY1@33208|Metazoa,3CS7S@33213|Bilateria	33208|Metazoa	S	corpus callosum morphogenesis	SZT2	GO:0000323,GO:0000902,GO:0000904,GO:0005575,GO:0005622,GO:0005623,GO:0005737,GO:0005764,GO:0005765,GO:0005773,GO:0005774,GO:0005777,GO:0006950,GO:0007154,GO:0007275,GO:0007399,GO:0007409,GO:0007417,GO:0007420,GO:0008104,GO:0008150,GO:0009267,GO:0009605,GO:0009653,GO:0009791,GO:0009966,GO:0009968,GO:0009987,GO:0009991,GO:0010646,GO:0010648,GO:0016020,GO:0016043,GO:0019222,GO:0021537,GO:0021540,GO:…	-	-	-	-	-	-	-	-	-	-	-
SDC10207-RA	6087.XP_002170078.2	3.66e-117	355	KOG0660@1|root,KOG0660@2759|Eukaryota,38JSF@33154|Opisthokonta,3BCBS@33208|Metazoa	33208|Metazoa	T	mitogen-activated protein kinase	MAPK15	GO:0000122,GO:0000165,GO:0001932,GO:0001934,GO:0002791,GO:0002792,GO:0003400,GO:0003674,GO:0003682,GO:0003824,GO:0004672,GO:0004674,GO:0004707,GO:0005488,GO:0005515,GO:0005575,GO:0005576,GO:0005622,GO:0005623,GO:0005634,GO:0005635,GO:0005737,GO:0005773,GO:0005776,GO:0005783,GO:0005789,GO:0005794,GO:0005814,GO:0005815,GO:0005819,GO:0005856,GO:0005911,GO:0005929,GO:0006275,GO:0006355,GO:0006357,GO:…	2.7.11.24	ko:K19603	ko04657,map04657	-	-	-	ko00000,ko00001,ko01000,ko01001	-	-	-	Pkinase
SDC10208-RA	7029.ACYPI085212-PA	4.19e-07	60.8	28P4Z@1|root,2QVRU@2759|Eukaryota,38G0P@33154|Opisthokonta,3BGQ6@33208|Metazoa,3CZYD@33213|Bilateria,4224W@6656|Arthropoda,3SNFM@50557|Insecta	33208|Metazoa	S	piggyBac transposable element-derived protein	-	-	-	-	-	-	-	-	-	-	-	-	DDE_Tnp_1_7
SDC10209-RA	6211.A0A068YD74	7.58e-94	300	KOG2504@1|root,KOG2504@2759|Eukaryota,39QK3@33154|Opisthokonta,3BIEN@33208|Metazoa,3CSWU@33213|Bilateria	33208|Metazoa	G	lactate transmembrane transporter activity	SLC16A7	GO:0003674,GO:0005215,GO:0005342,GO:0005477,GO:0005575,GO:0005622,GO:0005623,GO:0005737,GO:0005886,GO:0005887,GO:0006810,GO:0006811,GO:0006820,GO:0006848,GO:0008028,GO:0008150,GO:0008509,GO:0008514,GO:0015075,GO:0015129,GO:0015291,GO:0015318,GO:0015355,GO:0015711,GO:0015718,GO:0015727,GO:0015849,GO:0015850,GO:0016020,GO:0016021,GO:0022804,GO:0022857,GO:0031224,GO:0031226,GO:0034220,GO:0035873,GO:…	-	ko:K08184,ko:K08189	-	-	-	-	ko00000,ko02000	2.A.1.13	-	-	MFS_1
SDC10210-RA	6183.Smp_142550.1	1.51e-47	197	KOG1833@1|root,KOG1833@2759|Eukaryota,38B5G@33154|Opisthokonta,3BC0G@33208|Metazoa,3CT3Z@33213|Bilateria	33208|Metazoa	UY	Sertoli cell development	-	GO:0005575,GO:0005622,GO:0005623,GO:0005634,GO:0005635,GO:0005643,GO:0005737,GO:0006606,GO:0006810,GO:0006886,GO:0006913,GO:0006996,GO:0006997,GO:0006999,GO:0008104,GO:0008150,GO:0009987,GO:0012505,GO:0015031,GO:0015833,GO:0016043,GO:0017038,GO:0031967,GO:0031975,GO:0032991,GO:0033036,GO:0033365,GO:0034504,GO:0034613,GO:0042886,GO:0043226,GO:0043227,GO:0043229,GO:0043231,GO:0043933,GO:0044422,GO:…	-	ko:K14314	ko03013,map03013	M00427	-	-	ko00000,ko00001,ko00002,ko03019	1.l.1	-	-	Big_2
SDC10211-RA	10116.ENSRNOP00000021236	8.47e-07	58.5	KOG3656@1|root,KOG3656@2759|Eukaryota,38FMQ@33154|Opisthokonta,3BG7S@33208|Metazoa,3D01C@33213|Bilateria,482JF@7711|Chordata,495VM@7742|Vertebrata,3J39X@40674|Mammalia,35U1J@314146|Euarchontoglires,4Q1JC@9989|Rodentia	33208|Metazoa	T	G-protein coupled adenosine receptor activity	ADORA3	GO:0001609,GO:0001775,GO:0001821,GO:0001973,GO:0002252,GO:0002263,GO:0002274,GO:0002275,GO:0002279,GO:0002349,GO:0002366,GO:0002376,GO:0002441,GO:0002443,GO:0002444,GO:0002448,GO:0002532,GO:0002553,GO:0002682,GO:0002684,GO:0002685,GO:0002687,GO:0002694,GO:0002696,GO:0002697,GO:0002699,GO:0002703,GO:0002705,GO:0002886,GO:0002888,GO:0003674,GO:0004888,GO:0004930,GO:0005575,GO:0005623,GO:0005886,GO:…	-	ko:K04268	ko04022,ko04071,ko04080,map04022,map04071,map04080	-	-	-	ko00000,ko00001,ko04030	-	-	-	7tm_1
SDC10213-RA	1561998.Csp11.Scaffold629.g15268.t2	8.9e-83	310	KOG4740@1|root,KOG4740@2759|Eukaryota,3A14S@33154|Opisthokonta,3BPYG@33208|Metazoa,3D6ZJ@33213|Bilateria,40RH8@6231|Nematoda,1M8MG@119089|Chromadorea,40VFN@6236|Rhabditida	33208|Metazoa	S	proton channel activity	-	-	-	-	-	-	-	-	-	-	-	-	Asp_protease_2,RVT_1,Retrotrans_gag,rve
SDC10477-RA	410358.Mlab_1284	6.83e-22	98.6	COG0580@1|root,arCOG04431@2157|Archaea,2XT1N@28890|Euryarchaeota,2N9IJ@224756|Methanomicrobia	224756|Methanomicrobia	G	TIGRFAM MIP family channel	aqpM	-	-	ko:K02440,ko:K06188	-	-	-	-	ko00000,ko02000	1.A.8,1.A.8.1,1.A.8.2	-	-	MIP
SDC10479-RA	325452.fgenesh_scip_prom.46568.9497	1.1e-174	549	2CM9A@1|root,2QPP0@2759|Eukaryota,3QC42@4776|Peronosporales	4776|Peronosporales	Z	Shoulder domain	-	-	-	ko:K17266	-	-	-	-	ko00000,ko04147	-	-	-	MVP_shoulder,Vault
SDC10481-RA	5911.EAR96150	3.67e-25	115	2E6S3@1|root,2SDEU@2759|Eukaryota,3ZB6Q@5878|Ciliophora	5878|Ciliophora	S	OST-HTH Associated domain	-	-	-	-	-	-	-	-	-	-	-	-	OHA,OST-HTH,zf-B_box
SDC10482-RA	5911.EAS02841	5.82e-15	87.4	2E6S3@1|root,2SNGJ@2759|Eukaryota,3ZDYR@5878|Ciliophora	5878|Ciliophora	S	OST-HTH Associated domain	-	-	-	-	-	-	-	-	-	-	-	-	OHA,OST-HTH
SDC10321-RA	7668.SPU_003218-tr	1.2e-24	119	KOG1075@1|root,KOG1075@2759|Eukaryota	2759|Eukaryota	E	Ribonuclease H protein	-	-	-	-	-	-	-	-	-	-	-	-	RVT_1
SDC10015-RA	27923.ML1541131a-PA	4.95e-23	115	KOG1075@1|root,KOG1075@2759|Eukaryota,3AB3G@33154|Opisthokonta,3BQKC@33208|Metazoa	33154|Opisthokonta	O	Reverse transcriptase (RNA-dependent DNA polymerase)	-	-	-	-	-	-	-	-	-	-	-	-	2OG-FeII_Oxy_2,RVT_1
SDC10452-RA	5888.CAK58311	2.12e-45	163	KOG2123@1|root,KOG2123@2759|Eukaryota,3ZDY7@5878|Ciliophora	5878|Ciliophora	S	Leucine Rich Repeat	-	-	-	-	-	-	-	-	-	-	-	-	LRR_9
SDC10453-RA	6183.Smp_099930.1	4.04e-29	133	KOG0281@1|root,KOG0281@2759|Eukaryota,398A8@33154|Opisthokonta,3BGSY@33208|Metazoa,3CX14@33213|Bilateria	33208|Metazoa	S	SCF-dependent proteasomal ubiquitin-dependent protein catabolic process	BTRC	GO:0000003,GO:0000086,GO:0000151,GO:0000165,GO:0000209,GO:0000278,GO:0000578,GO:0000902,GO:0000904,GO:0001667,GO:0001763,GO:0002009,GO:0002064,GO:0002065,GO:0002066,GO:0003002,GO:0003006,GO:0003674,GO:0003824,GO:0004842,GO:0005488,GO:0005515,GO:0005575,GO:0005622,GO:0005623,GO:0005634,GO:0005654,GO:0005737,GO:0005813,GO:0005815,GO:0005829,GO:0005856,GO:0006355,GO:0006403,GO:0006464,GO:0006468,GO:…	-	ko:K03362	ko04114,ko04120,ko04218,ko04310,ko04340,ko04341,ko04390,ko04624,ko04710,ko05131,map04114,map04120,map04218,map04310,map04340,map04341,map04390,map04624,map04710,map05131	M00380	-	-	ko00000,ko00001,ko00002,ko03036,ko04121	-	-	-	Beta-TrCP_D,F-box-like,WD40
SDC10458-RA	4432.XP_010254064.1	9.11e-14	73.2	KOG1171@1|root,KOG1171@2759|Eukaryota,37NS8@33090|Viridiplantae,3GBJB@35493|Streptophyta	35493|Streptophyta	P	tesmin TSO1-like CXC	-	GO:0003674,GO:0003700,GO:0006355,GO:0008150,GO:0009889,GO:0010468,GO:0010556,GO:0019219,GO:0019222,GO:0031323,GO:0031326,GO:0050789,GO:0050794,GO:0051171,GO:0051252,GO:0060255,GO:0065007,GO:0080090,GO:0140110,GO:1903506,GO:2000112,GO:2001141	-	ko:K21776	ko04218,map04218	-	-	-	ko00000,ko00001	-	-	-	TCR
SDC10461-RA	5932.XP_004027423.1	1.17e-282	797	COG1034@1|root,KOG2282@2759|Eukaryota,3ZASP@5878|Ciliophora	5878|Ciliophora	C	NADH-ubiquinone oxidoreductase-G iron-sulfur binding region	-	-	1.6.5.3,1.6.99.3	ko:K03934	ko00190,ko01100,ko04714,ko04723,ko04932,ko05010,ko05012,ko05016,map00190,map01100,map04714,map04723,map04932,map05010,map05012,map05016	M00143	R11945	RC00061	ko00000,ko00001,ko00002,ko01000	3.D.1.6	-	-	Fer2_4,Molybdopterin,NADH-G_4Fe-4S_3,NADH_dhqG_C
SDC10229-RA	28377.ENSACAP00000021908	0.000118	52.4	2CN36@1|root,2QTNN@2759|Eukaryota,38FJC@33154|Opisthokonta,3BM27@33208|Metazoa,3D0HQ@33213|Bilateria,48H4M@7711|Chordata	33208|Metazoa	-	-	-	-	-	-	-	-	-	-	-	-	-	-	RVT_1
SDC10230-RA	7029.ACYPI065802-PA	6.15e-09	62	COG2124@1|root,COG2801@1|root,KOG0017@2759|Eukaryota,KOG0157@2759|Eukaryota	2759|Eukaryota	Q	iron ion binding	-	-	-	ko:K15001	-	-	-	-	ko00000,ko00199,ko01000	-	-	-	p450
SDC10240-RA	7668.SPU_022393-tr	9.49e-14	84.7	KOG1075@1|root,KOG1075@2759|Eukaryota	2759|Eukaryota	E	Ribonuclease H protein	-	-	-	-	-	-	-	-	-	-	-	-	Exo_endo_phos,RVT_1
SDC10242-RA	28377.ENSACAP00000021976	3.02e-13	80.1	2CN36@1|root,2QTNN@2759|Eukaryota,38FJC@33154|Opisthokonta,3BM27@33208|Metazoa,3D0HQ@33213|Bilateria,48H4M@7711|Chordata,49D09@7742|Vertebrata	33208|Metazoa	-	-	-	-	-	-	-	-	-	-	-	-	-	-	RVT_1
SDC10244-RA	7668.SPU_008262-tr	8.2e-09	67	KOG1075@1|root,KOG1075@2759|Eukaryota,3A7X5@33154|Opisthokonta,3C05U@33208|Metazoa,3DFZY@33213|Bilateria	33208|Metazoa	S	Reverse transcriptase (RNA-dependent DNA polymerase)	-	-	-	-	-	-	-	-	-	-	-	-	DUF1891,Exo_endo_phos,RVT_1
SDC10245-RA	27923.ML128223a-PA	4.79e-29	131	2D72K@1|root,2T3ZC@2759|Eukaryota,3AA4C@33154|Opisthokonta,3BTW9@33208|Metazoa	33208|Metazoa	-	-	-	-	-	-	-	-	-	-	-	-	-	-	-
SDC10246-RA	7029.ACYPI52973-PA	9.12e-22	103	28PS4@1|root,2QWEM@2759|Eukaryota,39STS@33154|Opisthokonta,3BM2D@33208|Metazoa,3D4ZE@33213|Bilateria,420QK@6656|Arthropoda,3SNGI@50557|Insecta	33208|Metazoa	S	Transposase IS4	-	-	-	-	-	-	-	-	-	-	-	-	DDE_Tnp_1_7,Tnp_zf-ribbon_2
SDC10247-RA	13037.EHJ75938	1.03e-11	71.6	KOG0255@1|root,KOG0255@2759|Eukaryota	2759|Eukaryota	GM	solute carrier family 22	-	-	-	ko:K08202,ko:K08203	ko05231,map05231	-	-	-	ko00000,ko00001,ko02000	2.A.1.19.2,2.A.1.19.3,2.A.1.19.4	-	-	MFS_1,Sugar_tr
SDC10136-RA	6326.BUX.s01616.1	1.99e-06	57.4	KOG1075@1|root,KOG1075@2759|Eukaryota,39XQM@33154|Opisthokonta,3C5V0@33208|Metazoa,3DKYK@33213|Bilateria,40FFA@6231|Nematoda	33208|Metazoa	S	Reverse transcriptase (RNA-dependent DNA polymerase)	-	-	-	-	-	-	-	-	-	-	-	-	RVT_1
SDC04397-RA	13735.ENSPSIP00000001442	4.73e-31	129	KOG1075@1|root,KOG1075@2759|Eukaryota	2759|Eukaryota	E	Ribonuclease H protein	-	-	-	-	-	-	-	-	-	-	-	-	Exo_endo_phos_2,RVT_1
SDC04399-RA	281687.CJA36048	5.58e-05	51.6	KOG1075@1|root,KOG1075@2759|Eukaryota,39Y6T@33154|Opisthokonta,3BEGN@33208|Metazoa,3DKJZ@33213|Bilateria,40GWW@6231|Nematoda,1KZYW@119089|Chromadorea,412EV@6236|Rhabditida	33208|Metazoa	K	Ribonuclease H protein	-	-	-	-	-	-	-	-	-	-	-	-	Exo_endo_phos_2,RVT_1
SDC04400-RA	13735.ENSPSIP00000001442	9.88e-31	129	KOG1075@1|root,KOG1075@2759|Eukaryota	2759|Eukaryota	E	Ribonuclease H protein	-	-	-	-	-	-	-	-	-	-	-	-	Exo_endo_phos_2,RVT_1
SDC04396-RA	7070.TC001824-PA	7.45e-112	385	COG2801@1|root,KOG0017@2759|Eukaryota,38F42@33154|Opisthokonta,3BI8I@33208|Metazoa,3D5CW@33213|Bilateria,4224Q@6656|Arthropoda,3SQKC@50557|Insecta	33208|Metazoa	L	retrotransposable element Tf2 155 kDa protein type 1-like	-	-	-	-	-	-	-	-	-	-	-	-	RVT_1,rve
SDC04401-RA	13735.ENSPSIP00000001442	2.53e-29	129	KOG1075@1|root,KOG1075@2759|Eukaryota	2759|Eukaryota	E	Ribonuclease H protein	-	-	-	-	-	-	-	-	-	-	-	-	Exo_endo_phos_2,RVT_1
SDC04403-RA	6087.XP_004212331.1	1.42e-15	79.3	COG0507@1|root,KOG0987@2759|Eukaryota,3A99T@33154|Opisthokonta,3BVJB@33208|Metazoa	33208|Metazoa	D	G-quadruplex DNA unwinding	-	-	3.6.4.12	ko:K15255	-	-	-	-	ko00000,ko01000,ko03029,ko03032	-	-	-	Herpes_Helicase,PIF1,UvrD_C_2
SDC04405-RA	135651.CBN31323	3.36e-252	773	COG2801@1|root,KOG0017@2759|Eukaryota,38F42@33154|Opisthokonta,3BA5H@33208|Metazoa,3CZSS@33213|Bilateria,40FA2@6231|Nematoda,1KXU9@119089|Chromadorea,40S01@6236|Rhabditida	33208|Metazoa	L	K02A2.6-like	-	-	-	-	-	-	-	-	-	-	-	-	RVT_1,gag-asp_proteas,rve,zf-CCHC,zf-H2C2
SDC04406-RA	69319.XP_008556509.1	0	1039	COG0507@1|root,KOG0987@2759|Eukaryota,38G2J@33154|Opisthokonta,3BIV7@33208|Metazoa,3D0M2@33213|Bilateria,420YJ@6656|Arthropoda,3SKNH@50557|Insecta,46JRA@7399|Hymenoptera	33208|Metazoa	D	DNA helicase activity	-	-	-	-	-	-	-	-	-	-	-	-	Helitron_like_N,PIF1
SDC04408-RA	7897.ENSLACP00000013338	1.11e-05	50.1	KOG3105@1|root,KOG3105@2759|Eukaryota,38EWM@33154|Opisthokonta,3BGSJ@33208|Metazoa,3D2I5@33213|Bilateria,47YY8@7711|Chordata	33208|Metazoa	BD	DDE superfamily endonuclease	TIGD6	GO:0005575,GO:0005622,GO:0005623,GO:0005634,GO:0043226,GO:0043227,GO:0043229,GO:0043231,GO:0044424,GO:0044464	-	-	-	-	-	-	-	-	-	-	CENP-B_N,DDE_1,HTH_Tnp_Tc5
SDC04410-RA	7668.SPU_022393-tr	7.22e-14	85.1	KOG1075@1|root,KOG1075@2759|Eukaryota	2759|Eukaryota	E	Ribonuclease H protein	-	-	-	-	-	-	-	-	-	-	-	-	Exo_endo_phos,RVT_1
SDC04411-RA	6183.Smp_057320.1	0	942	COG0464@1|root,KOG0741@2759|Eukaryota,38CBE@33154|Opisthokonta,3B9KB@33208|Metazoa,3CUQF@33213|Bilateria	33208|Metazoa	O	SNARE complex disassembly	NSF	GO:0000149,GO:0001505,GO:0001664,GO:0001919,GO:0001921,GO:0002090,GO:0003674,GO:0003824,GO:0005102,GO:0005488,GO:0005515,GO:0005575,GO:0005622,GO:0005623,GO:0005737,GO:0005794,GO:0005795,GO:0005829,GO:0005886,GO:0006810,GO:0006811,GO:0006812,GO:0006813,GO:0006836,GO:0006886,GO:0006887,GO:0006888,GO:0006890,GO:0006892,GO:0006896,GO:0006900,GO:0006901,GO:0006903,GO:0006906,GO:0006914,GO:0006996,GO:…	3.6.4.6	ko:K06027	ko04138,ko04721,ko04727,ko04962,map04138,map04721,map04727,map04962	-	-	-	ko00000,ko00001,ko01000,ko04131	1.F.1.1	-	-	AAA,CDC48_2,CDC48_N
SDC04412-RA	7029.ACYPI000313-PA	1.35e-119	369	COG2801@1|root,KOG0017@2759|Eukaryota,39YEF@33154|Opisthokonta,3BFFD@33208|Metazoa,3CYCR@33213|Bilateria	33208|Metazoa	L	KRAB-A domain containing 2	-	-	-	-	-	-	-	-	-	-	-	-	RVT_1,rve
SDC04413-RA	281687.CJA40394	7.07e-06	56.2	KOG1075@1|root,KOG1075@2759|Eukaryota,3AV1G@33154|Opisthokonta,3C39W@33208|Metazoa,3DJI1@33213|Bilateria,40JTB@6231|Nematoda,1M357@119089|Chromadorea,40Z8W@6236|Rhabditida	33208|Metazoa	S	Reverse transcriptase (RNA-dependent DNA polymerase)	-	-	-	-	-	-	-	-	-	-	-	-	Exo_endo_phos_2,RVT_1
SDC04414-RA	6211.A0A068YBG8	2.51e-12	71.6	COG0689@1|root,KOG1068@2759|Eukaryota,3A9EF@33154|Opisthokonta,3BV2V@33208|Metazoa,3DAX8@33213|Bilateria	33208|Metazoa	J	3' exoribonuclease family, domain 1	-	GO:0000176,GO:0000177,GO:0000178,GO:0000291,GO:0000956,GO:0005575,GO:0005622,GO:0005623,GO:0005634,GO:0005730,GO:0005737,GO:0006139,GO:0006364,GO:0006396,GO:0006401,GO:0006402,GO:0006725,GO:0006807,GO:0008150,GO:0008152,GO:0009056,GO:0009057,GO:0009892,GO:0009987,GO:0010467,GO:0010468,GO:0010605,GO:0010629,GO:0016070,GO:0016071,GO:0016072,GO:0016073,GO:0016074,GO:0016075,GO:0016180,GO:0019222,GO:…	-	ko:K12587	ko03018,map03018	M00391	-	-	ko00000,ko00001,ko00002,ko03019	-	-	-	RNase_PH
SDC04416-RA	936053.I1C564	3.13e-06	51.6	KOG1075@1|root,KOG1075@2759|Eukaryota	2759|Eukaryota	E	Ribonuclease H protein	-	-	-	ko:K08145	-	-	-	-	ko00000,ko02000	2.A.1.1.46	-	-	Exo_endo_phos_2,Peptidase_C48,RVT_1,RVT_3
SDC04419-RA	7209.EFO16180.2	2.8e-182	523	COG5023@1|root,KOG1376@2759|Eukaryota,3AISD@33154|Opisthokonta,3BY79@33208|Metazoa,3DDA9@33213|Bilateria,40FBJ@6231|Nematoda,1KYJG@119089|Chromadorea	33208|Metazoa	Z	Tubulin is the major constituent of microtubules. It binds two moles of GTP, one at an exchangeable site on the beta chain and one at a non-exchangeable site on the alpha chain	-	GO:0005575,GO:0005622,GO:0005623,GO:0005737,GO:0005856,GO:0005874,GO:0005879,GO:0005881,GO:0005929,GO:0005930,GO:0015630,GO:0032838,GO:0042995,GO:0043226,GO:0043228,GO:0043229,GO:0043232,GO:0044422,GO:0044424,GO:0044430,GO:0044441,GO:0044444,GO:0044446,GO:0044447,GO:0044463,GO:0044464,GO:0097014,GO:0099080,GO:0099081,GO:0099512,GO:0099513,GO:0099568,GO:0120025,GO:0120038	-	ko:K07374	ko04145,ko04210,ko04530,ko04540,ko05130,map04145,map04210,map04530,map04540,map05130	-	-	-	ko00000,ko00001,ko03019,ko03036,ko04147,ko04812	-	-	-	Tubulin,Tubulin_C
SDC04421-RA	6211.A0A068YHT2	8.62e-34	120	COG1761@1|root,KOG4392@2759|Eukaryota,3A60P@33154|Opisthokonta,3BQ9K@33208|Metazoa,3D793@33213|Bilateria	33208|Metazoa	K	RNA polymerase II activity	POLR2J	GO:0000375,GO:0000377,GO:0000398,GO:0000428,GO:0003674,GO:0003824,GO:0003899,GO:0005488,GO:0005515,GO:0005575,GO:0005622,GO:0005623,GO:0005634,GO:0005654,GO:0005665,GO:0006139,GO:0006259,GO:0006281,GO:0006283,GO:0006289,GO:0006351,GO:0006352,GO:0006354,GO:0006366,GO:0006367,GO:0006368,GO:0006370,GO:0006396,GO:0006397,GO:0006725,GO:0006807,GO:0006950,GO:0006974,GO:0007154,GO:0007165,GO:0007166,GO:…	-	ko:K03008	ko00230,ko00240,ko01100,ko03020,ko05016,ko05169,map00230,map00240,map01100,map03020,map05016,map05169	M00180	R00435,R00441,R00442,R00443	RC02795	br01611,ko00000,ko00001,ko00002,ko03021,ko03400	-	-	-	RNA_pol_L_2
SDC04427-RA	160860.XP_007336434.1	1.73e-22	103	COG2890@1|root,KOG3191@2759|Eukaryota,39XP3@33154|Opisthokonta,3NUJD@4751|Fungi,3V0UR@5204|Basidiomycota,228NN@155619|Agaricomycetes,3H2A5@355688|Agaricomycetes incertae sedis	4751|Fungi	J	Methyltransferase	MTQ2	GO:0002181,GO:0002184,GO:0003674,GO:0003824,GO:0005575,GO:0005622,GO:0005623,GO:0005634,GO:0005737,GO:0006412,GO:0006415,GO:0006417,GO:0006464,GO:0006479,GO:0006518,GO:0006807,GO:0008150,GO:0008152,GO:0008168,GO:0008170,GO:0008213,GO:0008276,GO:0008757,GO:0009058,GO:0009059,GO:0009889,GO:0009987,GO:0010467,GO:0010468,GO:0010556,GO:0010608,GO:0016043,GO:0016740,GO:0016741,GO:0018364,GO:0019222,GO:…	2.1.1.297	ko:K19589	-	-	-	-	ko00000,ko01000,ko03012	-	-	-	MTS
SDC04428-RA	69319.XP_008558398.1	1.22e-21	99.4	COG5603@1|root,KOG3487@2759|Eukaryota,3A0GZ@33154|Opisthokonta,3BQJ5@33208|Metazoa,3D75K@33213|Bilateria,41Z9X@6656|Arthropoda,3SMMQ@50557|Insecta,46I9K@7399|Hymenoptera	33208|Metazoa	U	Sedlin, N-terminal conserved region	TRAPPC2	GO:0000003,GO:0001501,GO:0003674,GO:0005085,GO:0005088,GO:0005488,GO:0005515,GO:0005575,GO:0005622,GO:0005623,GO:0005634,GO:0005654,GO:0005737,GO:0005783,GO:0005829,GO:0006355,GO:0006403,GO:0006810,GO:0006888,GO:0006900,GO:0006901,GO:0006903,GO:0006996,GO:0007154,GO:0007165,GO:0007166,GO:0007224,GO:0007275,GO:0007276,GO:0007283,GO:0008134,GO:0008150,GO:0009889,GO:0009987,GO:0010468,GO:0010556,GO:…	-	ko:K20301	-	-	-	-	ko00000,ko04131	-	-	-	Sedlin_N
SDC04429-RA	79684.XP_005354674.1	1.82e-261	851	KOG1326@1|root,KOG1326@2759|Eukaryota,38D4M@33154|Opisthokonta,3BBII@33208|Metazoa,3CUEE@33213|Bilateria,481RX@7711|Chordata,48WGN@7742|Vertebrata,3J5DA@40674|Mammalia,35M4Q@314146|Euarchontoglires,4Q1AD@9989|Rodentia	33208|Metazoa	M	FerI	FER1L6	-	-	ko:K19949,ko:K22127	-	-	-	-	ko00000,ko04131	-	-	-	C2,FerB,FerI,Ferlin_C
SDC04430-RA	7070.TC001664-PA	1.88e-05	57	KOG1075@1|root,KOG1075@2759|Eukaryota,39Y6T@33154|Opisthokonta,3BEGN@33208|Metazoa,3CZ7K@33213|Bilateria,4276S@6656|Arthropoda,3SPCC@50557|Insecta	33208|Metazoa	S	Reverse transcriptase (RNA-dependent DNA polymerase)	-	-	-	-	-	-	-	-	-	-	-	-	Exo_endo_phos_2,RVT_1
SDC04432-RA	121225.PHUM522550-PA	4.56e-183	560	COG5347@1|root,KOG0705@2759|Eukaryota,38BZZ@33154|Opisthokonta,3B94J@33208|Metazoa,3CW7J@33213|Bilateria,41WZU@6656|Arthropoda,3SGUQ@50557|Insecta,3E8CU@33342|Paraneoptera	33208|Metazoa	T	GTP binding. It is involved in the biological process described with regulation of ARF GTPase activity	AGAP3	GO:0000060,GO:0000166,GO:0000302,GO:0001709,GO:0001882,GO:0001883,GO:0001932,GO:0001934,GO:0003008,GO:0003674,GO:0003824,GO:0003924,GO:0005096,GO:0005488,GO:0005515,GO:0005524,GO:0005525,GO:0005543,GO:0005575,GO:0005622,GO:0005623,GO:0005634,GO:0005730,GO:0005737,GO:0005739,GO:0005768,GO:0005829,GO:0006355,GO:0006357,GO:0006508,GO:0006511,GO:0006606,GO:0006807,GO:0006810,GO:0006886,GO:0006913,GO:…	-	ko:K12491,ko:K17848	ko04068,ko04144,map04068,map04144	-	-	-	ko00000,ko00001,ko04131	-	-	-	Ank,Ank_2,ArfGap,PH,Ras
SDC04433-RA	6412.HelroP109814	5.59e-218	643	COG5647@1|root,KOG2166@2759|Eukaryota,38E6P@33154|Opisthokonta,3BH1D@33208|Metazoa,3CYSK@33213|Bilateria	33208|Metazoa	D	Belongs to the cullin family	CUL1	GO:0000003,GO:0000082,GO:0000086,GO:0000151,GO:0000165,GO:0000209,GO:0000278,GO:0002119,GO:0002164,GO:0002252,GO:0002376,GO:0003674,GO:0003824,GO:0004842,GO:0005488,GO:0005515,GO:0005575,GO:0005622,GO:0005623,GO:0005634,GO:0005654,GO:0005737,GO:0005829,GO:0006464,GO:0006468,GO:0006508,GO:0006511,GO:0006513,GO:0006793,GO:0006796,GO:0006807,GO:0006873,GO:0006875,GO:0006879,GO:0006915,GO:0006950,GO:…	-	ko:K03347	ko04110,ko04111,ko04114,ko04120,ko04141,ko04310,ko04340,ko04341,ko04350,ko04710,ko05168,ko05200,map04110,map04111,map04114,map04120,map04141,map04310,map04340,map04341,map04350,map04710,map05168,map05200	M00379,M00380,M00381,M00382,M00387,M00407,M00411	-	-	ko00000,ko00001,ko00002,ko04121	-	-	-	Cullin,Cullin_Nedd8
SDC04434-RA	31234.CRE09716	2.44e-27	125	2CXRP@1|root,2RZ9M@2759|Eukaryota,3A84X@33154|Opisthokonta,3BTAV@33208|Metazoa,3DA3Q@33213|Bilateria,40QVA@6231|Nematoda,1M7S6@119089|Chromadorea,40SEC@6236|Rhabditida	33208|Metazoa	-	-	-	-	-	-	-	-	-	-	-	-	-	-	DDE_3,HTH_38,HTH_Tnp_Tc3_1,HTH_Tnp_Tc3_2
SDC04436-RA	6183.Smp_124130.1	4.54e-153	451	KOG0593@1|root,KOG0593@2759|Eukaryota,38FU6@33154|Opisthokonta,3BBUV@33208|Metazoa,3CU0C@33213|Bilateria	33208|Metazoa	T	cyclin-dependent kinase-like	CDKL1	GO:0000278,GO:0000281,GO:0000910,GO:0003674,GO:0003824,GO:0004672,GO:0004674,GO:0004693,GO:0005575,GO:0005622,GO:0005623,GO:0005634,GO:0005654,GO:0005737,GO:0005929,GO:0006464,GO:0006468,GO:0006793,GO:0006796,GO:0006807,GO:0007049,GO:0007275,GO:0007507,GO:0008150,GO:0008152,GO:0009987,GO:0016301,GO:0016310,GO:0016740,GO:0016772,GO:0016773,GO:0019538,GO:0022402,GO:0031344,GO:0031974,GO:0031981,GO:…	2.7.11.22	ko:K08824	-	-	-	-	ko00000,ko01000,ko01001	-	-	-	Pkinase
SDC04437-RA	6211.A0A068Y6N6	1.02e-19	104	KOG2115@1|root,KOG2115@2759|Eukaryota,38B61@33154|Opisthokonta,3BC0M@33208|Metazoa,3D2X0@33213|Bilateria	33208|Metazoa	U	Golgi to vacuole transport	VPS54	GO:0000003,GO:0000138,GO:0000139,GO:0000149,GO:0000938,GO:0001675,GO:0001894,GO:0003006,GO:0003674,GO:0005488,GO:0005515,GO:0005575,GO:0005622,GO:0005623,GO:0005634,GO:0005654,GO:0005737,GO:0005794,GO:0005795,GO:0005802,GO:0006810,GO:0006892,GO:0006896,GO:0006996,GO:0006997,GO:0007010,GO:0007034,GO:0007041,GO:0007275,GO:0007276,GO:0007281,GO:0007283,GO:0007286,GO:0007289,GO:0007290,GO:0007291,GO:…	-	ko:K17600	-	-	-	-	ko00000,ko01009,ko04131	-	-	-	Vps54,Vps54_N
SDC04438-RA	9305.ENSSHAP00000001998	8.07e-34	145	KOG3763@1|root,KOG3763@2759|Eukaryota,38G81@33154|Opisthokonta,3BACJ@33208|Metazoa,3CRV6@33213|Bilateria,480BZ@7711|Chordata,4952X@7742|Vertebrata,3J2DK@40674|Mammalia,4K8UJ@9263|Metatheria	33208|Metazoa	A	C-terminal domain of vertebrate Tap protein	NXF1	GO:0003674,GO:0003676,GO:0003723,GO:0003729,GO:0005488,GO:0005515,GO:0005575,GO:0005622,GO:0005623,GO:0005634,GO:0005635,GO:0005643,GO:0005654,GO:0005730,GO:0005737,GO:0005829,GO:0006139,GO:0006378,GO:0006396,GO:0006397,GO:0006403,GO:0006405,GO:0006406,GO:0006611,GO:0006725,GO:0006807,GO:0006810,GO:0006886,GO:0006913,GO:0007275,GO:0007399,GO:0008104,GO:0008150,GO:0008152,GO:0009987,GO:0010467,GO:…	-	ko:K14284	ko03008,ko03013,ko03015,ko05164,ko05168,map03008,map03013,map03015,map05164,map05168	-	-	-	ko00000,ko00001,ko03009,ko03019	1.I.1	-	-	NTF2,TAP_C,Tap-RNA_bind
SDC04440-RA	6211.A0A068YJE4	1.06e-154	488	KOG4377@1|root,KOG4377@2759|Eukaryota,38GDE@33154|Opisthokonta,3BE2Z@33208|Metazoa,3CSX2@33213|Bilateria	33208|Metazoa	S	generation of neurons	CASZ1	GO:0000981,GO:0001654,GO:0001709,GO:0001754,GO:0003407,GO:0003674,GO:0003676,GO:0003677,GO:0003700,GO:0005488,GO:0005575,GO:0005622,GO:0005623,GO:0005634,GO:0005654,GO:0005737,GO:0005829,GO:0006139,GO:0006351,GO:0006355,GO:0006357,GO:0006725,GO:0006807,GO:0007275,GO:0007399,GO:0007402,GO:0007417,GO:0007419,GO:0007420,GO:0007423,GO:0008150,GO:0008152,GO:0009058,GO:0009059,GO:0009653,GO:0009791,GO:…	-	-	-	-	-	-	-	-	-	-	-
SDC04443-RA	42254.XP_004604865.1	5.17e-41	166	KOG1565@1|root,KOG1565@2759|Eukaryota,38HNS@33154|Opisthokonta,3BHFC@33208|Metazoa,3CY36@33213|Bilateria,48283@7711|Chordata,48Y4Z@7742|Vertebrata,3J79Q@40674|Mammalia	33208|Metazoa	OW	negative regulation of hydrogen peroxide metabolic process	MMP3	GO:0000302,GO:0001101,GO:0003674,GO:0003824,GO:0004175,GO:0004222,GO:0004252,GO:0005488,GO:0005575,GO:0005576,GO:0005615,GO:0005622,GO:0005623,GO:0005634,GO:0005737,GO:0005739,GO:0005829,GO:0006508,GO:0006807,GO:0006950,GO:0006979,GO:0007154,GO:0007165,GO:0007166,GO:0008150,GO:0008152,GO:0008233,GO:0008236,GO:0008237,GO:0008270,GO:0009056,GO:0009057,GO:0009719,GO:0009892,GO:0009966,GO:0009968,GO:…	3.4.24.17,3.4.24.22,3.4.24.34,3.4.24.7,3.4.24.80	ko:K01388,ko:K01394,ko:K01396,ko:K01402,ko:K07763,ko:K07994,ko:K07999	ko03320,ko04657,ko04668,ko04912,ko04926,ko05200,ko05202,ko05215,ko05219,ko05323,map03320,map04657,map04668,map04912,map04926,map05200,map05202,map05215,map05219,map05323	-	-	-	ko00000,ko00001,ko01000,ko01002,ko04516	-	-	-	Hemopexin,PG_binding_1,Peptidase_M10
SDC04444-RA	1289135.A966_11437	1.38e-05	52.8	COG1120@1|root,COG1120@2|Bacteria,2J7BM@203691|Spirochaetes	203691|Spirochaetes	HP	ABC transporter	-	-	3.6.3.34	ko:K02013	ko02010,map02010	M00240	-	-	ko00000,ko00001,ko00002,ko01000,ko02000	3.A.1.14	-	-	ABC_tran
SDC04446-RA	106582.XP_004539212.1	4.52e-34	133	KOG0850@1|root,KOG0492@2759|Eukaryota,3A3M9@33154|Opisthokonta,3BK91@33208|Metazoa,3D6J7@33213|Bilateria,48AIF@7711|Chordata,498UA@7742|Vertebrata,49ZTR@7898|Actinopterygii	33208|Metazoa	K	Muscle segment homeobox C	Msx3	GO:0000122,GO:0001501,GO:0002009,GO:0003002,GO:0005575,GO:0005622,GO:0005623,GO:0005634,GO:0006355,GO:0006357,GO:0006950,GO:0007275,GO:0007389,GO:0007423,GO:0008150,GO:0009611,GO:0009653,GO:0009790,GO:0009792,GO:0009887,GO:0009888,GO:0009889,GO:0009890,GO:0009892,GO:0009953,GO:0010468,GO:0010556,GO:0010558,GO:0010605,GO:0010629,GO:0010639,GO:0010941,GO:0019219,GO:0019222,GO:0030916,GO:0031056,GO:…	-	ko:K09341	ko05166,map05166	-	-	-	ko00000,ko00001,ko03000	-	-	-	Homeobox
SDC04447-RA	7029.ACYPI007587-PA	1.4e-26	122	KOG3105@1|root,KOG3762@1|root,KOG3105@2759|Eukaryota,KOG3762@2759|Eukaryota,38EWM@33154|Opisthokonta,3BGSJ@33208|Metazoa,3D2I5@33213|Bilateria,42087@6656|Arthropoda	33208|Metazoa	BD	DDE superfamily endonuclease	-	-	-	-	-	-	-	-	-	-	-	-	CENP-B_N,DDE_1,HTH_Tnp_Tc5
SDC04449-RA	106582.XP_004560712.1	2.83e-61	192	COG0636@1|root,KOG0232@2759|Eukaryota,39ZUF@33154|Opisthokonta,3BPD3@33208|Metazoa,3D68H@33213|Bilateria,48CBK@7711|Chordata,49AYR@7742|Vertebrata,49V7G@7898|Actinopterygii	33208|Metazoa	C	Proton-conducting pore forming subunit of the membrane integral V0 complex of vacuolar ATPase. V-ATPase is responsible for acidifying a variety of intracellular compartments in eukaryotic cells	ATP6V0C	GO:0000041,GO:0000220,GO:0000323,GO:0001775,GO:0002252,GO:0002263,GO:0002274,GO:0002275,GO:0002283,GO:0002366,GO:0002376,GO:0002443,GO:0002444,GO:0002446,GO:0003674,GO:0003824,GO:0005215,GO:0005488,GO:0005515,GO:0005575,GO:0005622,GO:0005623,GO:0005737,GO:0005764,GO:0005765,GO:0005766,GO:0005768,GO:0005773,GO:0005774,GO:0005794,GO:0005886,GO:0006810,GO:0006811,GO:0006812,GO:0006826,GO:0006873,GO:…	-	ko:K02155	ko00190,ko01100,ko04142,ko04145,ko04721,ko04966,ko05110,ko05120,ko05152,ko05323,map00190,map01100,map04142,map04145,map04721,map04966,map05110,map05120,map05152,map05323	M00160	-	-	ko00000,ko00001,ko00002	3.A.2.2	-	-	ATP-synt_C
SDC04450-RA	6211.A0A068Y8F5	1.55e-14	76.6	2CNB2@1|root,2QUY5@2759|Eukaryota,38RXZ@33154|Opisthokonta,3BH6B@33208|Metazoa,3CVQX@33213|Bilateria	33208|Metazoa	S	GATA zinc finger	GATAD1	GO:0000981,GO:0003674,GO:0003700,GO:0005575,GO:0005622,GO:0005623,GO:0005634,GO:0005654,GO:0006323,GO:0006325,GO:0006333,GO:0006355,GO:0006357,GO:0006996,GO:0008150,GO:0009889,GO:0009987,GO:0010468,GO:0010556,GO:0016043,GO:0019219,GO:0019222,GO:0022607,GO:0031323,GO:0031326,GO:0031497,GO:0031974,GO:0031981,GO:0043226,GO:0043227,GO:0043229,GO:0043231,GO:0043233,GO:0044085,GO:0044422,GO:0044424,GO:…	-	-	-	-	-	-	-	-	-	-	GATA
SDC04451-RA	40559.M7UU69	3.08e-18	94	COG0202@1|root,KOG1522@2759|Eukaryota,39R3C@33154|Opisthokonta,3NWFI@4751|Fungi,3QKTX@4890|Ascomycota,20VUG@147548|Leotiomycetes	4751|Fungi	K	RNA polymerases D	rpb3	GO:0000228,GO:0000428,GO:0000785,GO:0000790,GO:0005575,GO:0005622,GO:0005623,GO:0005634,GO:0005654,GO:0005665,GO:0005694,GO:0006139,GO:0006351,GO:0006353,GO:0006366,GO:0006369,GO:0006725,GO:0006807,GO:0008150,GO:0008152,GO:0009058,GO:0009059,GO:0009987,GO:0010467,GO:0016070,GO:0016591,GO:0018130,GO:0019438,GO:0030880,GO:0031974,GO:0031981,GO:0032774,GO:0032991,GO:0034641,GO:0034645,GO:0034654,GO:…	-	ko:K03011	ko00230,ko00240,ko01100,ko03020,ko05016,ko05169,map00230,map00240,map01100,map03020,map05016,map05169	M00180	R00435,R00441,R00442,R00443	RC02795	br01611,ko00000,ko00001,ko00002,ko03021,ko03400	-	-	-	RNA_pol_A_bac,RNA_pol_L
SDC04452-RA	51511.ENSCSAVP00000018466	2.96e-47	187	KOG2220@1|root,KOG2220@2759|Eukaryota,38BZH@33154|Opisthokonta,3BEU9@33208|Metazoa,3CXJJ@33213|Bilateria,48B1J@7711|Chordata	33208|Metazoa	S	Rhophilin Rho GTPase binding protein	RHPN2	GO:0003674,GO:0005575,GO:0005622,GO:0005623,GO:0005737,GO:0005829,GO:0008150,GO:0030234,GO:0030695,GO:0044424,GO:0044444,GO:0044464,GO:0050790,GO:0060589,GO:0065007,GO:0065009,GO:0098772	-	-	-	-	-	-	-	-	-	-	BRO1,HR1,PDZ
SDC04454-RA	7994.ENSAMXP00000000293	9.14e-05	49.3	KOG3565@1|root,KOG3565@2759|Eukaryota,38EK2@33154|Opisthokonta,3BDUA@33208|Metazoa,3CTQB@33213|Bilateria,480FN@7711|Chordata,48YHK@7742|Vertebrata,49QBJ@7898|Actinopterygii	33208|Metazoa	T	Formin binding protein 1-like	FNBP1L	GO:0000003,GO:0002009,GO:0002064,GO:0002065,GO:0002066,GO:0002165,GO:0003006,GO:0003674,GO:0005488,GO:0005515,GO:0005543,GO:0005575,GO:0005622,GO:0005623,GO:0005737,GO:0005829,GO:0005886,GO:0005911,GO:0006810,GO:0006897,GO:0006898,GO:0006900,GO:0006928,GO:0006996,GO:0007009,GO:0007275,GO:0007276,GO:0007281,GO:0007292,GO:0007293,GO:0007349,GO:0007399,GO:0007439,GO:0007444,GO:0007472,GO:0007476,GO:…	-	ko:K20121	-	-	-	-	ko00000,ko04131	-	-	-	FCH,SH3_1,SH3_9
SDC04456-RA	3075.A0A087SGM2	3.42e-06	54.3	KOG2858@1|root,KOG2858@2759|Eukaryota,37RFU@33090|Viridiplantae	33090|Viridiplantae	S	Box C D snoRNA protein	-	-	-	-	-	-	-	-	-	-	-	-	TIC20,zf-HIT
SDC04455-RA	5888.CAK74597	6.3e-05	51.6	KOG2858@1|root,KOG2858@2759|Eukaryota,3ZEW6@5878|Ciliophora	5878|Ciliophora	S	HIT zinc finger	-	-	-	-	-	-	-	-	-	-	-	-	zf-HIT
SDC04457-RA	633148.Tagg_0163	1.33e-09	67	COG0639@1|root,arCOG01143@2157|Archaea,2XQS4@28889|Crenarchaeota	28889|Crenarchaeota	T	SMART serine threonine-specific protein phosphatase and bis(5-nucleosyl)-tetraphosphatase	-	-	3.1.3.16	ko:K01090	-	-	-	-	ko00000,ko01000	-	-	-	Metallophos
SDC04458-RA	6211.A0A068YCM7	1.89e-67	233	COG5542@1|root,KOG2647@2759|Eukaryota,38F3K@33154|Opisthokonta,3B9NV@33208|Metazoa,3CWFT@33213|Bilateria	33208|Metazoa	G	dolichyl-phosphate-mannose-glycolipid alpha-mannosyltransferase activity	PIGV	GO:0000030,GO:0001654,GO:0001745,GO:0001751,GO:0001754,GO:0003674,GO:0003824,GO:0004376,GO:0004584,GO:0005575,GO:0005622,GO:0005623,GO:0005737,GO:0005783,GO:0005789,GO:0006464,GO:0006497,GO:0006505,GO:0006506,GO:0006629,GO:0006643,GO:0006644,GO:0006650,GO:0006661,GO:0006664,GO:0006793,GO:0006796,GO:0006807,GO:0006996,GO:0007029,GO:0007275,GO:0007399,GO:0007423,GO:0008104,GO:0008150,GO:0008152,GO:…	-	ko:K07542	ko00563,ko01100,map00563,map01100	M00065	R05921	-	ko00000,ko00001,ko00002,ko01000,ko01003	-	GT76	-	Mannosyl_trans2
SDC04459-RA	7234.FBpp0183150	5.5e-47	177	KOG1786@1|root,KOG3575@1|root,KOG1786@2759|Eukaryota,KOG3575@2759|Eukaryota,38EYK@33154|Opisthokonta,3BC6Q@33208|Metazoa,3CWKU@33213|Bilateria,41X9N@6656|Arthropoda,3SI7E@50557|Insecta,44XA8@7147|Diptera,45TBH@7214|Drosophilidae	33208|Metazoa	K	ligand-activated sequence-specific DNA binding RNA polymerase II transcription factor activity. It is involved in the biological process described with	dsf	GO:0000003,GO:0000122,GO:0000981,GO:0000982,GO:0001078,GO:0001227,GO:0002682,GO:0003006,GO:0003674,GO:0003700,GO:0003707,GO:0004879,GO:0006355,GO:0006357,GO:0007154,GO:0007165,GO:0007275,GO:0007530,GO:0007610,GO:0007617,GO:0007618,GO:0007619,GO:0007620,GO:0008049,GO:0008150,GO:0009719,GO:0009725,GO:0009755,GO:0009889,GO:0009890,GO:0009892,GO:0009987,GO:0010033,GO:0010468,GO:0010556,GO:0010558,GO:…	-	ko:K07295,ko:K08545,ko:K08546	ko04013,map04013	-	-	-	ko00000,ko00001,ko03000,ko03310	-	-	-	Hormone_recep,zf-C4
SDC04461-RA	6183.Smp_176040.1	8.26e-49	196	KOG0122@1|root,KOG3715@1|root,KOG0122@2759|Eukaryota,KOG3715@2759|Eukaryota,38I3H@33154|Opisthokonta,3BH6T@33208|Metazoa,3CUIK@33213|Bilateria	33208|Metazoa	EU	folliculin	FLCN	GO:0000122,GO:0000323,GO:0001558,GO:0001701,GO:0001932,GO:0001933,GO:0001934,GO:0002376,GO:0002520,GO:0002682,GO:0003674,GO:0005488,GO:0005575,GO:0005622,GO:0005623,GO:0005634,GO:0005730,GO:0005737,GO:0005764,GO:0005773,GO:0005829,GO:0005886,GO:0005929,GO:0006140,GO:0006355,GO:0006356,GO:0006357,GO:0006996,GO:0007005,GO:0007043,GO:0007154,GO:0007165,GO:0007275,GO:0008150,GO:0008285,GO:0009790,GO:…	-	ko:K09594	ko04150,ko05211,map04150,map05211	-	-	-	ko00000,ko00001	-	-	-	Folliculin,Folliculin_C
SDC04462-RA	6211.A0A068Y6V4	2.17e-208	647	COG0474@1|root,KOG0206@2759|Eukaryota,38CIT@33154|Opisthokonta,3BAX2@33208|Metazoa,3CXVK@33213|Bilateria	33208|Metazoa	P	Belongs to the cation transport ATPase (P-type) (TC 3.A.3) family. Type IV subfamily	ATP11B	GO:0000323,GO:0001775,GO:0002252,GO:0002263,GO:0002274,GO:0002275,GO:0002283,GO:0002366,GO:0002376,GO:0002443,GO:0002444,GO:0002446,GO:0003674,GO:0003824,GO:0004012,GO:0005215,GO:0005319,GO:0005548,GO:0005575,GO:0005622,GO:0005623,GO:0005634,GO:0005635,GO:0005637,GO:0005737,GO:0005764,GO:0005765,GO:0005766,GO:0005768,GO:0005773,GO:0005774,GO:0005783,GO:0005886,GO:0006810,GO:0006811,GO:0006820,GO:…	3.6.3.1	ko:K01530,ko:K14802	-	-	-	-	ko00000,ko01000,ko03009	3.A.3.8	-	-	Cation_ATPase,E1-E2_ATPase,Hydrolase,PhoLip_ATPase_C,PhoLip_ATPase_N
SDC04465-RA	6211.A0A087VXD5	3.8e-122	446	COG5069@1|root,KOG4286@2759|Eukaryota,38H9P@33154|Opisthokonta,3B9ZQ@33208|Metazoa,3CSW5@33213|Bilateria	33208|Metazoa	Z	May play a role in anchoring the cytoskeleton to the plasma membrane	-	GO:0003674,GO:0005215,GO:0005277,GO:0005326,GO:0005488,GO:0005515,GO:0005575,GO:0005622,GO:0005623,GO:0005737,GO:0005886,GO:0006810,GO:0006811,GO:0006812,GO:0006836,GO:0006855,GO:0006996,GO:0007010,GO:0007154,GO:0007267,GO:0007268,GO:0007271,GO:0007610,GO:0007626,GO:0008150,GO:0008324,GO:0008519,GO:0009653,GO:0009914,GO:0009987,GO:0010646,GO:0010647,GO:0010817,GO:0010927,GO:0015075,GO:0015101,GO:…	-	ko:K10366	ko05410,ko05412,ko05414,ko05416,map05410,map05412,map05414,map05416	-	-	-	ko00000,ko00001,ko04812	-	-	-	CH,EF-hand_2,EF-hand_3,Spectrin,WW,ZZ
SDC04467-RA	6211.A0A068YDR1	1.33e-10	63.5	2CTF9@1|root,2S4BS@2759|Eukaryota,3A5XV@33154|Opisthokonta,3BSSW@33208|Metazoa,3D9H4@33213|Bilateria	33208|Metazoa	J	mitochondrial translation	MRPS21	GO:0000313,GO:0000314,GO:0003674,GO:0003735,GO:0005198,GO:0005575,GO:0005622,GO:0005623,GO:0005737,GO:0005739,GO:0005740,GO:0005743,GO:0005759,GO:0005761,GO:0005763,GO:0005840,GO:0006412,GO:0006414,GO:0006415,GO:0006518,GO:0006807,GO:0008150,GO:0008152,GO:0009058,GO:0009059,GO:0009987,GO:0010467,GO:0015935,GO:0016020,GO:0016043,GO:0019538,GO:0019866,GO:0022411,GO:0031090,GO:0031966,GO:0031967,GO:…	-	ko:K02970	ko03010,map03010	M00178	-	-	br01610,ko00000,ko00001,ko00002,ko03011	-	-	-	Ribosomal_S21
SDC04468-RA	10181.XP_004854139.1	1.69e-35	144	KOG0144@1|root,KOG0146@2759|Eukaryota,38FQ3@33154|Opisthokonta,3BDXP@33208|Metazoa,3CUQG@33213|Bilateria,485KG@7711|Chordata,48VMT@7742|Vertebrata,3JFBV@40674|Mammalia,35B5U@314146|Euarchontoglires	33208|Metazoa	A	CUGBP Elav-like family member 3	CELF3	GO:0000003,GO:0000381,GO:0003674,GO:0003676,GO:0003723,GO:0003727,GO:0003729,GO:0005488,GO:0005515,GO:0005575,GO:0005622,GO:0005623,GO:0005634,GO:0005654,GO:0005737,GO:0006139,GO:0006351,GO:0006396,GO:0006417,GO:0006725,GO:0006807,GO:0006928,GO:0006996,GO:0006997,GO:0007154,GO:0007267,GO:0007268,GO:0007271,GO:0007275,GO:0007276,GO:0007283,GO:0007399,GO:0008150,GO:0008152,GO:0008380,GO:0009058,GO:…	-	ko:K13207	-	-	-	-	ko00000,ko03041	-	-	-	RRM_1
SDC04470-RA	159749.K0RZV7	1.23e-33	149	KOG2836@1|root,KOG2836@2759|Eukaryota	2759|Eukaryota	O	protein tyrosine phosphatase activity	PTP4A2	GO:0000323,GO:0001667,GO:0003008,GO:0003013,GO:0003018,GO:0003674,GO:0003824,GO:0004721,GO:0004725,GO:0004727,GO:0005575,GO:0005576,GO:0005615,GO:0005622,GO:0005623,GO:0005634,GO:0005737,GO:0005739,GO:0005768,GO:0005769,GO:0005773,GO:0005783,GO:0005819,GO:0005829,GO:0005856,GO:0005886,GO:0005929,GO:0006355,GO:0006464,GO:0006470,GO:0006793,GO:0006796,GO:0006807,GO:0006928,GO:0007154,GO:0007165,GO:…	3.1.3.48	ko:K01104,ko:K18041	-	-	-	-	ko00000,ko01000,ko01009	-	-	-	DSPc,Y_phosphatase
SDC04471-RA	32264.tetur04g08650.1	3.25e-15	80.9	KOG2800@1|root,KOG2800@2759|Eukaryota,38HHH@33154|Opisthokonta,3B987@33208|Metazoa,3CU1E@33213|Bilateria,41Y4P@6656|Arthropoda	33208|Metazoa	S	Uncharacterised protein family UPF0565	C2orf69	GO:0007154,GO:0007267,GO:0008150,GO:0009987,GO:0023052,GO:0030154,GO:0032502,GO:0045165,GO:0045168,GO:0046331,GO:0048869	-	-	-	-	-	-	-	-	-	-	UPF0565
SDC04472-RA	6211.A0A068Y387	5.72e-09	65.1	KOG2462@1|root,KOG2462@2759|Eukaryota,39RNQ@33154|Opisthokonta,3B9Z2@33208|Metazoa,3D6VB@33213|Bilateria	33208|Metazoa	K	zinc finger	SNAI2	GO:0000122,GO:0000228,GO:0000785,GO:0000790,GO:0000976,GO:0000977,GO:0000981,GO:0000982,GO:0001012,GO:0001067,GO:0001078,GO:0001227,GO:0001501,GO:0001503,GO:0001649,GO:0001667,GO:0001708,GO:0001709,GO:0001763,GO:0001817,GO:0001837,GO:0002009,GO:0002011,GO:0002165,GO:0002934,GO:0003007,GO:0003008,GO:0003197,GO:0003198,GO:0003203,GO:0003272,GO:0003273,GO:0003674,GO:0003676,GO:0003677,GO:0003682,GO:…	-	ko:K05706,ko:K09218	ko04390,ko04520,map04390,map04520	-	-	-	ko00000,ko00001,ko03000	-	-	-	zf-C2H2
SDC04473-RA	6334.EFV53791	1.78e-38	150	KOG4180@1|root,KOG4180@2759|Eukaryota,38F3S@33154|Opisthokonta,3BFBE@33208|Metazoa,3CWZZ@33213|Bilateria,40C8T@6231|Nematoda	33208|Metazoa	S	Mitochondrial NAD( ) kinase that phosphorylates NAD( ) to yield NADP( ). Can use both ATP or inorganic polyphosphate as the phosphoryl donor	NADK2	GO:0003674,GO:0003824,GO:0003951,GO:0005488,GO:0005515,GO:0005575,GO:0005622,GO:0005623,GO:0005737,GO:0005739,GO:0005759,GO:0006139,GO:0006725,GO:0006732,GO:0006733,GO:0006753,GO:0006793,GO:0006796,GO:0006807,GO:0008150,GO:0008152,GO:0009117,GO:0009987,GO:0016301,GO:0016310,GO:0016740,GO:0016772,GO:0016773,GO:0019362,GO:0019637,GO:0019674,GO:0031974,GO:0034641,GO:0042802,GO:0042803,GO:0043226,GO:…	2.7.1.23	ko:K00858	ko00760,ko01100,map00760,map01100	-	R00104	RC00002,RC00078	ko00000,ko00001,ko01000	-	-	-	NAD_kinase
SDC04474-RA	6211.A0A068Y206	2.14e-44	158	COG5636@1|root,KOG4020@2759|Eukaryota,38G05@33154|Opisthokonta,3BJ52@33208|Metazoa,3D1VD@33213|Bilateria	33208|Metazoa	S	iron-sulfur cluster assembly	CIAPIN1	GO:0000003,GO:0002064,GO:0002065,GO:0002066,GO:0002376,GO:0002520,GO:0003006,GO:0003674,GO:0005488,GO:0005575,GO:0005622,GO:0005623,GO:0005634,GO:0005654,GO:0005730,GO:0005737,GO:0005739,GO:0006790,GO:0007275,GO:0007276,GO:0007281,GO:0007292,GO:0008150,GO:0008152,GO:0009888,GO:0009987,GO:0010941,GO:0016043,GO:0016226,GO:0019953,GO:0022412,GO:0022414,GO:0022607,GO:0030097,GO:0030154,GO:0030707,GO:…	-	-	-	-	-	-	-	-	-	-	CIAPIN1,Methyltransf_11
SDC04475-RA	6239.B0491.1	2.01e-55	195	KOG3893@1|root,KOG3893@2759|Eukaryota,38CA7@33154|Opisthokonta,3BDX4@33208|Metazoa,3CXU1@33213|Bilateria,40EEY@6231|Nematoda,1KYN1@119089|Chromadorea,40WXG@6236|Rhabditida	33208|Metazoa	G	Mannosyltransferase (PIG-M)	PIGM	GO:0000030,GO:0003674,GO:0003824,GO:0005575,GO:0005622,GO:0005623,GO:0005737,GO:0005783,GO:0005789,GO:0006464,GO:0006497,GO:0006505,GO:0006506,GO:0006629,GO:0006643,GO:0006644,GO:0006650,GO:0006661,GO:0006664,GO:0006793,GO:0006796,GO:0006807,GO:0008150,GO:0008152,GO:0008610,GO:0008654,GO:0009058,GO:0009059,GO:0009247,GO:0009987,GO:0012505,GO:0016020,GO:0016740,GO:0016757,GO:0016758,GO:0019538,GO:…	-	ko:K05284	ko00563,ko01100,map00563,map01100	M00065	R05919	-	ko00000,ko00001,ko00002,ko01000,ko01003	-	GT50	-	Mannosyl_trans
SDC04476-RA	36331.EPrPI00000015852	2.15e-06	56.2	28NKG@1|root,2QV65@2759|Eukaryota,1MEH9@121069|Pythiales	121069|Pythiales	S	NAD-specific glutamate dehydrogenase. Source PGD	-	-	-	-	-	-	-	-	-	-	-	-	NAD-GH
SDC04478-RA	8128.ENSONIP00000025850	1.8e-21	98.2	2ERCB@1|root,2SU6H@2759|Eukaryota,3AQ49@33154|Opisthokonta,3C2JV@33208|Metazoa,3DIP0@33213|Bilateria,48KXG@7711|Chordata,49HCY@7742|Vertebrata,4A87C@7898|Actinopterygii	33208|Metazoa	-	-	-	-	-	-	-	-	-	-	-	-	-	-	-
SDC04477-RA	5286.M7XHR6	1.85e-10	70.9	KOG2199@1|root,KOG2199@2759|Eukaryota,38HGY@33154|Opisthokonta,3NU90@4751|Fungi,3UZGY@5204|Basidiomycota,2YCYN@29000|Pucciniomycotina	4751|Fungi	U	GAT domain	-	-	-	ko:K04705	ko04144,ko04630,map04144,map04630	M00408	-	-	ko00000,ko00001,ko00002,ko04131	-	-	-	GAT,SH3_1,SH3_2,SH3_9,VHS
SDC04481-RA	144197.XP_008278252.1	0	1023	COG0443@1|root,KOG0101@2759|Eukaryota,38BSZ@33154|Opisthokonta,3BA18@33208|Metazoa,3CWU8@33213|Bilateria,48265@7711|Chordata,48W7U@7742|Vertebrata,49S07@7898|Actinopterygii	33208|Metazoa	O	heat shock	HSPA8	GO:0000003,GO:0000082,GO:0000166,GO:0000278,GO:0000323,GO:0000375,GO:0000377,GO:0000398,GO:0000974,GO:0001655,GO:0001664,GO:0001775,GO:0001786,GO:0001822,GO:0001910,GO:0001912,GO:0001914,GO:0001916,GO:0001917,GO:0002252,GO:0002263,GO:0002274,GO:0002275,GO:0002283,GO:0002366,GO:0002376,GO:0002443,GO:0002444,GO:0002446,GO:0002682,GO:0002684,GO:0002697,GO:0002699,GO:0002703,GO:0002705,GO:0002706,GO:…	-	ko:K03283	ko03040,ko04010,ko04141,ko04144,ko04213,ko04612,ko04915,ko05134,ko05145,ko05162,ko05164,ko05169,map03040,map04010,map04141,map04144,map04213,map04612,map04915,map05134,map05145,map05162,map05164,map05169	M00353,M00355	-	-	ko00000,ko00001,ko00002,ko01009,ko03009,ko03029,ko03041,ko03051,ko03110,ko04131,ko04147,ko04516	1.A.33.1	-	-	HSP70
SDC04486-RA	106582.XP_004574972.1	0	1043	COG0443@1|root,KOG0101@2759|Eukaryota,38BSZ@33154|Opisthokonta,3BA18@33208|Metazoa,3CWU8@33213|Bilateria,48265@7711|Chordata,48W7U@7742|Vertebrata,49S07@7898|Actinopterygii	33208|Metazoa	O	heat shock	HSPA8	GO:0000003,GO:0000082,GO:0000166,GO:0000278,GO:0000323,GO:0000375,GO:0000377,GO:0000398,GO:0000974,GO:0001655,GO:0001664,GO:0001775,GO:0001786,GO:0001822,GO:0001910,GO:0001912,GO:0001914,GO:0001916,GO:0001917,GO:0002252,GO:0002263,GO:0002274,GO:0002275,GO:0002283,GO:0002366,GO:0002376,GO:0002443,GO:0002444,GO:0002446,GO:0002682,GO:0002684,GO:0002697,GO:0002699,GO:0002703,GO:0002705,GO:0002706,GO:…	-	ko:K03283	ko03040,ko04010,ko04141,ko04144,ko04213,ko04612,ko04915,ko05134,ko05145,ko05162,ko05164,ko05169,map03040,map04010,map04141,map04144,map04213,map04612,map04915,map05134,map05145,map05162,map05164,map05169	M00353,M00355	-	-	ko00000,ko00001,ko00002,ko01009,ko03009,ko03029,ko03041,ko03051,ko03110,ko04131,ko04147,ko04516	1.A.33.1	-	-	HSP70
SDC04487-RA	106582.XP_004574972.1	0	1040	COG0443@1|root,KOG0101@2759|Eukaryota,38BSZ@33154|Opisthokonta,3BA18@33208|Metazoa,3CWU8@33213|Bilateria,48265@7711|Chordata,48W7U@7742|Vertebrata,49S07@7898|Actinopterygii	33208|Metazoa	O	heat shock	HSPA8	GO:0000003,GO:0000082,GO:0000166,GO:0000278,GO:0000323,GO:0000375,GO:0000377,GO:0000398,GO:0000974,GO:0001655,GO:0001664,GO:0001775,GO:0001786,GO:0001822,GO:0001910,GO:0001912,GO:0001914,GO:0001916,GO:0001917,GO:0002252,GO:0002263,GO:0002274,GO:0002275,GO:0002283,GO:0002366,GO:0002376,GO:0002443,GO:0002444,GO:0002446,GO:0002682,GO:0002684,GO:0002697,GO:0002699,GO:0002703,GO:0002705,GO:0002706,GO:…	-	ko:K03283	ko03040,ko04010,ko04141,ko04144,ko04213,ko04612,ko04915,ko05134,ko05145,ko05162,ko05164,ko05169,map03040,map04010,map04141,map04144,map04213,map04612,map04915,map05134,map05145,map05162,map05164,map05169	M00353,M00355	-	-	ko00000,ko00001,ko00002,ko01009,ko03009,ko03029,ko03041,ko03051,ko03110,ko04131,ko04147,ko04516	1.A.33.1	-	-	HSP70
SDC04488-RA	6183.Smp_121430.2	6.66e-94	283	COG0638@1|root,KOG0180@2759|Eukaryota,38GZR@33154|Opisthokonta,3B9UW@33208|Metazoa,3D1MR@33213|Bilateria	33208|Metazoa	O	threonine-type endopeptidase activity	PSMB3	GO:0000502,GO:0003674,GO:0003824,GO:0004175,GO:0005488,GO:0005515,GO:0005575,GO:0005622,GO:0005623,GO:0005634,GO:0005654,GO:0005737,GO:0005829,GO:0005839,GO:0006464,GO:0006508,GO:0006511,GO:0006807,GO:0008150,GO:0008152,GO:0008233,GO:0009056,GO:0009057,GO:0009987,GO:0010498,GO:0016579,GO:0016787,GO:0019538,GO:0019774,GO:0019941,GO:0030163,GO:0031974,GO:0031981,GO:0032991,GO:0036211,GO:0043161,GO:…	3.4.25.1	ko:K02735	ko03050,map03050	M00337,M00340	-	-	ko00000,ko00001,ko00002,ko01000,ko01002,ko03051	-	-	-	Proteasome
SDC04490-RA	9785.ENSLAFP00000017916	1.21e-27	114	KOG1654@1|root,KOG1654@2759|Eukaryota,3A1NV@33154|Opisthokonta,3BQD3@33208|Metazoa,3D798@33213|Bilateria,48EMX@7711|Chordata,49BF6@7742|Vertebrata,3JGVR@40674|Mammalia,356Z3@311790|Afrotheria	33208|Metazoa	Z	Autophagy protein Atg8 ubiquitin like	GABARAP	GO:0000045,GO:0000323,GO:0000421,GO:0000422,GO:0002119,GO:0002164,GO:0002165,GO:0003674,GO:0005488,GO:0005515,GO:0005575,GO:0005622,GO:0005623,GO:0005737,GO:0005739,GO:0005740,GO:0005741,GO:0005764,GO:0005767,GO:0005773,GO:0005774,GO:0005776,GO:0005829,GO:0006914,GO:0006950,GO:0006952,GO:0006995,GO:0006996,GO:0007005,GO:0007033,GO:0007154,GO:0007275,GO:0007552,GO:0007568,GO:0008150,GO:0008152,GO:…	-	ko:K08341	ko04068,ko04136,ko04137,ko04138,ko04139,ko04140,ko04212,ko04371,ko04621,ko04727,ko05167,map04068,map04136,map04137,map04138,map04139,map04140,map04212,map04371,map04621,map04727,map05167	-	-	-	ko00000,ko00001,ko03029,ko04121,ko04131	-	-	-	Atg8
SDC04491-RA	10224.XP_002737447.1	8.19e-12	70.9	2DM0A@1|root,2S63Y@2759|Eukaryota,3A5V9@33154|Opisthokonta,3BTM5@33208|Metazoa,3D97C@33213|Bilateria	33208|Metazoa	S	Domain of unknown function (DUF4787)	-	-	-	-	-	-	-	-	-	-	-	-	DUF4787
SDC04492-RA	7209.EJD74986.1	0.000221	51.6	2CEQZ@1|root,2QR9G@2759|Eukaryota,38QNN@33154|Opisthokonta,3BG89@33208|Metazoa,3CZM8@33213|Bilateria,40DZA@6231|Nematoda,1KXCK@119089|Chromadorea	33208|Metazoa	S	JNK_SAPK-associated protein-1	RILPL1	GO:0000902,GO:0000904,GO:0002064,GO:0003382,GO:0003674,GO:0005488,GO:0005515,GO:0005575,GO:0005622,GO:0005623,GO:0005634,GO:0005654,GO:0005737,GO:0005813,GO:0005815,GO:0005829,GO:0005856,GO:0005886,GO:0005929,GO:0006810,GO:0006886,GO:0006996,GO:0008104,GO:0008150,GO:0009653,GO:0009888,GO:0009987,GO:0010941,GO:0015031,GO:0015630,GO:0015833,GO:0016020,GO:0016043,GO:0019899,GO:0022607,GO:0030030,GO:…	-	ko:K20173	-	-	-	-	ko00000,ko04131	-	-	-	Jnk-SapK_ap_N,RILP
SDC04493-RA	7668.SPU_024135-tr	2.49e-45	173	2BZ3U@1|root,2QQ69@2759|Eukaryota,38EYQ@33154|Opisthokonta,3BFM4@33208|Metazoa,3CSFN@33213|Bilateria	33208|Metazoa	S	intracellular signal transduction	GPR155	GO:0003008,GO:0005575,GO:0005622,GO:0005623,GO:0005737,GO:0008150,GO:0016020,GO:0032501,GO:0044424,GO:0044464,GO:0050877,GO:0050890	-	-	-	-	-	-	-	-	-	-	7tm_2,DEP,Mem_trans
SDC04496-RA	27923.ML051320a-PA	5.32e-38	163	COG0699@1|root,KOG0446@2759|Eukaryota,38C4B@33154|Opisthokonta,3B9RQ@33208|Metazoa	33208|Metazoa	U	BH2 domain binding	-	-	3.6.5.5	ko:K17065	ko04139,ko04214,ko04217,ko04621,ko04668,map04139,map04214,map04217,map04621,map04668	-	-	-	ko00000,ko00001,ko01000,ko03029,ko04131,ko04147	-	-	-	Dynamin_M,Dynamin_N,GED,WD40
SDC04497-RA	7425.NV18899-PA	6.62e-07	61.6	COG2801@1|root,KOG0017@2759|Eukaryota,38F42@33154|Opisthokonta,3BA5H@33208|Metazoa,3CWAK@33213|Bilateria,41WI3@6656|Arthropoda,3SIRK@50557|Insecta	33208|Metazoa	O	K02A2.6-like	-	-	-	-	-	-	-	-	-	-	-	-	RVT_1,Retrotrans_gag,rve
SDC04498-RA	8128.ENSONIP00000003598	2.48e-26	115	KOG3575@1|root,KOG3575@2759|Eukaryota,39Y77@33154|Opisthokonta,3BF74@33208|Metazoa,3D4DM@33213|Bilateria,48DF8@7711|Chordata,49APV@7742|Vertebrata,49Q94@7898|Actinopterygii	33208|Metazoa	T	Retinoid x receptor, beta b	-	-	-	ko:K08524,ko:K08525	ko03320,ko04151,ko04659,ko04919,ko04920,ko04932,ko04976,ko05160,ko05200,ko05202,ko05216,ko05222,ko05223,ko05226,map03320,map04151,map04659,map04919,map04920,map04932,map04976,map05160,map05200,map05202,map05216,map05222,map05223,map05226	-	-	-	ko00000,ko00001,ko03000,ko03310	-	-	-	Hormone_recep,Nuc_recep-AF1,zf-C4
SDC04499-RA	31234.CRE24780	1.74e-13	75.9	2CY95@1|root,2S2X3@2759|Eukaryota,3A4AR@33154|Opisthokonta,3BRVC@33208|Metazoa,3D8TC@33213|Bilateria,40H2I@6231|Nematoda,1M057@119089|Chromadorea	33208|Metazoa	S	ISXO2-like transposase domain	-	-	-	-	-	-	-	-	-	-	-	-	DDE_Tnp_IS1595
SDC04501-RA	6211.A0A068XVF0	2.06e-91	343	KOG2127@1|root,KOG2127@2759|Eukaryota,38F94@33154|Opisthokonta,3BA52@33208|Metazoa,3CTGF@33213|Bilateria	33208|Metazoa	T	Rab guanyl-nucleotide exchange factor activity	DENND4B	GO:0002790,GO:0003674,GO:0003676,GO:0003677,GO:0005085,GO:0005088,GO:0005488,GO:0005515,GO:0005516,GO:0005575,GO:0005622,GO:0005623,GO:0005634,GO:0005737,GO:0005768,GO:0005794,GO:0005829,GO:0005886,GO:0005938,GO:0006355,GO:0006810,GO:0008104,GO:0008150,GO:0009306,GO:0009719,GO:0009725,GO:0009889,GO:0009966,GO:0009987,GO:0010033,GO:0010243,GO:0010468,GO:0010556,GO:0010646,GO:0012505,GO:0012506,GO:…	-	ko:K20163	-	-	-	-	ko00000,ko04131	-	-	-	DENN,PPR_3,dDENN,uDENN
SDC04502-RA	7213.XP_004519417.1	1.98e-07	62.8	KOG4338@1|root,KOG4338@2759|Eukaryota,38D8A@33154|Opisthokonta,3BCAR@33208|Metazoa,3CYWB@33213|Bilateria,41XU6@6656|Arthropoda,3SJX5@50557|Insecta,44Y48@7147|Diptera	33208|Metazoa	I	Lipid transporter activity. It is involved in the biological process described with lipid transport	-	GO:0003674,GO:0005102,GO:0005215,GO:0005319,GO:0005488,GO:0005515,GO:0005575,GO:0005576,GO:0005615,GO:0005623,GO:0005886,GO:0006810,GO:0006869,GO:0008150,GO:0010876,GO:0015850,GO:0015918,GO:0016020,GO:0032368,GO:0032370,GO:0032879,GO:0033036,GO:0034196,GO:0044421,GO:0044464,GO:0045178,GO:0048518,GO:0050789,GO:0051049,GO:0051050,GO:0051179,GO:0051234,GO:0065007,GO:0070325,GO:0071702,GO:0071944,GO:…	-	-	-	-	-	-	-	-	-	-	C8,DUF1081,DUF1943,VWD,Vitellogenin_N
SDC04503-RA	7029.ACYPI49768-PA	1.24e-40	157	28P4Z@1|root,2QVRU@2759|Eukaryota,38G0P@33154|Opisthokonta,3BGQ6@33208|Metazoa	33208|Metazoa	S	Transposase IS4	-	-	-	-	-	-	-	-	-	-	-	-	DDE_Tnp_1_7
SDC04506-RA	7227.FBpp0303840	2.57e-111	371	KOG3796@1|root,KOG3796@2759|Eukaryota,38DUR@33154|Opisthokonta,3BBEQ@33208|Metazoa,3CT14@33213|Bilateria,41VH5@6656|Arthropoda,3SJE6@50557|Insecta,44ZNP@7147|Diptera,45XIU@7214|Drosophilidae	33208|Metazoa	P	Ammonium transmembrane transporter activity. It is involved in the biological process described with ammonium transport	RHCG	GO:0002262,GO:0002376,GO:0002520,GO:0003674,GO:0005215,GO:0005488,GO:0005515,GO:0005575,GO:0005622,GO:0005623,GO:0005737,GO:0005856,GO:0005886,GO:0005887,GO:0006810,GO:0006811,GO:0006812,GO:0006820,GO:0006855,GO:0006873,GO:0006885,GO:0007275,GO:0008092,GO:0008150,GO:0008324,GO:0008519,GO:0009888,GO:0009925,GO:0009987,GO:0012506,GO:0014731,GO:0015075,GO:0015238,GO:0015267,GO:0015669,GO:0015670,GO:…	-	ko:K06580	-	-	-	-	ko00000,ko02000,ko04090	1.A.11.4	-	-	Ammonium_transp
SDC04507-RA	7227.FBpp0303840	1.35e-111	371	KOG3796@1|root,KOG3796@2759|Eukaryota,38DUR@33154|Opisthokonta,3BBEQ@33208|Metazoa,3CT14@33213|Bilateria,41VH5@6656|Arthropoda,3SJE6@50557|Insecta,44ZNP@7147|Diptera,45XIU@7214|Drosophilidae	33208|Metazoa	P	Ammonium transmembrane transporter activity. It is involved in the biological process described with ammonium transport	RHCG	GO:0002262,GO:0002376,GO:0002520,GO:0003674,GO:0005215,GO:0005488,GO:0005515,GO:0005575,GO:0005622,GO:0005623,GO:0005737,GO:0005856,GO:0005886,GO:0005887,GO:0006810,GO:0006811,GO:0006812,GO:0006820,GO:0006855,GO:0006873,GO:0006885,GO:0007275,GO:0008092,GO:0008150,GO:0008324,GO:0008519,GO:0009888,GO:0009925,GO:0009987,GO:0012506,GO:0014731,GO:0015075,GO:0015238,GO:0015267,GO:0015669,GO:0015670,GO:…	-	ko:K06580	-	-	-	-	ko00000,ko02000,ko04090	1.A.11.4	-	-	Ammonium_transp
SDC04508-RA	7227.FBpp0303840	1.01e-123	373	KOG3796@1|root,KOG3796@2759|Eukaryota,38DUR@33154|Opisthokonta,3BBEQ@33208|Metazoa,3CT14@33213|Bilateria,41VH5@6656|Arthropoda,3SJE6@50557|Insecta,44ZNP@7147|Diptera,45XIU@7214|Drosophilidae	33208|Metazoa	P	Ammonium transmembrane transporter activity. It is involved in the biological process described with ammonium transport	RHCG	GO:0002262,GO:0002376,GO:0002520,GO:0003674,GO:0005215,GO:0005488,GO:0005515,GO:0005575,GO:0005622,GO:0005623,GO:0005737,GO:0005856,GO:0005886,GO:0005887,GO:0006810,GO:0006811,GO:0006812,GO:0006820,GO:0006855,GO:0006873,GO:0006885,GO:0007275,GO:0008092,GO:0008150,GO:0008324,GO:0008519,GO:0009888,GO:0009925,GO:0009987,GO:0012506,GO:0014731,GO:0015075,GO:0015238,GO:0015267,GO:0015669,GO:0015670,GO:…	-	ko:K06580	-	-	-	-	ko00000,ko02000,ko04090	1.A.11.4	-	-	Ammonium_transp
SDC04509-RA	32264.tetur33g00270.1	7.27e-87	285	KOG0667@1|root,KOG0667@2759|Eukaryota,38D9D@33154|Opisthokonta,3B9IW@33208|Metazoa,3CVNP@33213|Bilateria,41WZ6@6656|Arthropoda	33208|Metazoa	T	It is involved in the biological process described with protein	DYRK1A	GO:0000381,GO:0000768,GO:0001932,GO:0001933,GO:0003008,GO:0003674,GO:0003712,GO:0003713,GO:0003779,GO:0003824,GO:0004672,GO:0004674,GO:0004713,GO:0004715,GO:0004857,GO:0004860,GO:0005488,GO:0005515,GO:0005575,GO:0005622,GO:0005623,GO:0005634,GO:0005654,GO:0005737,GO:0005856,GO:0006355,GO:0006464,GO:0006468,GO:0006469,GO:0006518,GO:0006793,GO:0006796,GO:0006807,GO:0006949,GO:0007275,GO:0007399,GO:…	2.7.12.1	ko:K08825	-	-	-	-	ko00000,ko01000,ko01001,ko04131	-	-	-	Pkinase
SDC04514-RA	500632.CLONEX_02050	2.93e-119	374	COG1087@1|root,COG1087@2|Bacteria,1TQ7N@1239|Firmicutes,247M9@186801|Clostridia	186801|Clostridia	M	Belongs to the NAD(P)-dependent epimerase dehydratase family	galE	-	5.1.3.2	ko:K01784	ko00052,ko00520,ko01100,map00052,map00520,map01100	M00361,M00362,M00632	R00291,R02984	RC00289	ko00000,ko00001,ko00002,ko01000	-	-	-	Epimerase,GDP_Man_Dehyd
SDC04515-RA	5693.XP_819459.1	1.81e-08	58.5	COG1813@1|root,KOG3398@2759|Eukaryota,3XVQ7@5653|Kinetoplastida	5653|Kinetoplastida	K	Helix-turn-helix XRE-family like proteins	-	-	-	ko:K03627	-	-	-	-	ko00000	-	-	-	HTH_3,MBF1
SDC04516-RA	15368.BRADI3G50440.1	4.33e-62	205	COG1024@1|root,KOG1679@2759|Eukaryota,37RGM@33090|Viridiplantae,3GG5X@35493|Streptophyta,3KVGY@4447|Liliopsida,3I2C5@38820|Poales	35493|Streptophyta	I	Belongs to the enoyl-CoA hydratase isomerase family	-	GO:0003674,GO:0003824,GO:0004300,GO:0005575,GO:0005622,GO:0005623,GO:0005737,GO:0005739,GO:0006082,GO:0006629,GO:0006631,GO:0006635,GO:0008150,GO:0008152,GO:0009056,GO:0009062,GO:0009987,GO:0016042,GO:0016054,GO:0016829,GO:0016835,GO:0016836,GO:0019395,GO:0019752,GO:0030258,GO:0032787,GO:0034440,GO:0043226,GO:0043227,GO:0043229,GO:0043231,GO:0043436,GO:0044237,GO:0044238,GO:0044242,GO:0044248,GO:…	4.2.1.18	ko:K05607	ko00280,ko01100,map00280,map01100	M00036	R02085	RC02416	ko00000,ko00001,ko00002,ko01000	-	-	-	ECH_1
SDC04517-RA	6183.Smp_156450.2	1.51e-169	545	KOG2051@1|root,KOG2051@2759|Eukaryota,38D36@33154|Opisthokonta,3BFJY@33208|Metazoa,3CSCZ@33213|Bilateria	33208|Metazoa	A	nuclear-transcribed mRNA catabolic process, nonsense-mediated decay	UPF2	GO:0000184,GO:0000956,GO:0003674,GO:0003676,GO:0003677,GO:0005488,GO:0005515,GO:0005575,GO:0005622,GO:0005623,GO:0005634,GO:0005737,GO:0005829,GO:0005844,GO:0006139,GO:0006401,GO:0006402,GO:0006403,GO:0006405,GO:0006406,GO:0006611,GO:0006725,GO:0006807,GO:0006810,GO:0006886,GO:0006913,GO:0007154,GO:0007267,GO:0007268,GO:0007274,GO:0008104,GO:0008150,GO:0008152,GO:0009056,GO:0009057,GO:0009892,GO:…	-	ko:K14327	ko03013,ko03015,map03013,map03015	M00430	-	-	ko00000,ko00001,ko00002,ko03019	-	-	-	MIF4G,Upf2
SDC04519-RA	6183.Smp_063670.1	7.96e-76	262	KOG0012@1|root,KOG0012@2759|Eukaryota,38HDU@33154|Opisthokonta,3BESB@33208|Metazoa,3CTRJ@33213|Bilateria	33208|Metazoa	L	aspartic-type endopeptidase activity	DDI2	GO:0000003,GO:0003006,GO:0003008,GO:0003674,GO:0003824,GO:0004175,GO:0004190,GO:0005488,GO:0005515,GO:0005575,GO:0005622,GO:0005623,GO:0005634,GO:0005654,GO:0005737,GO:0005829,GO:0005903,GO:0006508,GO:0006807,GO:0006810,GO:0007276,GO:0007281,GO:0007292,GO:0007293,GO:0007300,GO:0007301,GO:0007586,GO:0008150,GO:0008152,GO:0008200,GO:0008233,GO:0009653,GO:0009987,GO:0010467,GO:0010827,GO:0010829,GO:…	-	ko:K11885	-	-	-	-	ko00000,ko03051	-	-	-	Asp_protease,ubiquitin
SDC04520-RA	13333.ERN08823	1.6e-14	80.5	29CIJ@1|root,2RJNC@2759|Eukaryota,37THD@33090|Viridiplantae,3GEBB@35493|Streptophyta	35493|Streptophyta	S	Protein FAR1-RELATED SEQUENCE	-	-	-	-	-	-	-	-	-	-	-	-	DBD_Tnp_Mut,MULE,SWIM
SDC04521-RA	9785.ENSLAFP00000013076	4.58e-19	102	COG2453@1|root,KOG1930@2759|Eukaryota,KOG2283@2759|Eukaryota,38FTZ@33154|Opisthokonta,3BA31@33208|Metazoa,3CU3I@33213|Bilateria,480JA@7711|Chordata,48UZW@7742|Vertebrata,3J9ZA@40674|Mammalia,34ZU1@311790|Afrotheria	33208|Metazoa	T	C2 domain of PTEN tumour-suppressor protein	TNS3	GO:0002009,GO:0002165,GO:0003674,GO:0003779,GO:0005488,GO:0005515,GO:0005575,GO:0005622,GO:0005623,GO:0005737,GO:0005829,GO:0005912,GO:0005924,GO:0005925,GO:0006928,GO:0006996,GO:0007010,GO:0007016,GO:0007275,GO:0007444,GO:0007472,GO:0007475,GO:0007476,GO:0007552,GO:0007560,GO:0008092,GO:0008104,GO:0008150,GO:0008284,GO:0008587,GO:0009653,GO:0009791,GO:0009886,GO:0009887,GO:0009888,GO:0009987,GO:…	-	ko:K18080	-	-	-	-	ko00000,ko01009	-	-	-	C1_1,PTB,PTEN_C2,SH2
SDC04522-RA	337075.U4L2U9	2.03e-07	58.2	COG1382@1|root,KOG1760@2759|Eukaryota,3A07R@33154|Opisthokonta,3P4NE@4751|Fungi,3QWGT@4890|Ascomycota	4751|Fungi	O	Binds specifically to cytosolic chaperonin (c-CPN) and transfers target proteins to it. Binds to nascent polypeptide chain and promotes folding in an environment in which there are many competing pathways for nonnative proteins	-	GO:0003674,GO:0005488,GO:0005515,GO:0005575,GO:0005622,GO:0005623,GO:0005737,GO:0006355,GO:0006357,GO:0006457,GO:0006508,GO:0006511,GO:0006515,GO:0006807,GO:0006950,GO:0007021,GO:0008092,GO:0008150,GO:0008152,GO:0009056,GO:0009057,GO:0009889,GO:0009891,GO:0009893,GO:0009987,GO:0010033,GO:0010468,GO:0010498,GO:0010556,GO:0010557,GO:0010604,GO:0010628,GO:0015631,GO:0016043,GO:0016272,GO:0019219,GO:…	-	ko:K09550	-	-	-	-	ko00000,ko03110	-	-	-	Prefoldin_2
SDC04523-RA	6183.Smp_006510.1	7.55e-18	87.8	COG5640@1|root,KOG3627@2759|Eukaryota	2759|Eukaryota	O	serine-type endopeptidase activity	-	-	3.4.21.4	ko:K01312	ko04080,ko04972,ko04974,ko05164,map04080,map04972,map04974,map05164	-	-	-	ko00000,ko00001,ko01000,ko01002,ko04147	-	-	-	Trypsin
SDC04524-RA	4950.XP_003683296.1	1.83e-05	46.2	KOG3801@1|root,KOG3801@2759|Eukaryota,3A8KB@33154|Opisthokonta,3P711@4751|Fungi,3QYNP@4890|Ascomycota,3RVJF@4891|Saccharomycetes,3S1T3@4893|Saccharomycetaceae	4751|Fungi	A	Belongs to the complex I LYR family	-	GO:0005575,GO:0005622,GO:0005623,GO:0005737,GO:0005739,GO:0005740,GO:0005743,GO:0005759,GO:0005829,GO:0006790,GO:0008150,GO:0008152,GO:0009987,GO:0016020,GO:0016043,GO:0016226,GO:0019866,GO:0019898,GO:0022607,GO:0031090,GO:0031163,GO:0031312,GO:0031314,GO:0031966,GO:0031967,GO:0031974,GO:0031975,GO:0032991,GO:0043226,GO:0043227,GO:0043229,GO:0043231,GO:0043233,GO:0044085,GO:0044237,GO:0044422,GO:…	-	ko:K22069	-	-	-	-	ko00000,ko03029	-	-	-	Complex1_LYR
SDC04525-RA	10228.TriadP38435	8.55e-14	79.7	COG5273@1|root,KOG1313@2759|Eukaryota,38GB1@33154|Opisthokonta,3BG3X@33208|Metazoa	33208|Metazoa	S	protein-cysteine S-acyltransferase activity	ZDHHC16	GO:0001654,GO:0003674,GO:0003824,GO:0005575,GO:0005622,GO:0005623,GO:0005737,GO:0005794,GO:0006464,GO:0006497,GO:0006807,GO:0006950,GO:0006974,GO:0007154,GO:0007165,GO:0007166,GO:0007167,GO:0007169,GO:0007275,GO:0007399,GO:0007417,GO:0007420,GO:0007423,GO:0007507,GO:0008150,GO:0008152,GO:0008543,GO:0009058,GO:0009059,GO:0009719,GO:0009987,GO:0010033,GO:0012505,GO:0016409,GO:0016417,GO:0016740,GO:…	2.3.1.225	ko:K18932	-	-	-	-	ko00000,ko01000	-	-	-	DHHC
SDC04526-RA	6211.A0A068YNC1	6.27e-45	173	COG5025@1|root,KOG2294@2759|Eukaryota,39SIC@33154|Opisthokonta,3BFGR@33208|Metazoa,3CS8N@33213|Bilateria	33208|Metazoa	K	visceral mesoderm-endoderm interaction involved in midgut development	FOXL1	GO:0000981,GO:0002376,GO:0002520,GO:0003674,GO:0003676,GO:0003677,GO:0003700,GO:0005488,GO:0005575,GO:0005622,GO:0005623,GO:0005634,GO:0006029,GO:0006355,GO:0006357,GO:0006807,GO:0007154,GO:0007267,GO:0007275,GO:0007494,GO:0007495,GO:0007507,GO:0008150,GO:0008152,GO:0008301,GO:0009058,GO:0009059,GO:0009100,GO:0009101,GO:0009653,GO:0009888,GO:0009889,GO:0009966,GO:0009987,GO:0010468,GO:0010556,GO:…	-	ko:K09396,ko:K09405	-	-	-	-	ko00000,ko03000	-	-	-	Forkhead
SDC04528-RA	144197.XP_008304982.1	2.46e-85	280	28PS4@1|root,2QWEM@2759|Eukaryota,39STS@33154|Opisthokonta,3BM2D@33208|Metazoa,3D4ZE@33213|Bilateria,48DF9@7711|Chordata,498UM@7742|Vertebrata,4A4ND@7898|Actinopterygii	33208|Metazoa	S	piggyBac transposable element-derived protein 4-like	-	-	-	-	-	-	-	-	-	-	-	-	DDE_Tnp_1_7
SDC04529-RA	482537.XP_008574013.1	8.68e-25	97.8	COG2938@1|root,KOG3326@2759|Eukaryota,3A90K@33154|Opisthokonta,3BQRG@33208|Metazoa,3D2AS@33213|Bilateria,484NU@7711|Chordata,493KT@7742|Vertebrata,3J6N7@40674|Mammalia,359P0@314146|Euarchontoglires	33208|Metazoa	C	protein-FAD linkage	SDHAF2	GO:0003674,GO:0005488,GO:0005507,GO:0005575,GO:0005622,GO:0005623,GO:0005634,GO:0005730,GO:0005737,GO:0005739,GO:0005829,GO:0006082,GO:0006091,GO:0006099,GO:0006101,GO:0006119,GO:0006121,GO:0006139,GO:0006163,GO:0006464,GO:0006470,GO:0006725,GO:0006753,GO:0006793,GO:0006796,GO:0006807,GO:0006996,GO:0007005,GO:0008150,GO:0008152,GO:0009060,GO:0009117,GO:0009123,GO:0009126,GO:0009141,GO:0009144,GO:…	-	ko:K18168	-	-	-	-	ko00000,ko03029	-	-	-	Sdh5
SDC04530-RA	106582.XP_004569001.1	1.68e-30	139	KOG3695@1|root,KOG3695@2759|Eukaryota,38C7C@33154|Opisthokonta,3BHGV@33208|Metazoa,3CUXW@33213|Bilateria,4875Q@7711|Chordata,49872@7742|Vertebrata,49SZU@7898|Actinopterygii	33208|Metazoa	S	Family with sequence similarity 160 member A2	FAM160A2	GO:0005575,GO:0005622,GO:0005623,GO:0005737,GO:0006810,GO:0006996,GO:0007032,GO:0007033,GO:0007034,GO:0007040,GO:0007041,GO:0008150,GO:0008333,GO:0009987,GO:0010256,GO:0016043,GO:0016050,GO:0016192,GO:0016482,GO:0032991,GO:0044424,GO:0044444,GO:0044464,GO:0045022,GO:0046907,GO:0051179,GO:0051234,GO:0051641,GO:0051649,GO:0070695,GO:0071840,GO:0080171,GO:0098927	-	-	-	-	-	-	-	-	-	-	RAI16-like
SDC04531-RA	6183.Smp_083930.1	2.24e-34	125	KOG3856@1|root,KOG3856@2759|Eukaryota,39U1C@33154|Opisthokonta,3BEQC@33208|Metazoa,3CVKX@33213|Bilateria	33208|Metazoa	S	histone H3-K14 acetylation	MEAF6	GO:0000123,GO:0000775,GO:0000776,GO:0005575,GO:0005622,GO:0005623,GO:0005634,GO:0005654,GO:0005694,GO:0005730,GO:0006325,GO:0006464,GO:0006473,GO:0006475,GO:0006807,GO:0006996,GO:0008150,GO:0008152,GO:0009966,GO:0009987,GO:0010646,GO:0016043,GO:0016569,GO:0016570,GO:0016573,GO:0018193,GO:0018205,GO:0018393,GO:0018394,GO:0019538,GO:0023051,GO:0031248,GO:0031974,GO:0031981,GO:0032991,GO:0035267,GO:…	-	ko:K11344	-	-	-	-	ko00000,ko03036	-	-	-	NuA4
SDC04533-RA	28737.XP_006888424.1	2.62e-162	475	COG0179@1|root,KOG2843@2759|Eukaryota,38HPV@33154|Opisthokonta,3BF5X@33208|Metazoa,3CT2E@33213|Bilateria,482BE@7711|Chordata,4937B@7742|Vertebrata,3JBCF@40674|Mammalia,34ZYK@311790|Afrotheria	33208|Metazoa	G	Fumarylacetoacetase N-terminal	FAH	GO:0003674,GO:0003824,GO:0004334,GO:0005575,GO:0005622,GO:0005623,GO:0005737,GO:0005829,GO:0006082,GO:0006520,GO:0006525,GO:0006527,GO:0006558,GO:0006559,GO:0006570,GO:0006572,GO:0006725,GO:0006807,GO:0008150,GO:0008152,GO:0009056,GO:0009063,GO:0009064,GO:0009065,GO:0009072,GO:0009074,GO:0009987,GO:0016054,GO:0016787,GO:0016822,GO:0016823,GO:0017144,GO:0019439,GO:0019752,GO:0042737,GO:0043436,GO:…	3.7.1.2	ko:K01555	ko00350,ko00643,ko01100,ko01120,map00350,map00643,map01100,map01120	M00044	R01364	RC00326,RC00446	ko00000,ko00001,ko00002,ko01000,ko04147	-	-	-	FAA_hydrolase,FAA_hydrolase_N
SDC04534-RA	6211.A0A068YE06	9.31e-21	95.9	KOG4351@1|root,KOG4351@2759|Eukaryota	2759|Eukaryota	S	ubiquitin binding	C6orf106	GO:0000407,GO:0003674,GO:0005488,GO:0005515,GO:0005575,GO:0005622,GO:0005623,GO:0005737,GO:0005773,GO:0005776,GO:0006914,GO:0008150,GO:0008152,GO:0009056,GO:0009987,GO:0016236,GO:0032182,GO:0043130,GO:0043226,GO:0043227,GO:0043229,GO:0043231,GO:0044237,GO:0044248,GO:0044424,GO:0044444,GO:0044464,GO:0061919	-	-	-	-	-	-	-	-	-	-	N_BRCA1_IG,UBA_4
SDC04535-RA	6211.A0A068Y5G1	4.47e-106	322	COG0451@1|root,KOG1431@2759|Eukaryota,38DRH@33154|Opisthokonta,3B9SI@33208|Metazoa,3CZ5W@33213|Bilateria	33208|Metazoa	GO	GDP-L-fucose synthase activity	TSTA3	GO:0003674,GO:0003824,GO:0005488,GO:0005515,GO:0005575,GO:0005622,GO:0005623,GO:0005737,GO:0005829,GO:0006091,GO:0006139,GO:0006403,GO:0006725,GO:0006793,GO:0006807,GO:0006810,GO:0007155,GO:0007159,GO:0008150,GO:0008152,GO:0009055,GO:0009058,GO:0009225,GO:0009226,GO:0009987,GO:0015931,GO:0016491,GO:0016614,GO:0016616,GO:0016853,GO:0016854,GO:0016857,GO:0018130,GO:0019438,GO:0019673,GO:0019835,GO:…	1.1.1.271	ko:K02377	ko00051,ko00520,ko01100,map00051,map00520,map01100	-	R05692	RC01014	ko00000,ko00001,ko01000	-	-	-	Epimerase
SDC04537-RA	6183.Smp_145670.1	6.53e-184	556	COG5407@1|root,KOG0721@2759|Eukaryota,38CNP@33154|Opisthokonta,3BEXP@33208|Metazoa,3CWF0@33213|Bilateria	33208|Metazoa	OU	posttranslational protein targeting to membrane, translocation	SEC63	GO:0001655,GO:0001889,GO:0003674,GO:0005575,GO:0005622,GO:0005623,GO:0005737,GO:0005783,GO:0005789,GO:0005829,GO:0006605,GO:0006612,GO:0006613,GO:0006614,GO:0006620,GO:0006807,GO:0006810,GO:0006886,GO:0007154,GO:0007165,GO:0007275,GO:0007568,GO:0008104,GO:0008150,GO:0008152,GO:0009987,GO:0010259,GO:0012505,GO:0015031,GO:0015833,GO:0016020,GO:0023052,GO:0031984,GO:0032501,GO:0032502,GO:0033036,GO:…	-	ko:K09540	ko03060,ko04141,map03060,map04141	-	-	-	ko00000,ko00001,ko02044,ko03110	3.A.5.8,3.A.5.9	-	-	DnaJ,Sec63
SDC04538-RA	160860.XP_007338172.1	1.98e-30	115	COG0196@1|root,KOG3110@2759|Eukaryota,3A3TG@33154|Opisthokonta,3P3XM@4751|Fungi,3V1ID@5204|Basidiomycota,2281S@155619|Agaricomycetes,3H2DZ@355688|Agaricomycetes incertae sedis	4751|Fungi	H	Riboflavin kinase	FMN1	GO:0003674,GO:0003824,GO:0005488,GO:0005575,GO:0005622,GO:0005623,GO:0005737,GO:0005739,GO:0005740,GO:0005743,GO:0006139,GO:0006725,GO:0006732,GO:0006753,GO:0006766,GO:0006767,GO:0006771,GO:0006793,GO:0006796,GO:0006807,GO:0008150,GO:0008152,GO:0008270,GO:0008531,GO:0009058,GO:0009108,GO:0009110,GO:0009117,GO:0009123,GO:0009124,GO:0009156,GO:0009161,GO:0009165,GO:0009231,GO:0009259,GO:0009260,GO:…	2.7.1.26	ko:K00861	ko00740,ko01100,ko01110,map00740,map01100,map01110	M00125	R00549	RC00002,RC00017	ko00000,ko00001,ko00002,ko01000	-	-	-	Flavokinase
SDC04539-RA	10181.XP_004852346.1	4.74e-10	69.7	KOG0109@1|root,KOG0109@2759|Eukaryota,38V49@33154|Opisthokonta,3BJKJ@33208|Metazoa,3CUJ2@33213|Bilateria,4832Z@7711|Chordata,492S4@7742|Vertebrata,3J3FH@40674|Mammalia,35G6K@314146|Euarchontoglires,4PVRA@9989|Rodentia	33208|Metazoa	A	entrainment of circadian clock by photoperiod	RBM4B	GO:0000381,GO:0002181,GO:0002183,GO:0002190,GO:0002192,GO:0003674,GO:0003676,GO:0003723,GO:0003729,GO:0003730,GO:0005488,GO:0005575,GO:0005622,GO:0005623,GO:0005634,GO:0005654,GO:0005730,GO:0005737,GO:0005829,GO:0006412,GO:0006413,GO:0006417,GO:0006446,GO:0006518,GO:0006807,GO:0006950,GO:0007623,GO:0008150,GO:0008152,GO:0009058,GO:0009059,GO:0009314,GO:0009416,GO:0009605,GO:0009628,GO:0009648,GO:…	-	ko:K13187	-	-	-	-	ko00000,ko03041	-	-	-	RRM_1,zf-CCHC
SDC04540-RA	6211.A0A068YBZ1	1.18e-190	544	28KDS@1|root,2QSUI@2759|Eukaryota,38FMI@33154|Opisthokonta,3BA2F@33208|Metazoa,3CS0F@33213|Bilateria	33208|Metazoa	P	Receptor for ATP that acts as a ligand-gated ion channel	P2RX1	GO:0000003,GO:0000166,GO:0001505,GO:0001508,GO:0001614,GO:0001775,GO:0001820,GO:0001882,GO:0001883,GO:0001894,GO:0002028,GO:0002252,GO:0002263,GO:0002274,GO:0002275,GO:0002283,GO:0002351,GO:0002366,GO:0002376,GO:0002442,GO:0002443,GO:0002444,GO:0002446,GO:0002532,GO:0002554,GO:0002576,GO:0002682,GO:0002684,GO:0002685,GO:0002687,GO:0002931,GO:0003008,GO:0003012,GO:0003013,GO:0003018,GO:0003056,GO:…	-	ko:K05215,ko:K05216,ko:K05218,ko:K05219	ko04020,ko04080,ko04611,ko04742,map04020,map04080,map04611,map04742	-	-	-	ko00000,ko00001,ko04040	1.A.7.1,1.A.7.1.1,1.A.7.1.2,1.A.7.1.4,1.A.7.1.5,1.A.7.3.1	-	-	P2X_receptor
SDC04541-RA	6211.A0A068YBZ1	1.22e-186	535	28KDS@1|root,2QSUI@2759|Eukaryota,38FMI@33154|Opisthokonta,3BA2F@33208|Metazoa,3CS0F@33213|Bilateria	33208|Metazoa	P	Receptor for ATP that acts as a ligand-gated ion channel	P2RX1	GO:0000003,GO:0000166,GO:0001505,GO:0001508,GO:0001614,GO:0001775,GO:0001820,GO:0001882,GO:0001883,GO:0001894,GO:0002028,GO:0002252,GO:0002263,GO:0002274,GO:0002275,GO:0002283,GO:0002351,GO:0002366,GO:0002376,GO:0002442,GO:0002443,GO:0002444,GO:0002446,GO:0002532,GO:0002554,GO:0002576,GO:0002682,GO:0002684,GO:0002685,GO:0002687,GO:0002931,GO:0003008,GO:0003012,GO:0003013,GO:0003018,GO:0003056,GO:…	-	ko:K05215,ko:K05216,ko:K05218,ko:K05219	ko04020,ko04080,ko04611,ko04742,map04020,map04080,map04611,map04742	-	-	-	ko00000,ko00001,ko04040	1.A.7.1,1.A.7.1.1,1.A.7.1.2,1.A.7.1.4,1.A.7.1.5,1.A.7.3.1	-	-	P2X_receptor
SDC04542-RA	6211.A0A068YCE3	4.17e-27	129	KOG1217@1|root,KOG1217@2759|Eukaryota,38BUP@33154|Opisthokonta,3BAFT@33208|Metazoa,3CYFE@33213|Bilateria	33208|Metazoa	T	endocardial cushion cell development	JAG1	GO:0000003,GO:0000278,GO:0001501,GO:0001525,GO:0001568,GO:0001654,GO:0001655,GO:0001666,GO:0001701,GO:0001709,GO:0001745,GO:0001775,GO:0001822,GO:0001837,GO:0001889,GO:0001944,GO:0001952,GO:0001953,GO:0001974,GO:0002009,GO:0002011,GO:0002064,GO:0002065,GO:0002066,GO:0002164,GO:0002165,GO:0002168,GO:0002244,GO:0002250,GO:0002252,GO:0002376,GO:0002443,GO:0002449,GO:0002456,GO:0002460,GO:0002520,GO:…	-	ko:K06052,ko:K21635	ko01522,ko04330,ko04371,ko04658,ko04668,ko05165,ko05200,ko05224,map01522,map04330,map04371,map04658,map04668,map05165,map05200,map05224	-	-	-	ko00000,ko00001,ko04090	-	-	-	DSL,EGF,EGF_2,EGF_CA,MNNL,hEGF
SDC04543-RA	6183.Smp_122780.1	9.72e-158	504	COG0495@1|root,KOG0435@2759|Eukaryota,38GY5@33154|Opisthokonta,3BA6R@33208|Metazoa,3CZYB@33213|Bilateria	33208|Metazoa	J	Belongs to the class-I aminoacyl-tRNA synthetase family	lars-2	GO:0003674,GO:0003824,GO:0004812,GO:0004823,GO:0005575,GO:0005622,GO:0005623,GO:0005737,GO:0005739,GO:0005759,GO:0006082,GO:0006139,GO:0006399,GO:0006412,GO:0006418,GO:0006429,GO:0006518,GO:0006520,GO:0006725,GO:0006807,GO:0008150,GO:0008152,GO:0009058,GO:0009059,GO:0009987,GO:0010467,GO:0016070,GO:0016874,GO:0016875,GO:0019538,GO:0019752,GO:0031974,GO:0032543,GO:0034641,GO:0034645,GO:0034660,GO:…	6.1.1.4	ko:K01869	ko00970,map00970	M00359,M00360	R03657	RC00055,RC00523	ko00000,ko00001,ko00002,ko01000,ko01007,ko03016,ko03029	-	-	-	Anticodon_1,tRNA-synt_1,tRNA-synt_1_2
SDC04545-RA	6211.A0A068YCD8	1.3e-20	103	KOG3569@1|root,KOG3569@2759|Eukaryota	2759|Eukaryota	A	Rab guanyl-nucleotide exchange factor activity	-	-	-	ko:K20160,ko:K20161,ko:K20162,ko:K20164	-	-	-	-	ko00000,ko04131	-	-	-	DENN,RGS,dDENN,uDENN
SDC04546-RA	10160.XP_004625361.1	3.59e-08	63.5	KOG1721@1|root,KOG1721@2759|Eukaryota,38CA5@33154|Opisthokonta,3BFX0@33208|Metazoa,3CS1M@33213|Bilateria,47ZTK@7711|Chordata,48ZP9@7742|Vertebrata,3JEKE@40674|Mammalia,35I7J@314146|Euarchontoglires,4Q2MV@9989|Rodentia	33208|Metazoa	K	Broad-Complex, Tramtrack and Bric a brac	ZBTB41	GO:0000981,GO:0003674,GO:0003700,GO:0006355,GO:0006357,GO:0008150,GO:0009889,GO:0010468,GO:0010556,GO:0019219,GO:0019222,GO:0031323,GO:0031326,GO:0050789,GO:0050794,GO:0051171,GO:0051252,GO:0060255,GO:0065007,GO:0080090,GO:0140110,GO:1903506,GO:2000112,GO:2001141	-	ko:K10513	-	-	-	-	ko00000,ko04121	-	-	-	BTB,zf-C2H2
SDC04547-RA	6211.A0A068XY22	4.44e-91	313	COG0464@1|root,KOG0730@2759|Eukaryota,38CYE@33154|Opisthokonta,3BB5Y@33208|Metazoa,3CUQX@33213|Bilateria	33208|Metazoa	O	carbohydrate derivative binding	SPATA5	GO:0001655,GO:0001657,GO:0001658,GO:0001763,GO:0001822,GO:0001823,GO:0001932,GO:0001933,GO:0002009,GO:0003674,GO:0003824,GO:0004857,GO:0004860,GO:0005102,GO:0005178,GO:0005488,GO:0005515,GO:0005575,GO:0005622,GO:0005623,GO:0005737,GO:0006469,GO:0007275,GO:0007399,GO:0007417,GO:0007420,GO:0008150,GO:0009653,GO:0009887,GO:0009888,GO:0009892,GO:0010563,GO:0010594,GO:0010595,GO:0010605,GO:0010632,GO:…	-	ko:K13525,ko:K14575	ko03008,ko04141,ko05134,map03008,map04141,map05134	M00400,M00403	-	-	ko00000,ko00001,ko00002,ko03009,ko03019,ko04131,ko04147	3.A.16.1	-	-	AAA
SDC04548-RA	7244.FBpp0234656	2.99e-05	47	2BVGC@1|root,2S28C@2759|Eukaryota,3A8XE@33154|Opisthokonta,3BU0D@33208|Metazoa,3D9UD@33213|Bilateria,42CPK@6656|Arthropoda,3SZJQ@50557|Insecta,454KK@7147|Diptera,45UG2@7214|Drosophilidae	33208|Metazoa	S	Protein of unknown function (DUF2615)	SMIM14	GO:0005575,GO:0005622,GO:0005623,GO:0005737,GO:0005783,GO:0012505,GO:0043226,GO:0043227,GO:0043229,GO:0043231,GO:0044424,GO:0044444,GO:0044464	-	-	-	-	-	-	-	-	-	-	DUF2615
SDC04549-RA	6183.Smp_212410.1	7.35e-212	640	KOG0498@1|root,KOG0498@2759|Eukaryota,38C5X@33154|Opisthokonta,3BBK2@33208|Metazoa,3CZ4A@33213|Bilateria	33208|Metazoa	P	voltage-gated potassium channel activity involved in SA node cell action potential depolarization	HCN3	GO:0001505,GO:0001508,GO:0001701,GO:0002027,GO:0003008,GO:0003012,GO:0003013,GO:0003254,GO:0003674,GO:0005198,GO:0005215,GO:0005216,GO:0005217,GO:0005221,GO:0005222,GO:0005244,GO:0005248,GO:0005249,GO:0005261,GO:0005267,GO:0005272,GO:0005488,GO:0005515,GO:0005575,GO:0005622,GO:0005623,GO:0005737,GO:0005886,GO:0005887,GO:0006810,GO:0006811,GO:0006812,GO:0006813,GO:0006814,GO:0006936,GO:0006937,GO:…	-	ko:K04955,ko:K04956,ko:K04957	ko04024,ko04742,map04024,map04742	-	-	-	ko00000,ko00001,ko04040	1.A.1.5,1.A.1.5.10,1.A.1.5.11	-	-	Ion_trans,Ion_trans_N,cNMP_binding
SDC04550-RA	7918.ENSLOCP00000022243	2.29e-105	319	28N8N@1|root,2QUTZ@2759|Eukaryota,39XUZ@33154|Opisthokonta,3BIC8@33208|Metazoa,3D1M8@33213|Bilateria,48DCS@7711|Chordata,49178@7742|Vertebrata,4A57R@7898|Actinopterygii	33208|Metazoa	S	Transposase	-	-	-	-	-	-	-	-	-	-	-	-	DDE_3,HTH_23,HTH_Tnp_Tc3_2
SDC04551-RA	6183.Smp_134470.1	2.61e-57	183	COG5126@1|root,KOG0027@2759|Eukaryota	2759|Eukaryota	DTZ	Calcium-binding protein	-	-	2.3.1.23,2.3.1.67	ko:K02183,ko:K13510	ko00564,ko00565,ko01100,ko04014,ko04015,ko04016,ko04020,ko04022,ko04024,ko04070,ko04114,ko04218,ko04261,ko04270,ko04371,ko04626,ko04713,ko04720,ko04722,ko04728,ko04740,ko04744,ko04745,ko04750,ko04910,ko04912,ko04915,ko04916,ko04921,ko04922,ko04924,ko04925,ko04970,ko04971,ko05010,ko05031,ko05034,ko05133,ko05152,ko05167,ko05200,ko05214,ko05418,map00564,map00565,map01100,map04014,map04015,map04016,m…	-	R01318,R03437,R03438,R09036	RC00004,RC00037	ko00000,ko00001,ko01000,ko01004,ko01009,ko03036,ko04131,ko04147	-	-	-	Acyltransferase,EF-hand_1,EF-hand_5,EF-hand_6,EF-hand_7
SDC04553-RA	6211.A0A068YD34	3.62e-44	162	KOG0149@1|root,KOG0149@2759|Eukaryota,3A6MY@33154|Opisthokonta,3BSKB@33208|Metazoa,3D9CX@33213|Bilateria	33208|Metazoa	A	RNA recognition motif	-	-	-	-	-	-	-	-	-	-	-	-	RRM_1
SDC04554-RA	43151.ADAC004141-PA	1.03e-28	131	KOG1721@1|root,KOG1872@1|root,KOG1721@2759|Eukaryota,KOG1872@2759|Eukaryota,38F2F@33154|Opisthokonta,3BDEN@33208|Metazoa,3CTZU@33213|Bilateria,41UT6@6656|Arthropoda,3SIJ2@50557|Insecta,44Z1W@7147|Diptera,45D2A@7148|Nematocera	33208|Metazoa	O	Ubiquitin homologues	USP14	GO:0000966,GO:0003674,GO:0003824,GO:0004175,GO:0004197,GO:0004843,GO:0004857,GO:0004866,GO:0005488,GO:0005575,GO:0005622,GO:0005623,GO:0005634,GO:0005737,GO:0005829,GO:0006139,GO:0006396,GO:0006399,GO:0006464,GO:0006508,GO:0006725,GO:0006807,GO:0007154,GO:0007267,GO:0007268,GO:0008033,GO:0008150,GO:0008152,GO:0008192,GO:0008193,GO:0008233,GO:0008234,GO:0009892,GO:0009894,GO:0009895,GO:0009986,GO:…	3.4.19.12	ko:K11843	-	-	-	-	ko00000,ko01000,ko01002,ko04121	-	-	-	UCH
SDC04555-RA	9361.ENSDNOP00000032169	2.15e-20	104	2CN0G@1|root,2QT43@2759|Eukaryota,39SKB@33154|Opisthokonta,3B99K@33208|Metazoa,3CSGD@33213|Bilateria,489KJ@7711|Chordata,48YPT@7742|Vertebrata,3J6WD@40674|Mammalia	33208|Metazoa	T	lamellipodium assembly	SH2B1	GO:0000003,GO:0001558,GO:0001726,GO:0001932,GO:0001934,GO:0003674,GO:0005488,GO:0005575,GO:0005622,GO:0005623,GO:0005737,GO:0005829,GO:0005938,GO:0006950,GO:0007088,GO:0007154,GO:0007165,GO:0007166,GO:0007167,GO:0007169,GO:0007346,GO:0007596,GO:0007599,GO:0007610,GO:0007617,GO:0007618,GO:0008150,GO:0008284,GO:0008286,GO:0009611,GO:0009719,GO:0009725,GO:0009889,GO:0009893,GO:0009966,GO:0009967,GO:…	-	ko:K07193,ko:K12459	ko04722,ko04910,map04722,map04910	-	-	-	ko00000,ko00001	-	-	-	PH,Phe_ZIP,SH2
SDC04556-RA	6183.Smp_070170.1	1.42e-162	542	COG2940@1|root,KOG4443@2759|Eukaryota,38F1W@33154|Opisthokonta,3B98N@33208|Metazoa,3CXIX@33213|Bilateria	33208|Metazoa	K	histone methyltransferase activity (H3-K4 specific)	KMT2D	GO:0000003,GO:0000981,GO:0001067,GO:0001555,GO:0001701,GO:0002682,GO:0003006,GO:0003674,GO:0003676,GO:0003677,GO:0003700,GO:0003824,GO:0005488,GO:0005575,GO:0005622,GO:0005623,GO:0005634,GO:0005654,GO:0006325,GO:0006342,GO:0006355,GO:0006357,GO:0006464,GO:0006479,GO:0006807,GO:0006996,GO:0007275,GO:0007276,GO:0007281,GO:0007292,GO:0008150,GO:0008152,GO:0008168,GO:0008170,GO:0008213,GO:0008276,GO:…	2.1.1.43	ko:K09187,ko:K09188	ko00310,ko04934,map00310,map04934	-	R03875,R03938,R04866,R04867	RC00003,RC00060,RC00181,RC00496	ko00000,ko00001,ko01000,ko03000,ko03036	-	-	-	FYRC,FYRN,PHD,SET,zf-HC5HC2H,zf-HC5HC2H_2
SDC04557-RA	1236976.JCM16418_1909	2.66e-05	60.5	COG3325@1|root,COG4733@1|root,COG3325@2|Bacteria,COG4733@2|Bacteria,1UPJ7@1239|Firmicutes,4HBA7@91061|Bacilli,26SGN@186822|Paenibacillaceae	91061|Bacilli	G	chitinase	chiA	-	3.2.1.14	ko:K01183	ko00520,ko01100,map00520,map01100	-	R01206,R02334	RC00467	ko00000,ko00001,ko01000	-	GH18	-	CBM_5_12,Glyco_hydro_18,Gram_pos_anchor,fn3
SDC04558-RA	7029.ACYPI48566-PA	1.23e-17	87.8	COG2801@1|root,KOG0017@2759|Eukaryota,39YEF@33154|Opisthokonta,3BFFD@33208|Metazoa,3CYCR@33213|Bilateria,42CRI@6656|Arthropoda,3SXH7@50557|Insecta,3ED60@33342|Paraneoptera	33208|Metazoa	L	KRAB-A domain containing 2	-	-	-	-	-	-	-	-	-	-	-	-	rve
SDC04559-RA	34740.HMEL017863-PA	0.000884	44.3	28T2T@1|root,2QZSZ@2759|Eukaryota,39YS7@33154|Opisthokonta,3BKXX@33208|Metazoa,3D597@33213|Bilateria,4228B@6656|Arthropoda,3SQU7@50557|Insecta	33208|Metazoa	S	Transposase IS4	-	-	-	-	-	-	-	-	-	-	-	-	DDE_Tnp_1_7
SDC04560-RA	7029.ACYPI062437-PA	6.64e-45	169	COG2801@1|root,KOG0017@2759|Eukaryota,39YEF@33154|Opisthokonta,3BFFD@33208|Metazoa,3CYCR@33213|Bilateria,421FN@6656|Arthropoda,3ST2J@50557|Insecta,3ED70@33342|Paraneoptera	33208|Metazoa	L	Integrase core domain	-	-	-	-	-	-	-	-	-	-	-	-	rve
SDC04561-RA	1236976.JCM16418_1909	8.55e-08	69.3	COG3325@1|root,COG4733@1|root,COG3325@2|Bacteria,COG4733@2|Bacteria,1UPJ7@1239|Firmicutes,4HBA7@91061|Bacilli,26SGN@186822|Paenibacillaceae	91061|Bacilli	G	chitinase	chiA	-	3.2.1.14	ko:K01183	ko00520,ko01100,map00520,map01100	-	R01206,R02334	RC00467	ko00000,ko00001,ko01000	-	GH18	-	CBM_5_12,Glyco_hydro_18,Gram_pos_anchor,fn3
SDC04562-RA	7029.ACYPI066573-PA	4.99e-07	55.8	COG2801@1|root,KOG0017@2759|Eukaryota,39YEF@33154|Opisthokonta,3BFFD@33208|Metazoa,3CYCR@33213|Bilateria	33208|Metazoa	L	KRAB-A domain containing 2	-	-	-	-	-	-	-	-	-	-	-	-	RVT_1,rve
SDC04563-RA	34740.HMEL017863-PA	0.000739	44.7	28T2T@1|root,2QZSZ@2759|Eukaryota,39YS7@33154|Opisthokonta,3BKXX@33208|Metazoa,3D597@33213|Bilateria,4228B@6656|Arthropoda,3SQU7@50557|Insecta	33208|Metazoa	S	Transposase IS4	-	-	-	-	-	-	-	-	-	-	-	-	DDE_Tnp_1_7
SDC04564-RA	7029.ACYPI062437-PA	1.96e-30	129	COG2801@1|root,KOG0017@2759|Eukaryota,39YEF@33154|Opisthokonta,3BFFD@33208|Metazoa,3CYCR@33213|Bilateria,421FN@6656|Arthropoda,3ST2J@50557|Insecta,3ED70@33342|Paraneoptera	33208|Metazoa	L	Integrase core domain	-	-	-	-	-	-	-	-	-	-	-	-	rve
SDC04566-RA	13735.ENSPSIP00000001443	4.2e-09	74.3	KOG1075@1|root,KOG1075@2759|Eukaryota,39Y6T@33154|Opisthokonta,3BEGN@33208|Metazoa,3CZ7K@33213|Bilateria,48DPU@7711|Chordata,49A9G@7742|Vertebrata	33208|Metazoa	S	Reverse transcriptase (RNA-dependent DNA polymerase)	-	-	-	-	-	-	-	-	-	-	-	-	Exo_endo_phos_2,RVT_1
SDC04571-RA	34740.HMEL010964-PA	1.78e-23	101	2E5MZ@1|root,2SCF2@2759|Eukaryota,3APR2@33154|Opisthokonta,3C1X7@33208|Metazoa,3DJIY@33213|Bilateria	33208|Metazoa	-	-	-	-	-	-	-	-	-	-	-	-	-	-	-
SDC04572-RA	7070.TC001493-PA	2.33e-08	64.7	2CXJS@1|root,2RY1K@2759|Eukaryota,39VGM@33154|Opisthokonta,3BJCI@33208|Metazoa,3CWQ6@33213|Bilateria,41Z93@6656|Arthropoda,3SMMG@50557|Insecta	33208|Metazoa	S	Transposase IS4	-	-	-	-	-	-	-	-	-	-	-	-	DDE_Tnp_1_7
SDC04574-RA	7029.ACYPI009747-PA	3.82e-05	48.1	COG2801@1|root,KOG0017@2759|Eukaryota,39YEF@33154|Opisthokonta,3BFFD@33208|Metazoa,3CYCR@33213|Bilateria,421FN@6656|Arthropoda,3ST2J@50557|Insecta,3ED70@33342|Paraneoptera	33208|Metazoa	L	Integrase core domain	-	-	-	-	-	-	-	-	-	-	-	-	rve
SDC04576-RA	1236976.JCM16418_1909	4.24e-06	63.9	COG3325@1|root,COG4733@1|root,COG3325@2|Bacteria,COG4733@2|Bacteria,1UPJ7@1239|Firmicutes,4HBA7@91061|Bacilli,26SGN@186822|Paenibacillaceae	91061|Bacilli	G	chitinase	chiA	-	3.2.1.14	ko:K01183	ko00520,ko01100,map00520,map01100	-	R01206,R02334	RC00467	ko00000,ko00001,ko01000	-	GH18	-	CBM_5_12,Glyco_hydro_18,Gram_pos_anchor,fn3
SDC04579-RA	244447.XP_008332215.1	0.000173	59.7	KOG1225@1|root,KOG2579@1|root,KOG1225@2759|Eukaryota,KOG2579@2759|Eukaryota,38D9J@33154|Opisthokonta,3BHNR@33208|Metazoa,3CRBV@33213|Bilateria,485E0@7711|Chordata,498QF@7742|Vertebrata,49SP0@7898|Actinopterygii	33208|Metazoa	T	Tenascin R (restrictin, janusin)	TNR	GO:0000902,GO:0000904,GO:0001558,GO:0003008,GO:0003674,GO:0005102,GO:0005178,GO:0005488,GO:0005515,GO:0005575,GO:0005576,GO:0005623,GO:0006928,GO:0006935,GO:0007155,GO:0007158,GO:0007162,GO:0007275,GO:0007399,GO:0007409,GO:0007411,GO:0007417,GO:0007420,GO:0007610,GO:0007611,GO:0007612,GO:0007626,GO:0008150,GO:0008289,GO:0008306,GO:0008361,GO:0009605,GO:0009653,GO:0009986,GO:0009987,GO:0010646,GO:…	-	ko:K06252	ko04151,ko04510,ko04512,ko05165,ko05206,map04151,map04510,map04512,map05165,map05206	-	-	-	ko00000,ko00001,ko00536,ko04516	-	-	-	EGF_2,Fibrinogen_C,fn3
SDC04582-RA	8364.ENSXETP00000059338	2.68e-67	244	COG5173@1|root,KOG2286@2759|Eukaryota,391VH@33154|Opisthokonta,3BBWC@33208|Metazoa,3CZWN@33213|Bilateria,480GX@7711|Chordata,48UTV@7742|Vertebrata	33208|Metazoa	U	exocyst localization	EXOC3	GO:0000003,GO:0000145,GO:0000149,GO:0001505,GO:0001654,GO:0001667,GO:0001745,GO:0001751,GO:0001754,GO:0002064,GO:0002065,GO:0002066,GO:0003006,GO:0003674,GO:0005488,GO:0005515,GO:0005575,GO:0005622,GO:0005623,GO:0005737,GO:0005829,GO:0005911,GO:0005912,GO:0005913,GO:0005915,GO:0005938,GO:0006810,GO:0006836,GO:0006887,GO:0006892,GO:0006893,GO:0006903,GO:0006904,GO:0006928,GO:0006996,GO:0007009,GO:…	-	ko:K06110	-	-	-	-	ko00000,ko04131	-	-	-	Sec6
SDC04584-RA	7209.EFO25321.1	3.59e-09	70.5	KOG3594@1|root,KOG1219@2759|Eukaryota,3ARS9@33154|Opisthokonta,3C2BJ@33208|Metazoa,3CV8B@33213|Bilateria,40FQW@6231|Nematoda,1KYI4@119089|Chromadorea	33208|Metazoa	T	Cadherin domain	ft	GO:0000003,GO:0000226,GO:0000902,GO:0000904,GO:0001654,GO:0001736,GO:0001737,GO:0001738,GO:0001745,GO:0002009,GO:0002164,GO:0002165,GO:0002168,GO:0003002,GO:0003006,GO:0003674,GO:0005198,GO:0005488,GO:0005509,GO:0005515,GO:0005575,GO:0005576,GO:0005604,GO:0005622,GO:0005623,GO:0005737,GO:0005886,GO:0005887,GO:0006464,GO:0006807,GO:0006996,GO:0007010,GO:0007017,GO:0007155,GO:0007157,GO:0007163,GO:…	-	ko:K16496,ko:K16506,ko:K16669	ko04391,ko04392,map04391,map04392	-	-	-	ko00000,ko00001,ko04147,ko04516	-	-	-	Cadherin,EGF,Laminin_G_1,Laminin_G_2
SDC04585-RA	6183.Smp_012480.1	9.08e-103	341	COG0258@1|root,KOG2518@2759|Eukaryota,38FBD@33154|Opisthokonta,3BEAT@33208|Metazoa,3CUFW@33213|Bilateria	33208|Metazoa	L	double-stranded DNA 5'-3' exodeoxyribonuclease activity	EXO1	GO:0000723,GO:0001325,GO:0001775,GO:0002200,GO:0002204,GO:0002208,GO:0002250,GO:0002252,GO:0002263,GO:0002285,GO:0002312,GO:0002366,GO:0002376,GO:0002377,GO:0002381,GO:0002440,GO:0002443,GO:0002449,GO:0002455,GO:0002460,GO:0002520,GO:0002562,GO:0002566,GO:0003674,GO:0003676,GO:0003677,GO:0003682,GO:0003824,GO:0004518,GO:0004519,GO:0004520,GO:0004521,GO:0004523,GO:0004527,GO:0004529,GO:0004536,GO:…	-	ko:K10746	ko03430,map03430	-	-	-	ko00000,ko00001,ko01000,ko03032,ko03400	-	-	-	XPG_I,XPG_N
SDC04586-RA	7719.XP_002131668.3	1.28e-20	93.6	COG0671@1|root,KOG3146@2759|Eukaryota,39RYE@33154|Opisthokonta,3BDKP@33208|Metazoa,3CSUV@33213|Bilateria,487C3@7711|Chordata	33208|Metazoa	I	dolichyldiphosphatase activity	DOLPP1	GO:0003674,GO:0003824,GO:0005575,GO:0005622,GO:0005623,GO:0005737,GO:0005783,GO:0005789,GO:0006464,GO:0006486,GO:0006487,GO:0006488,GO:0006489,GO:0006490,GO:0006629,GO:0006644,GO:0006793,GO:0006796,GO:0006807,GO:0008150,GO:0008152,GO:0008610,GO:0008654,GO:0009058,GO:0009059,GO:0009100,GO:0009101,GO:0009987,GO:0012505,GO:0016020,GO:0016021,GO:0016462,GO:0016787,GO:0016817,GO:0016818,GO:0019538,GO:…	3.6.1.43	ko:K07252	ko00510,map00510	-	R01004	RC00002	ko00000,ko00001,ko01000	-	-	-	PAP2
SDC04588-RA	6211.A0A068YAF2	5.96e-216	649	KOG3689@1|root,KOG3689@2759|Eukaryota,38BQB@33154|Opisthokonta,3B9XB@33208|Metazoa,3CSEF@33213|Bilateria	33208|Metazoa	T	3',5'-cyclic-GMP phosphodiesterase activity	-	GO:0003674,GO:0003824,GO:0004112,GO:0004114,GO:0004115,GO:0006139,GO:0006163,GO:0006725,GO:0006753,GO:0006793,GO:0006796,GO:0006807,GO:0008081,GO:0008150,GO:0008152,GO:0009117,GO:0009150,GO:0009187,GO:0009259,GO:0009987,GO:0016787,GO:0016788,GO:0019637,GO:0019693,GO:0034641,GO:0042578,GO:0044237,GO:0044238,GO:0044281,GO:0046058,GO:0046068,GO:0046483,GO:0047555,GO:0055086,GO:0071704,GO:0072521,GO:…	3.1.4.17,3.1.4.35	ko:K13298	ko00230,ko04934,ko05032,map00230,map04934,map05032	-	R00191,R01234	RC00296	ko00000,ko00001,ko01000	-	-	-	GAF,PDEase_I
SDC04589-RA	6211.A0A068Y2V1	0.00026	49.7	KOG3227@1|root,KOG3227@2759|Eukaryota,38DTR@33154|Opisthokonta,3BGH2@33208|Metazoa,3CT0E@33213|Bilateria	33208|Metazoa	K	transcription coactivator activity	SS18	GO:0003674,GO:0003712,GO:0003713,GO:0005575,GO:0005622,GO:0005623,GO:0005634,GO:0006355,GO:0006357,GO:0008150,GO:0009889,GO:0009891,GO:0009893,GO:0010468,GO:0010556,GO:0010557,GO:0010604,GO:0010628,GO:0019219,GO:0019222,GO:0030374,GO:0031323,GO:0031325,GO:0031326,GO:0031328,GO:0043226,GO:0043227,GO:0043229,GO:0043231,GO:0044424,GO:0044464,GO:0045893,GO:0045935,GO:0045944,GO:0048518,GO:0048522,GO:…	-	ko:K15623	ko05202,map05202	-	-	-	ko00000,ko00001	-	-	-	SSXT
SDC04590-RA	34506.g617	1.89e-09	60.1	2CY95@1|root,2S2X3@2759|Eukaryota,3A4AR@33154|Opisthokonta,3BRVC@33208|Metazoa,3D8TC@33213|Bilateria,40KBB@6231|Nematoda,1M3QI@119089|Chromadorea,4150A@6236|Rhabditida	33208|Metazoa	S	ISXO2-like transposase domain	-	-	-	-	-	-	-	-	-	-	-	-	DDE_Tnp_IS1595
SDC04592-RA	7739.XP_002607665.1	2.56e-16	89.4	KOG2579@1|root,KOG3656@1|root,KOG2579@2759|Eukaryota,KOG3656@2759|Eukaryota,38H0C@33154|Opisthokonta,3BHI4@33208|Metazoa,3CRS3@33213|Bilateria,4885K@7711|Chordata	33208|Metazoa	T	pancreatic polypeptide receptor activity	PROKR2	GO:0001568,GO:0001602,GO:0001653,GO:0001944,GO:0003008,GO:0003013,GO:0003674,GO:0004888,GO:0004930,GO:0004983,GO:0005575,GO:0005623,GO:0005886,GO:0007154,GO:0007165,GO:0007186,GO:0007218,GO:0007267,GO:0007268,GO:0007275,GO:0007507,GO:0007610,GO:0007623,GO:0007631,GO:0008015,GO:0008150,GO:0008188,GO:0008528,GO:0009987,GO:0010941,GO:0016020,GO:0023052,GO:0032501,GO:0032502,GO:0038023,GO:0042981,GO:…	-	ko:K08379,ko:K08380,ko:K19919	-	-	-	-	ko00000,ko04030,ko04131	-	-	-	7tm_1
SDC04593-RA	1296415.JACC01000007_gene2423	4.5e-06	58.9	COG1028@1|root,COG4733@1|root,COG1028@2|Bacteria,COG4733@2|Bacteria,4NKW9@976|Bacteroidetes,1I0PM@117743|Flavobacteriia,2YHWT@290174|Aquimarina	976|Bacteroidetes	IQ	Fibronectin type III domain	-	-	-	-	-	-	-	-	-	-	-	-	fn3
SDC04602-RA	126957.SMAR006127-PA	5.35e-43	174	KOG2077@1|root,KOG2077@2759|Eukaryota,38BAW@33154|Opisthokonta,3BB0Y@33208|Metazoa,3CT9C@33213|Bilateria,41WHJ@6656|Arthropoda	33208|Metazoa	T	MAP-kinase scaffold activity	SPAG9	GO:0000003,GO:0000139,GO:0000165,GO:0000187,GO:0000902,GO:0000904,GO:0001669,GO:0001701,GO:0001932,GO:0001934,GO:0003008,GO:0003674,GO:0005078,GO:0005198,GO:0005488,GO:0005515,GO:0005575,GO:0005622,GO:0005623,GO:0005737,GO:0005783,GO:0005790,GO:0005794,GO:0005798,GO:0005815,GO:0005829,GO:0005856,GO:0005886,GO:0006464,GO:0006468,GO:0006793,GO:0006796,GO:0006807,GO:0006810,GO:0006928,GO:0006935,GO:…	-	ko:K04436,ko:K20317	ko04010,map04010	-	-	-	ko00000,ko00001,ko04131	-	-	-	JIP_LZII,Jnk-SapK_ap_N
SDC04603-RA	32264.tetur09g02720.1	9.59e-137	423	KOG3719@1|root,KOG3719@2759|Eukaryota,3AK4E@33154|Opisthokonta,3BE60@33208|Metazoa,3CYBZ@33213|Bilateria,41VNW@6656|Arthropoda	33208|Metazoa	I	Belongs to the carnitine choline acetyltransferase family	CPT2	GO:0003674,GO:0003824,GO:0004095,GO:0005575,GO:0005622,GO:0005623,GO:0005634,GO:0005654,GO:0005730,GO:0005737,GO:0005739,GO:0005740,GO:0005743,GO:0006082,GO:0006091,GO:0006629,GO:0006631,GO:0006635,GO:0006810,GO:0006811,GO:0006820,GO:0006839,GO:0006853,GO:0006869,GO:0006950,GO:0008150,GO:0008152,GO:0008374,GO:0009056,GO:0009058,GO:0009062,GO:0009605,GO:0009987,GO:0009991,GO:0010876,GO:0015711,GO:…	2.3.1.21	ko:K08766	ko00071,ko01212,ko03320,ko04714,map00071,map01212,map03320,map04714	-	R01923	RC00004,RC00037,RC02816	ko00000,ko00001,ko01000	-	-	-	Carn_acyltransf
SDC04605-RA	109478.XP_005878119.1	4.11e-46	172	KOG2575@1|root,KOG2575@2759|Eukaryota,38F87@33154|Opisthokonta,3BDXT@33208|Metazoa,3CSX9@33213|Bilateria,480KA@7711|Chordata,48ZR8@7742|Vertebrata,3J28E@40674|Mammalia,4KR25@9397|Chiroptera	33208|Metazoa	G	Belongs to the ALG6 ALG8 glucosyltransferase family	ALG6	GO:0003674,GO:0003824,GO:0004583,GO:0005575,GO:0005622,GO:0005623,GO:0005737,GO:0005783,GO:0005789,GO:0006464,GO:0006486,GO:0006487,GO:0006488,GO:0006490,GO:0006629,GO:0006807,GO:0007275,GO:0008150,GO:0008152,GO:0009058,GO:0009059,GO:0009100,GO:0009101,GO:0009987,GO:0012505,GO:0016020,GO:0016740,GO:0016757,GO:0016758,GO:0019538,GO:0031984,GO:0032501,GO:0032502,GO:0034645,GO:0036211,GO:0040003,GO:…	2.4.1.267	ko:K03848	ko00510,ko01100,map00510,map01100	M00055	R06262	-	ko00000,ko00001,ko00002,ko01000,ko01003	-	GT57	-	Alg6_Alg8
SDC04606-RA	7668.SPU_025130-tr	2.12e-06	54.3	KOG2177@1|root,KOG2177@2759|Eukaryota	2759|Eukaryota	O	zinc ion binding	-	-	-	-	-	-	-	-	-	-	-	-	zf-B_box,zf-C3HC4,zf-C3HC4_4,zf-RING_UBOX
SDC04608-RA	6239.F56A8.7a	5.49e-43	155	COG5074@1|root,KOG0810@2759|Eukaryota,38EQZ@33154|Opisthokonta,3BCMC@33208|Metazoa,3CRNH@33213|Bilateria,40C01@6231|Nematoda,1KUPS@119089|Chromadorea	33208|Metazoa	U	Plays a critical role in several secretory processes, including cuticle secretion and neurotransmitter release, and probably assists in neuronal membrane maturation or the final stages of neuronal differentiation. Essential for embryonic viability and development. Has a role in dauer formation and adult life span. Required for locomotion. Probably by regulating neuronal transmission downstream of…	STX1A	GO:0000149,GO:0000278,GO:0000281,GO:0000910,GO:0001505,GO:0001956,GO:0002791,GO:0003674,GO:0005102,GO:0005246,GO:0005484,GO:0005488,GO:0005515,GO:0005575,GO:0005622,GO:0005623,GO:0005634,GO:0005635,GO:0005652,GO:0005654,GO:0005737,GO:0005813,GO:0005815,GO:0005829,GO:0005856,GO:0005886,GO:0005887,GO:0006810,GO:0006836,GO:0006886,GO:0006887,GO:0006904,GO:0006906,GO:0006996,GO:0007049,GO:0007154,GO:…	-	ko:K04560,ko:K08486	ko04130,ko04721,ko04911,ko05031,map04130,map04721,map04911,map05031	-	-	-	ko00000,ko00001,ko04131,ko04147	-	-	-	SNARE,Syntaxin
SDC04607-RA	7668.SPU_001367-tr	1.2e-09	70.1	2C4Z7@1|root,2QQ5Q@2759|Eukaryota,39ER2@33154|Opisthokonta,3BD1X@33208|Metazoa,3CSUN@33213|Bilateria	33208|Metazoa	S	PWWP domain-containing protein 2B	PWWP2B	GO:0005575,GO:0005622,GO:0005623,GO:0005634,GO:0005654,GO:0031974,GO:0031981,GO:0043226,GO:0043227,GO:0043229,GO:0043231,GO:0043233,GO:0044422,GO:0044424,GO:0044428,GO:0044446,GO:0044464,GO:0070013	-	-	-	-	-	-	-	-	-	-	PWWP
SDC04609-RA	34740.HMEL008162-PA	3e-241	679	COG1222@1|root,KOG0652@2759|Eukaryota,38BDY@33154|Opisthokonta,3BFKF@33208|Metazoa,3CSUH@33213|Bilateria,41Y5N@6656|Arthropoda,3SJV0@50557|Insecta,443M9@7088|Lepidoptera	33208|Metazoa	O	Holliday junction DNA helicase ruvB N-terminus	PSMC3	GO:0000502,GO:0000932,GO:0001701,GO:0001775,GO:0001824,GO:0002252,GO:0002263,GO:0002274,GO:0002275,GO:0002283,GO:0002366,GO:0002376,GO:0002443,GO:0002444,GO:0002446,GO:0003674,GO:0003824,GO:0005488,GO:0005515,GO:0005575,GO:0005576,GO:0005622,GO:0005623,GO:0005634,GO:0005654,GO:0005737,GO:0005829,GO:0005838,GO:0006355,GO:0006357,GO:0006464,GO:0006508,GO:0006511,GO:0006807,GO:0006810,GO:0006887,GO:…	-	ko:K03065	ko03050,ko05169,map03050,map05169	M00341	-	-	ko00000,ko00001,ko00002,ko03051	-	-	-	AAA
SDC04613-RA	6183.Smp_053510.1	1.46e-227	642	COG0017@1|root,KOG0556@2759|Eukaryota,38CRQ@33154|Opisthokonta,3BACR@33208|Metazoa,3CR95@33213|Bilateria	33208|Metazoa	J	aspartyl-tRNA aminoacylation	DARS	GO:0003674,GO:0003824,GO:0004046,GO:0004812,GO:0004815,GO:0005575,GO:0005622,GO:0005623,GO:0005737,GO:0005829,GO:0006082,GO:0006139,GO:0006399,GO:0006412,GO:0006418,GO:0006422,GO:0006518,GO:0006520,GO:0006725,GO:0006807,GO:0008150,GO:0008152,GO:0009058,GO:0009059,GO:0009987,GO:0010467,GO:0016043,GO:0016070,GO:0016787,GO:0016810,GO:0016811,GO:0016874,GO:0016875,GO:0017101,GO:0019538,GO:0019752,GO:…	6.1.1.12	ko:K22503	ko00970,map00970	M00359	R05577	RC00055,RC00523	ko00000,ko00001,ko01000,ko01007,ko03016	-	-	-	tRNA-synt_2,tRNA_anti-codon
SDC04614-RA	6211.A0A068YNS9	4.81e-21	107	KOG4724@1|root,KOG4724@2759|Eukaryota	2759|Eukaryota	F	GTPase activator activity	-	-	-	ko:K20641	-	-	-	-	ko00000,ko04131	-	-	-	RhoGAP
SDC04615-RA	6183.Smp_001090.1	5.89e-45	187	KOG1964@1|root,KOG1964@2759|Eukaryota,38BZM@33154|Opisthokonta,3BAHA@33208|Metazoa,3CT90@33213|Bilateria	33208|Metazoa	UY	posttranscriptional tethering of RNA polymerase II gene DNA at nuclear periphery	NUP107	GO:0000003,GO:0000280,GO:0000724,GO:0000725,GO:0000910,GO:0000972,GO:0000973,GO:0003006,GO:0003674,GO:0005198,GO:0005575,GO:0005622,GO:0005623,GO:0005634,GO:0005635,GO:0005643,GO:0005737,GO:0005829,GO:0006139,GO:0006259,GO:0006281,GO:0006302,GO:0006310,GO:0006355,GO:0006403,GO:0006405,GO:0006406,GO:0006606,GO:0006611,GO:0006725,GO:0006807,GO:0006810,GO:0006886,GO:0006913,GO:0006950,GO:0006974,GO:…	-	ko:K14301	ko03013,map03013	M00427	-	-	ko00000,ko00001,ko00002,ko03019,ko03036	1.I.1	-	-	Nup84_Nup100
SDC04617-RA	6183.Smp_066900.1	2.26e-24	111	2BWHM@1|root,2QQ1W@2759|Eukaryota,38GQC@33154|Opisthokonta,3BCEP@33208|Metazoa	33208|Metazoa	P	Innexin	-	-	-	ko:K22037	-	-	-	-	ko00000,ko02000	1.A.25.1	-	-	Innexin
SDC04618-RA	6211.A0A087W1T2	5.84e-36	145	2BWHM@1|root,2QQ1W@2759|Eukaryota,38GQC@33154|Opisthokonta,3BCEP@33208|Metazoa,3D43D@33213|Bilateria	33208|Metazoa	P	Innexin	-	-	-	ko:K22037	-	-	-	-	ko00000,ko02000	1.A.25.1	-	-	Innexin
SDC04619-RA	6412.HelroP189657	3.98e-85	282	2DV7N@1|root,2S6MS@2759|Eukaryota,3A4ZB@33154|Opisthokonta,3BRFQ@33208|Metazoa,3D8FZ@33213|Bilateria	33208|Metazoa	-	-	-	-	-	-	-	-	-	-	-	-	-	-	Neur_chan_LBD
SDC04620-RA	6211.A0A068YG75	3.06e-41	139	COG1958@1|root,KOG3172@2759|Eukaryota,3A1ZB@33154|Opisthokonta,3BPBZ@33208|Metazoa,3D686@33213|Bilateria	33208|Metazoa	A	histone pre-mRNA DCP binding	SNRPD3	GO:0000003,GO:0000243,GO:0000245,GO:0000375,GO:0000377,GO:0000387,GO:0000398,GO:0000578,GO:0002376,GO:0002520,GO:0003002,GO:0003006,GO:0003674,GO:0003676,GO:0003723,GO:0005488,GO:0005515,GO:0005575,GO:0005622,GO:0005623,GO:0005634,GO:0005654,GO:0005681,GO:0005682,GO:0005683,GO:0005684,GO:0005685,GO:0005686,GO:0005687,GO:0005689,GO:0005697,GO:0005737,GO:0005829,GO:0006139,GO:0006351,GO:0006353,GO:…	-	ko:K11088	ko03040,ko04139,ko05322,map03040,map04139,map05322	M00351,M00352,M00354,M00355,M00398	-	-	ko00000,ko00001,ko00002,ko03032,ko03041	-	-	-	LSM
SDC04621-RA	6183.Smp_008500.2	1.07e-86	306	COG5139@1|root,KOG1793@2759|Eukaryota,394VH@33154|Opisthokonta,3BC71@33208|Metazoa,3CSZM@33213|Bilateria	33208|Metazoa	K	IWS1 homolog	IWS1	GO:0000414,GO:0005575,GO:0005622,GO:0005623,GO:0005634,GO:0005654,GO:0006139,GO:0006351,GO:0006354,GO:0006355,GO:0006366,GO:0006368,GO:0006725,GO:0006807,GO:0008150,GO:0008152,GO:0009058,GO:0009059,GO:0009889,GO:0009987,GO:0010467,GO:0010468,GO:0010556,GO:0010793,GO:0016070,GO:0018130,GO:0019219,GO:0019222,GO:0019438,GO:0031056,GO:0031060,GO:0031323,GO:0031326,GO:0031399,GO:0031974,GO:0031981,GO:…	-	ko:K17498	-	-	-	-	ko00000,ko03021	-	-	-	Med26
SDC04623-RA	9305.ENSSHAP00000014203	8.13e-10	72.4	KOG3751@1|root,KOG3751@2759|Eukaryota,38D8K@33154|Opisthokonta,3BCKP@33208|Metazoa,3CX3K@33213|Bilateria,485Z3@7711|Chordata,48XR7@7742|Vertebrata,3JEZ3@40674|Mammalia,4JYUW@9263|Metatheria	33208|Metazoa	T	Amyloid beta (A4) precursor protein-binding, family B, member 1 interacting protein	APBB1IP	GO:0000003,GO:0000902,GO:0001667,GO:0001764,GO:0001775,GO:0002119,GO:0002164,GO:0002252,GO:0002263,GO:0002285,GO:0002286,GO:0002291,GO:0002366,GO:0002376,GO:0003674,GO:0005488,GO:0005515,GO:0005575,GO:0005622,GO:0005623,GO:0005737,GO:0005829,GO:0005886,GO:0006928,GO:0006950,GO:0006955,GO:0006996,GO:0007010,GO:0007015,GO:0007275,GO:0007399,GO:0007444,GO:0007610,GO:0008078,GO:0008150,GO:0008157,GO:…	-	ko:K17704	ko04015,ko04611,map04015,map04611	-	-	-	ko00000,ko00001	-	-	-	PH,RA
SDC04624-RA	9305.ENSSHAP00000005975	1.64e-30	132	KOG1471@1|root,KOG1471@2759|Eukaryota,39YMN@33154|Opisthokonta,3BKKS@33208|Metazoa,3D37R@33213|Bilateria,48575@7711|Chordata,497G2@7742|Vertebrata,3J9WN@40674|Mammalia,4K82X@9263|Metatheria	33208|Metazoa	I	CRAL/TRIO, N-terminal domain	SEC14L4	-	-	-	-	-	-	-	-	-	-	-	CRAL_TRIO,CRAL_TRIO_N,GOLD_2
SDC04627-RA	6412.HelroP156372	3.13e-54	178	KOG0080@1|root,KOG0080@2759|Eukaryota,38EZ7@33154|Opisthokonta,3BB89@33208|Metazoa,3CXE2@33213|Bilateria	33208|Metazoa	U	lipid droplet organization	RAB18	GO:0000166,GO:0001654,GO:0001882,GO:0001883,GO:0003674,GO:0005488,GO:0005575,GO:0005622,GO:0005623,GO:0005737,GO:0005783,GO:0005794,GO:0006810,GO:0006913,GO:0006996,GO:0007029,GO:0007275,GO:0007399,GO:0007417,GO:0007420,GO:0007423,GO:0008150,GO:0009790,GO:0009792,GO:0009987,GO:0010256,GO:0012505,GO:0016043,GO:0017076,GO:0019001,GO:0019003,GO:0031984,GO:0032501,GO:0032502,GO:0032549,GO:0032550,GO:…	-	ko:K07910	-	-	-	-	ko00000,ko04031,ko04131	-	-	-	Ras
SDC04628-RA	6183.Smp_170590.1	1.12e-22	114	COG1230@1|root,KOG1484@2759|Eukaryota,38DVB@33154|Opisthokonta,3BAWZ@33208|Metazoa,3CRI5@33213|Bilateria	33208|Metazoa	P	regulation of sequestering of zinc ion	SLC30A5	GO:0000041,GO:0000139,GO:0003674,GO:0005215,GO:0005385,GO:0005488,GO:0005575,GO:0005622,GO:0005623,GO:0005634,GO:0005730,GO:0005737,GO:0005794,GO:0005886,GO:0005887,GO:0006810,GO:0006811,GO:0006812,GO:0006824,GO:0006829,GO:0006873,GO:0006875,GO:0006882,GO:0006950,GO:0008150,GO:0008270,GO:0008324,GO:0009636,GO:0009987,GO:0010035,GO:0010038,GO:0010043,GO:0010155,GO:0010312,GO:0012505,GO:0012506,GO:…	-	ko:K12623,ko:K14692	ko03018,ko03040,map03018,map03040	M00354,M00396,M00397	-	-	ko00000,ko00001,ko00002,ko02000,ko03019,ko03041	2.A.4.4.3,2.A.4.4.5	-	-	Cation_efflux
SDC04629-RA	6183.Smp_210740.1	2e-199	579	COG5277@1|root,KOG0678@2759|Eukaryota,38CVR@33154|Opisthokonta,3BB05@33208|Metazoa,3CUBH@33213|Bilateria	33208|Metazoa	Z	Actin-related protein	ACTR3B	GO:0000003,GO:0000768,GO:0000902,GO:0000904,GO:0001667,GO:0001700,GO:0002009,GO:0002064,GO:0002065,GO:0002066,GO:0003006,GO:0003674,GO:0005198,GO:0005200,GO:0005575,GO:0005622,GO:0005623,GO:0005737,GO:0005856,GO:0005884,GO:0005885,GO:0006810,GO:0006886,GO:0006928,GO:0006949,GO:0006996,GO:0007009,GO:0007010,GO:0007015,GO:0007049,GO:0007275,GO:0007276,GO:0007281,GO:0007292,GO:0007369,GO:0007399,GO:…	-	ko:K18584	ko04138,ko04530,map04138,map04530	-	-	-	ko00000,ko00001,ko04131,ko04147,ko04812	-	-	-	Actin
SDC04630-RA	6211.A0A068Y4H7	3.12e-119	365	KOG4404@1|root,KOG4404@2759|Eukaryota,38E24@33154|Opisthokonta,3BE49@33208|Metazoa,3CUY9@33213|Bilateria	33208|Metazoa	P	Potassium channel subfamily K member	KCNK9	GO:0001666,GO:0003674,GO:0005215,GO:0005216,GO:0005244,GO:0005249,GO:0005252,GO:0005261,GO:0005267,GO:0005488,GO:0005515,GO:0005575,GO:0005622,GO:0005623,GO:0005737,GO:0005886,GO:0005887,GO:0006810,GO:0006811,GO:0006812,GO:0006813,GO:0006873,GO:0006874,GO:0006875,GO:0006937,GO:0006950,GO:0007154,GO:0007267,GO:0007268,GO:0007275,GO:0007399,GO:0007417,GO:0007420,GO:0007423,GO:0008016,GO:0008021,GO:…	-	ko:K04914,ko:K04919,ko:K04923	ko04925,ko04927,ko04934,map04925,map04927,map04934	-	-	-	ko00000,ko00001,ko04040	1.A.1.9.11,1.A.1.9.12,1.A.1.9.2,1.A.1.9.7	-	-	Ion_trans_2
SDC04631-RA	126957.SMAR015744-PA	8.25e-43	157	COG2240@1|root,KOG2599@2759|Eukaryota,38DBW@33154|Opisthokonta,3BBWG@33208|Metazoa,3CS7I@33213|Bilateria,41WYF@6656|Arthropoda	33208|Metazoa	H	Pyridoxal kinase activity. It is involved in the biological process described with pyridoxal 5'-phosphate salvage	PDXK	GO:0000166,GO:0000287,GO:0001775,GO:0002252,GO:0002263,GO:0002274,GO:0002275,GO:0002283,GO:0002366,GO:0002376,GO:0002443,GO:0002444,GO:0002446,GO:0003674,GO:0003824,GO:0005488,GO:0005515,GO:0005524,GO:0005575,GO:0005576,GO:0005622,GO:0005623,GO:0005634,GO:0005654,GO:0005737,GO:0005829,GO:0006081,GO:0006725,GO:0006732,GO:0006766,GO:0006767,GO:0006793,GO:0006796,GO:0006807,GO:0006810,GO:0006887,GO:…	2.7.1.35	ko:K00868	ko00750,ko01100,map00750,map01100	-	R00174,R01909,R02493	RC00002,RC00017	ko00000,ko00001,ko01000	-	-	-	Phos_pyr_kin
SDC04635-RA	6183.Smp_031300.1	4.12e-20	89.4	COG0589@1|root,2RXWD@2759|Eukaryota,3A8EK@33154|Opisthokonta,3C23A@33208|Metazoa,3DIVK@33213|Bilateria	33208|Metazoa	T	Universal stress protein family	-	-	-	-	-	-	-	-	-	-	-	-	Usp
SDC04636-RA	6211.A0A087VY84	9.69e-28	124	KOG0118@1|root,KOG0118@2759|Eukaryota,39QQW@33154|Opisthokonta,3BCXK@33208|Metazoa,3CV8H@33213|Bilateria	33208|Metazoa	A	deaminase binding	HNRNPC	GO:0000375,GO:0000377,GO:0000398,GO:0003674,GO:0003676,GO:0003723,GO:0003727,GO:0003729,GO:0003730,GO:0004857,GO:0005488,GO:0005515,GO:0005575,GO:0005622,GO:0005623,GO:0005634,GO:0005654,GO:0005681,GO:0005697,GO:0005737,GO:0005829,GO:0005856,GO:0006139,GO:0006396,GO:0006397,GO:0006725,GO:0006807,GO:0008150,GO:0008152,GO:0008187,GO:0008266,GO:0008380,GO:0009889,GO:0009890,GO:0009892,GO:0009893,GO:…	-	ko:K12884,ko:K12895	ko03040,map03040	-	-	-	ko00000,ko00001,ko03041	-	-	-	RRM_1
SDC04634-RA	6211.A0A068YG37	3.06e-165	498	COG5165@1|root,KOG0526@2759|Eukaryota,38CT0@33154|Opisthokonta,3B9AQ@33208|Metazoa,3CXEP@33213|Bilateria	33208|Metazoa	K	Component of the FACT complex, a general chromatin factor that acts to reorganize nucleosomes. The FACT complex is involved in multiple processes that require DNA as a template such as mRNA elongation, DNA replication and DNA repair. During transcription elongation the FACT complex acts as a histone chaperone that both destabilizes and restores nucleosomal structure. It facilitates the passage of…	SSRP1	GO:0000003,GO:0000981,GO:0001672,GO:0001932,GO:0001933,GO:0002064,GO:0002065,GO:0002066,GO:0003006,GO:0003674,GO:0003676,GO:0003677,GO:0003682,GO:0003700,GO:0005488,GO:0005515,GO:0005575,GO:0005622,GO:0005623,GO:0005634,GO:0005654,GO:0005730,GO:0006139,GO:0006351,GO:0006354,GO:0006355,GO:0006357,GO:0006366,GO:0006368,GO:0006725,GO:0006807,GO:0007276,GO:0007281,GO:0007292,GO:0008023,GO:0008064,GO:…	-	ko:K09272	-	-	-	-	ko00000,ko03000	-	-	-	HMG_box,POB3_N,Rtt106,SSrecog
SDC04637-RA	6183.Smp_173010.1	2.09e-27	118	2BWNV@1|root,2RFAV@2759|Eukaryota,39TMW@33154|Opisthokonta,3BFFR@33208|Metazoa,3CSD3@33213|Bilateria	33208|Metazoa	S	G-protein coupled receptor activity. It is involved in the biological process described with G-protein coupled receptor signaling pathway	dmsr-8	GO:0001653,GO:0002209,GO:0003674,GO:0004888,GO:0004930,GO:0005575,GO:0005623,GO:0005886,GO:0005887,GO:0006950,GO:0006952,GO:0007154,GO:0007165,GO:0007186,GO:0007187,GO:0007188,GO:0007193,GO:0007218,GO:0007610,GO:0007626,GO:0008150,GO:0008188,GO:0008344,GO:0008345,GO:0008528,GO:0009987,GO:0016020,GO:0016021,GO:0023052,GO:0030534,GO:0030537,GO:0031224,GO:0031226,GO:0032501,GO:0035013,GO:0038023,GO:…	-	-	-	-	-	-	-	-	-	-	7TM_GPCR_Srw
SDC04638-RA	691883.XP_009498233.1	7.43e-23	108	COG0468@1|root,KOG1434@2759|Eukaryota,38DIB@33154|Opisthokonta	33154|Opisthokonta	L	female meiosis sister chromatid cohesion	RAD51C	GO:0000003,GO:0000150,GO:0000217,GO:0000226,GO:0000280,GO:0000400,GO:0000707,GO:0000722,GO:0000723,GO:0000724,GO:0000725,GO:0000730,GO:0000819,GO:0001709,GO:0002064,GO:0002065,GO:0002066,GO:0003002,GO:0003006,GO:0003674,GO:0003676,GO:0003677,GO:0003690,GO:0003697,GO:0003824,GO:0004518,GO:0004519,GO:0004520,GO:0004536,GO:0005488,GO:0005575,GO:0005622,GO:0005623,GO:0005634,GO:0005654,GO:0005657,GO:…	-	ko:K10870	ko03440,ko03460,map03440,map03460	-	-	-	ko00000,ko00001,ko03400	-	-	-	Rad51
SDC04639-RA	6183.Smp_156170.1	3.55e-85	320	KOG2510@1|root,KOG2510@2759|Eukaryota,38CGS@33154|Opisthokonta,3BAAD@33208|Metazoa,3CV25@33213|Bilateria	33208|Metazoa	K	AT-rich interactive domain-containing protein	let-526	GO:0000228,GO:0000785,GO:0000790,GO:0002119,GO:0002164,GO:0003674,GO:0003676,GO:0003677,GO:0005488,GO:0005575,GO:0005622,GO:0005623,GO:0005634,GO:0005694,GO:0006355,GO:0006357,GO:0007275,GO:0008150,GO:0009791,GO:0009889,GO:0009891,GO:0009893,GO:0010468,GO:0010556,GO:0010557,GO:0010604,GO:0010628,GO:0016514,GO:0019219,GO:0019222,GO:0031323,GO:0031325,GO:0031326,GO:0031328,GO:0031974,GO:0031981,GO:…	-	ko:K11653	ko04714,ko05225,map04714,map05225	-	-	-	ko00000,ko00001,ko03021,ko03036	-	-	-	ARID,BAF250_C
SDC04640-RA	109760.SPPG_06444T0	2.56e-55	175	COG1631@1|root,KOG3464@2759|Eukaryota,3A3DQ@33154|Opisthokonta,3P3Z6@4751|Fungi	4751|Fungi	J	Belongs to the eukaryotic ribosomal protein eL42 family	RPL44	GO:0002181,GO:0003674,GO:0003735,GO:0005198,GO:0005575,GO:0005622,GO:0005623,GO:0005737,GO:0005829,GO:0005840,GO:0006412,GO:0006518,GO:0006807,GO:0008150,GO:0008152,GO:0009058,GO:0009059,GO:0009987,GO:0010467,GO:0015934,GO:0019538,GO:0022625,GO:0022626,GO:0032991,GO:0034641,GO:0034645,GO:0043043,GO:0043170,GO:0043226,GO:0043228,GO:0043229,GO:0043232,GO:0043603,GO:0043604,GO:0044237,GO:0044238,GO:…	-	ko:K02929	ko03010,map03010	M00177,M00179	-	-	br01610,ko00000,ko00001,ko00002,ko03011	-	-	-	Ribosomal_L44
SDC04643-RA	136037.KDR23590	6.68e-74	232	COG2147@1|root,KOG1696@2759|Eukaryota,38E34@33154|Opisthokonta,3BA8R@33208|Metazoa,3CUCZ@33213|Bilateria,41WUE@6656|Arthropoda,3SFXV@50557|Insecta	33208|Metazoa	J	Belongs to the eukaryotic ribosomal protein eL19 family	RPL19	GO:0000184,GO:0000956,GO:0001889,GO:0002181,GO:0002376,GO:0002520,GO:0003674,GO:0003676,GO:0003723,GO:0003735,GO:0005198,GO:0005488,GO:0005575,GO:0005622,GO:0005623,GO:0005737,GO:0005829,GO:0005840,GO:0005844,GO:0006139,GO:0006401,GO:0006402,GO:0006412,GO:0006413,GO:0006518,GO:0006605,GO:0006612,GO:0006613,GO:0006614,GO:0006725,GO:0006807,GO:0006810,GO:0006886,GO:0007275,GO:0008104,GO:0008150,GO:…	-	ko:K02885	ko03010,map03010	M00177,M00179	-	-	br01610,ko00000,ko00001,ko00002,ko03011	-	-	-	Ribosomal_L19e
SDC04644-RA	6183.Smp_201820.1	1.8e-13	81.6	KOG0800@1|root,KOG0800@2759|Eukaryota,38CVJ@33154|Opisthokonta,3BGBB@33208|Metazoa,3CYFH@33213|Bilateria	33208|Metazoa	O	Ring finger protein	RNF38	GO:0003008,GO:0003674,GO:0003824,GO:0004842,GO:0005488,GO:0005575,GO:0005622,GO:0005623,GO:0005634,GO:0005654,GO:0005929,GO:0006464,GO:0006508,GO:0006511,GO:0006807,GO:0007610,GO:0007611,GO:0007613,GO:0007616,GO:0008150,GO:0008152,GO:0008270,GO:0009056,GO:0009057,GO:0009636,GO:0009987,GO:0010033,GO:0010498,GO:0016567,GO:0016740,GO:0019538,GO:0019787,GO:0019941,GO:0030163,GO:0030534,GO:0031514,GO:…	2.3.2.27	ko:K19041	-	-	-	-	ko00000,ko01000,ko04121	-	-	-	zf-RING_2
SDC04645-RA	6211.A0A068XXE9	1.35e-89	277	COG0335@1|root,KOG1698@2759|Eukaryota,39SYN@33154|Opisthokonta,3BEVU@33208|Metazoa,3D3YJ@33213|Bilateria	33208|Metazoa	J	ribosomal protein L19	MRPL19	GO:0000313,GO:0000315,GO:0003674,GO:0003735,GO:0005198,GO:0005575,GO:0005622,GO:0005623,GO:0005634,GO:0005635,GO:0005737,GO:0005739,GO:0005740,GO:0005743,GO:0005759,GO:0005761,GO:0005762,GO:0005840,GO:0006412,GO:0006414,GO:0006415,GO:0006518,GO:0006807,GO:0008150,GO:0008152,GO:0009058,GO:0009059,GO:0009987,GO:0010467,GO:0012505,GO:0015934,GO:0016020,GO:0016043,GO:0019538,GO:0019866,GO:0022411,GO:…	-	ko:K02884	ko03010,map03010	M00178	-	-	br01610,ko00000,ko00001,ko00002,ko03011	-	-	-	Ribosomal_L19
SDC04646-RA	6183.Smp_140070.1	3.91e-47	194	COG2114@1|root,KOG3619@2759|Eukaryota	2759|Eukaryota	T	adenylate cyclase activity	-	GO:0001931,GO:0001932,GO:0001933,GO:0003674,GO:0003824,GO:0004016,GO:0004383,GO:0005575,GO:0005576,GO:0005622,GO:0005623,GO:0005737,GO:0005768,GO:0005770,GO:0005771,GO:0005829,GO:0005886,GO:0005887,GO:0006139,GO:0006163,GO:0006164,GO:0006171,GO:0006182,GO:0006469,GO:0006725,GO:0006753,GO:0006793,GO:0006796,GO:0006807,GO:0006950,GO:0006996,GO:0007010,GO:0007015,GO:0007154,GO:0007165,GO:0007186,GO:…	3.6.3.1,4.6.1.1,4.6.1.2	ko:K01530,ko:K01769,ko:K08041,ko:K08047,ko:K14802	ko00230,ko01522,ko04015,ko04020,ko04022,ko04024,ko04062,ko04072,ko04114,ko04211,ko04213,ko04261,ko04270,ko04371,ko04540,ko04611,ko04713,ko04714,ko04720,ko04723,ko04724,ko04725,ko04727,ko04750,ko04911,ko04912,ko04913,ko04914,ko04915,ko04916,ko04918,ko04921,ko04923,ko04925,ko04926,ko04927,ko04934,ko04970,ko04971,ko04972,ko04976,ko05032,ko05142,ko05146,ko05166,ko05200,ko05414,map00230,map01522,map04…	M00695	R00089,R00434	RC00295	ko00000,ko00001,ko00002,ko01000,ko03009	3.A.3.8	-	-	E1-E2_ATPase,Guanylate_cyc,PhoLip_ATPase_C,PhoLip_ATPase_N
SDC04649-RA	6183.Smp_059750.2	3.6e-62	219	KOG0894@1|root,KOG0894@2759|Eukaryota,38FN8@33154|Opisthokonta,3B9P6@33208|Metazoa,3CYQP@33213|Bilateria	33208|Metazoa	O	ubiquitin-dependent ERAD pathway	UBE2J2	GO:0000151,GO:0000209,GO:0003674,GO:0003824,GO:0004842,GO:0005488,GO:0005515,GO:0005575,GO:0005622,GO:0005623,GO:0005737,GO:0005783,GO:0005789,GO:0006464,GO:0006508,GO:0006511,GO:0006807,GO:0006950,GO:0008150,GO:0008152,GO:0009056,GO:0009057,GO:0009987,GO:0010033,GO:0010243,GO:0010498,GO:0012505,GO:0016020,GO:0016567,GO:0016740,GO:0019538,GO:0019787,GO:0019899,GO:0019941,GO:0030163,GO:0030433,GO:…	2.3.2.23	ko:K04554	ko04120,ko04141,ko05012,map04120,map04141,map05012	-	-	-	ko00000,ko00001,ko01000,ko04121	-	-	-	UQ_con
SDC04650-RA	7370.XP_005187498.1	9.95e-70	216	COG1095@1|root,KOG3298@2759|Eukaryota,39RVR@33154|Opisthokonta,3BB10@33208|Metazoa,3D0IW@33213|Bilateria,41UPA@6656|Arthropoda,3SIY7@50557|Insecta,450IK@7147|Diptera	33208|Metazoa	K	It is involved in the biological process described with transcription	POLR2G	GO:0000291,GO:0000375,GO:0000377,GO:0000398,GO:0000428,GO:0000932,GO:0000956,GO:0003674,GO:0003676,GO:0003677,GO:0003697,GO:0003723,GO:0003727,GO:0003824,GO:0003899,GO:0005488,GO:0005515,GO:0005575,GO:0005622,GO:0005623,GO:0005634,GO:0005654,GO:0005665,GO:0005737,GO:0006139,GO:0006259,GO:0006281,GO:0006283,GO:0006289,GO:0006351,GO:0006352,GO:0006354,GO:0006366,GO:0006367,GO:0006368,GO:0006370,GO:…	2.1.1.43	ko:K03015,ko:K09186	ko00230,ko00240,ko00310,ko01100,ko03020,ko04934,ko05016,ko05169,ko05202,map00230,map00240,map00310,map01100,map03020,map04934,map05016,map05169,map05202	M00180	R00435,R00441,R00442,R00443,R03875,R03938,R04866,R04867	RC00003,RC00060,RC00181,RC00496,RC02795	br01611,ko00000,ko00001,ko00002,ko01000,ko03000,ko03019,ko03021,ko03036,ko03400	-	-	-	S1,SHS2_Rpb7-N
SDC04651-RA	6183.Smp_157270.1	1.33e-42	168	KOG1721@1|root,KOG1721@2759|Eukaryota,38EYF@33154|Opisthokonta,3BCH8@33208|Metazoa,3CUTF@33213|Bilateria	33208|Metazoa	S	DNA binding	ZIC2	GO:0000003,GO:0000902,GO:0000904,GO:0000976,GO:0000977,GO:0000978,GO:0000980,GO:0000981,GO:0000982,GO:0000987,GO:0001012,GO:0001067,GO:0001077,GO:0001158,GO:0001205,GO:0001228,GO:0001501,GO:0001838,GO:0001841,GO:0001843,GO:0002009,GO:0002165,GO:0003008,GO:0003674,GO:0003676,GO:0003677,GO:0003682,GO:0003690,GO:0003700,GO:0003705,GO:0005488,GO:0005575,GO:0005622,GO:0005623,GO:0005634,GO:0005654,GO:…	-	ko:K06235,ko:K09224,ko:K09225,ko:K09226,ko:K09227	-	-	-	-	ko00000,ko03000	-	-	-	zf-C2H2
SDC04653-RA	6183.Smp_105910.1	0	1350	COG5076@1|root,KOG1778@2759|Eukaryota,38G23@33154|Opisthokonta,3BAGN@33208|Metazoa,3CRQD@33213|Bilateria	33208|Metazoa	K	protein propionyltransferase activity	-	-	2.3.1.48	ko:K04498	ko04024,ko04066,ko04068,ko04110,ko04310,ko04330,ko04350,ko04520,ko04630,ko04720,ko04916,ko04919,ko04922,ko05016,ko05152,ko05161,ko05164,ko05165,ko05166,ko05167,ko05168,ko05169,ko05200,ko05203,ko05206,ko05211,ko05215,map04024,map04066,map04068,map04110,map04310,map04330,map04350,map04520,map04630,map04720,map04916,map04919,map04922,map05016,map05152,map05161,map05164,map05165,map05166,map05167,map…	-	-	-	ko00000,ko00001,ko01000,ko03000,ko03029,ko03036	-	-	-	Bromodomain,DUF902,HAT_KAT11,KIX,ZZ,zf-TAZ
SDC04654-RA	160860.XP_007352088.1	4.81e-17	78.6	KOG3426@1|root,KOG3426@2759|Eukaryota,3A1I4@33154|Opisthokonta,3P2TN@4751|Fungi,3V1N7@5204|Basidiomycota,229XX@155619|Agaricomycetes,3H5JN@355688|Agaricomycetes incertae sedis	4751|Fungi	C	Complex 1 protein (LYR family)	NdufA6	GO:0005575,GO:0005622,GO:0005623,GO:0005737,GO:0005739,GO:0005740,GO:0005743,GO:0016020,GO:0019866,GO:0031090,GO:0031966,GO:0031967,GO:0031975,GO:0043226,GO:0043227,GO:0043229,GO:0043231,GO:0044422,GO:0044424,GO:0044429,GO:0044444,GO:0044446,GO:0044464	-	ko:K03950	ko00190,ko01100,ko04714,ko04723,ko04932,ko05010,ko05012,ko05016,map00190,map01100,map04714,map04723,map04932,map05010,map05012,map05016	M00146	-	-	ko00000,ko00001,ko00002	3.D.1.6	-	-	Complex1_LYR,Complex1_LYR_2
SDC04655-RA	6183.Smp_174040.1	6.14e-158	470	KOG3510@1|root,KOG4269@1|root,KOG3510@2759|Eukaryota,KOG4269@2759|Eukaryota,39WE2@33154|Opisthokonta,3BF30@33208|Metazoa,3D1GZ@33213|Bilateria	33208|Metazoa	T	Immunoglobulin C-2 Type	-	GO:0001894,GO:0002009,GO:0003007,GO:0003674,GO:0005488,GO:0005515,GO:0005575,GO:0005911,GO:0005918,GO:0007043,GO:0007155,GO:0007156,GO:0007275,GO:0007424,GO:0007507,GO:0008150,GO:0009653,GO:0009790,GO:0009887,GO:0009888,GO:0009987,GO:0010669,GO:0016043,GO:0016331,GO:0019991,GO:0022607,GO:0022610,GO:0030054,GO:0032501,GO:0032502,GO:0034329,GO:0034330,GO:0035150,GO:0035151,GO:0035152,GO:0035160,GO:…	-	-	-	-	-	-	-	-	-	-	I-set,Ig_3
SDC04656-RA	126957.SMAR013428-PA	9.25e-128	394	COG0306@1|root,KOG2493@2759|Eukaryota,38HXZ@33154|Opisthokonta,3BAM9@33208|Metazoa,3CRGE@33213|Bilateria,41TUJ@6656|Arthropoda	33208|Metazoa	P	Sodium-phosphate symporter which plays a fundamental housekeeping role in phosphate transport	SLC20A2	GO:0003674,GO:0005215,GO:0005315,GO:0005316,GO:0005436,GO:0005575,GO:0005623,GO:0005886,GO:0005887,GO:0006793,GO:0006796,GO:0006810,GO:0006811,GO:0006812,GO:0006814,GO:0006817,GO:0006820,GO:0007154,GO:0007165,GO:0007275,GO:0008150,GO:0008152,GO:0008324,GO:0008509,GO:0009888,GO:0009987,GO:0015075,GO:0015077,GO:0015081,GO:0015103,GO:0015114,GO:0015291,GO:0015293,GO:0015294,GO:0015318,GO:0015319,GO:…	-	ko:K14640	-	-	-	-	ko00000,ko02000	2.A.20.2	-	-	PHO4
SDC04657-RA	6412.HelroP192950	2.95e-05	57	COG5239@1|root,KOG0620@2759|Eukaryota,3A696@33154|Opisthokonta,3BTJD@33208|Metazoa,3D9I4@33213|Bilateria	33208|Metazoa	K	Endonuclease/Exonuclease/phosphatase family	-	-	3.1.13.4	ko:K12603	ko03018,map03018	-	-	-	ko00000,ko00001,ko01000,ko03019	-	-	-	Exo_endo_phos
SDC04659-RA	6183.Smp_211100.1	1.43e-39	169	KOG0147@1|root,KOG0147@2759|Eukaryota,38FH5@33154|Opisthokonta,3BDQY@33208|Metazoa,3CS7Y@33213|Bilateria	33208|Metazoa	K	meiotic attachment of telomere to nuclear envelope	LEMD3	GO:0000003,GO:0000278,GO:0000280,GO:0000281,GO:0000910,GO:0001525,GO:0001568,GO:0001667,GO:0001944,GO:0002041,GO:0002044,GO:0003674,GO:0003676,GO:0003677,GO:0003682,GO:0005488,GO:0005515,GO:0005521,GO:0005575,GO:0005622,GO:0005623,GO:0005634,GO:0005635,GO:0005637,GO:0005639,GO:0006355,GO:0006357,GO:0006928,GO:0006996,GO:0006997,GO:0006998,GO:0007049,GO:0007059,GO:0007127,GO:0007275,GO:0007517,GO:…	-	ko:K19410	-	-	-	-	ko00000	-	-	-	LEM,MSC
SDC04660-RA	6183.Smp_211100.1	2.41e-43	169	KOG0147@1|root,KOG0147@2759|Eukaryota,38FH5@33154|Opisthokonta,3BDQY@33208|Metazoa,3CS7Y@33213|Bilateria	33208|Metazoa	K	meiotic attachment of telomere to nuclear envelope	LEMD3	GO:0000003,GO:0000278,GO:0000280,GO:0000281,GO:0000910,GO:0001525,GO:0001568,GO:0001667,GO:0001944,GO:0002041,GO:0002044,GO:0003674,GO:0003676,GO:0003677,GO:0003682,GO:0005488,GO:0005515,GO:0005521,GO:0005575,GO:0005622,GO:0005623,GO:0005634,GO:0005635,GO:0005637,GO:0005639,GO:0006355,GO:0006357,GO:0006928,GO:0006996,GO:0006997,GO:0006998,GO:0007049,GO:0007059,GO:0007127,GO:0007275,GO:0007517,GO:…	-	ko:K19410	-	-	-	-	ko00000	-	-	-	LEM,MSC
SDC04661-RA	6211.A0A068Y2I0	9.03e-198	673	KOG0606@1|root,KOG0606@2759|Eukaryota,38D7M@33154|Opisthokonta,3BAJ2@33208|Metazoa,3CS8C@33213|Bilateria	33208|Metazoa	T	magnesium ion binding	MAST4	GO:0000003,GO:0000166,GO:0000287,GO:0001667,GO:0001817,GO:0002064,GO:0002065,GO:0002066,GO:0003006,GO:0003674,GO:0003824,GO:0004672,GO:0004674,GO:0005488,GO:0005515,GO:0005524,GO:0005575,GO:0005622,GO:0005623,GO:0005634,GO:0005737,GO:0005856,GO:0005886,GO:0006464,GO:0006468,GO:0006793,GO:0006796,GO:0006807,GO:0006810,GO:0006928,GO:0006996,GO:0007010,GO:0007017,GO:0007018,GO:0007030,GO:0007032,GO:…	2.7.11.1	ko:K08789	-	-	-	-	ko00000,ko01000,ko01001	-	-	-	DUF1908,PDZ,Pkinase
SDC04663-RA	7719.XP_002122689.1	2.65e-64	231	KOG0909@1|root,KOG0909@2759|Eukaryota,38EIG@33154|Opisthokonta,3BAEH@33208|Metazoa,3CXJY@33213|Bilateria,47Z9C@7711|Chordata	33208|Metazoa	O	peptide-N4-(N-acetyl-beta-glucosaminyl)asparagine amidase activity	NGLY1	GO:0000224,GO:0001558,GO:0003674,GO:0003824,GO:0005488,GO:0005575,GO:0005622,GO:0005623,GO:0005634,GO:0005737,GO:0005829,GO:0006355,GO:0006357,GO:0006457,GO:0006464,GO:0006508,GO:0006511,GO:0006515,GO:0006516,GO:0006517,GO:0006807,GO:0006950,GO:0007154,GO:0007267,GO:0007275,GO:0007399,GO:0007494,GO:0007495,GO:0008150,GO:0008152,GO:0008361,GO:0009056,GO:0009057,GO:0009100,GO:0009889,GO:0009966,GO:…	3.5.1.52	ko:K01456	ko04141,map04141	-	-	-	ko00000,ko00001,ko01000	-	-	-	PAW,PUB,Rad4,Thioredoxin,Transglut_core
SDC04664-RA	185453.XP_006863208.1	7.87e-44	176	COG1985@1|root,KOG0303@2759|Eukaryota,38DGC@33154|Opisthokonta,3BCGZ@33208|Metazoa,3CSIZ@33213|Bilateria,48BCN@7711|Chordata,48W8T@7742|Vertebrata,3JC0T@40674|Mammalia,34VKV@311790|Afrotheria	33208|Metazoa	Z	DUF1899	CORO2A	GO:0003674,GO:0003779,GO:0005488,GO:0005515,GO:0005575,GO:0005622,GO:0005623,GO:0005856,GO:0005903,GO:0006996,GO:0007010,GO:0007154,GO:0007165,GO:0008092,GO:0008150,GO:0009987,GO:0015629,GO:0016043,GO:0017053,GO:0023052,GO:0030029,GO:0030036,GO:0032991,GO:0035556,GO:0043226,GO:0043228,GO:0043229,GO:0043232,GO:0044424,GO:0044464,GO:0044877,GO:0050789,GO:0050794,GO:0050896,GO:0051015,GO:0051716,GO:…	-	ko:K13887	-	-	-	-	ko00000,ko04812	-	-	-	DUF1899,WD40,WD40_4
SDC04665-RA	132113.XP_003493424.1	1.08e-137	418	COG0158@1|root,KOG1458@2759|Eukaryota,38D1X@33154|Opisthokonta,3BCGC@33208|Metazoa,3CTTF@33213|Bilateria,41UZ0@6656|Arthropoda,3SJRQ@50557|Insecta,46JNA@7399|Hymenoptera	33208|Metazoa	G	Fructose-1-6-bisphosphatase, N-terminal domain	FBP1	GO:0000122,GO:0000166,GO:0000988,GO:0000989,GO:0001076,GO:0001191,GO:0001558,GO:0003674,GO:0003824,GO:0005488,GO:0005515,GO:0005575,GO:0005622,GO:0005623,GO:0005634,GO:0005654,GO:0005737,GO:0005829,GO:0005886,GO:0005975,GO:0005984,GO:0005985,GO:0005986,GO:0005996,GO:0006000,GO:0006002,GO:0006006,GO:0006094,GO:0006109,GO:0006110,GO:0006111,GO:0006140,GO:0006355,GO:0006357,GO:0006793,GO:0006796,GO:…	3.1.3.11	ko:K03841	ko00010,ko00030,ko00051,ko00680,ko00710,ko01100,ko01110,ko01120,ko01130,ko01200,ko04152,ko04910,map00010,map00030,map00051,map00680,map00710,map01100,map01110,map01120,map01130,map01200,map04152,map04910	M00003,M00165,M00167,M00344	R00762,R04780	RC00017	ko00000,ko00001,ko00002,ko01000,ko04147	-	-	-	FBPase
SDC04666-RA	6183.Smp_065160.1	2.59e-62	206	KOG2847@1|root,KOG2847@2759|Eukaryota,38FYN@33154|Opisthokonta,3BCQT@33208|Metazoa,3CWXC@33213|Bilateria	33208|Metazoa	I	cardiolipin acyl-chain remodeling	TAZ	GO:0000003,GO:0002376,GO:0002520,GO:0003006,GO:0003008,GO:0003012,GO:0003013,GO:0003015,GO:0003674,GO:0003824,GO:0003841,GO:0005575,GO:0005622,GO:0005623,GO:0005737,GO:0005739,GO:0005740,GO:0005743,GO:0006091,GO:0006119,GO:0006139,GO:0006163,GO:0006629,GO:0006644,GO:0006650,GO:0006655,GO:0006725,GO:0006753,GO:0006793,GO:0006796,GO:0006807,GO:0006936,GO:0006941,GO:0006996,GO:0007005,GO:0007006,GO:…	-	ko:K13511	ko00564,map00564	-	R09037	RC00004,RC00037	ko00000,ko00001,ko01000,ko01004	-	-	-	Acyltransferase
SDC04668-RA	6211.A0A068XXN4	6.73e-05	47.8	KOG4007@1|root,KOG4007@2759|Eukaryota	2759|Eukaryota	O	TMEM9	TMEM9B	GO:0000323,GO:0005575,GO:0005622,GO:0005623,GO:0005737,GO:0005764,GO:0005768,GO:0005770,GO:0005773,GO:0012505,GO:0031410,GO:0031982,GO:0043226,GO:0043227,GO:0043229,GO:0043231,GO:0044424,GO:0044444,GO:0044464,GO:0097708	3.4.24.84	ko:K06013	ko00900,ko01130,map00900,map01130	-	R09845	RC00141	ko00000,ko00001,ko01000,ko01002,ko04147	-	-	-	Tmemb_9
SDC04667-RA	7029.ACYPI41308-PA	5.13e-33	140	2CXSV@1|root,2RZHU@2759|Eukaryota,3A25F@33154|Opisthokonta,3BRAH@33208|Metazoa,3D80U@33213|Bilateria	33154|Opisthokonta	-	-	-	-	-	-	-	-	-	-	-	-	-	-	-
SDC04669-RA	10036.XP_005066570.1	2.6e-40	140	COG0198@1|root,KOG3401@2759|Eukaryota,3A3EZ@33154|Opisthokonta,3BHRB@33208|Metazoa,3CSYU@33213|Bilateria,485Z0@7711|Chordata,490PK@7742|Vertebrata,3J5JV@40674|Mammalia,35IME@314146|Euarchontoglires,4Q0A4@9989|Rodentia	33208|Metazoa	J	cytoplasmic translation	RPL26	GO:0000075,GO:0000077,GO:0000184,GO:0000278,GO:0000956,GO:0002181,GO:0003674,GO:0003676,GO:0003723,GO:0003729,GO:0003735,GO:0005198,GO:0005488,GO:0005575,GO:0005622,GO:0005623,GO:0005634,GO:0005654,GO:0005730,GO:0005737,GO:0005829,GO:0005840,GO:0006139,GO:0006364,GO:0006396,GO:0006401,GO:0006402,GO:0006412,GO:0006413,GO:0006417,GO:0006518,GO:0006605,GO:0006612,GO:0006613,GO:0006614,GO:0006725,GO:…	-	ko:K02898	ko03010,map03010	M00177	-	-	br01610,ko00000,ko00001,ko00002,ko03011	-	-	-	KOW,Ribosomal_L26
SDC04670-RA	6211.A0A068Y3L6	0	1154	COG0058@1|root,KOG2099@2759|Eukaryota,38F0I@33154|Opisthokonta,3BD45@33208|Metazoa,3CSQ6@33213|Bilateria	33208|Metazoa	G	Phosphorylase is an important allosteric enzyme in carbohydrate metabolism. Enzymes from different sources differ in their regulatory mechanisms and in their natural substrates. However, all known phosphorylases share catalytic and structural properties	PYGB	GO:0000166,GO:0000272,GO:0000323,GO:0001666,GO:0001775,GO:0002054,GO:0002060,GO:0002252,GO:0002263,GO:0002274,GO:0002275,GO:0002283,GO:0002366,GO:0002376,GO:0002443,GO:0002444,GO:0002446,GO:0003674,GO:0003824,GO:0004645,GO:0005488,GO:0005515,GO:0005524,GO:0005536,GO:0005575,GO:0005576,GO:0005622,GO:0005623,GO:0005737,GO:0005764,GO:0005766,GO:0005773,GO:0005775,GO:0005783,GO:0005829,GO:0005975,GO:…	2.4.1.1	ko:K00688	ko00500,ko01100,ko01110,ko02026,ko04217,ko04910,ko04922,ko04931,map00500,map01100,map01110,map02026,map04217,map04910,map04922,map04931	-	R02111	-	ko00000,ko00001,ko01000	-	GT35	-	Phosphorylase
SDC04671-RA	69319.XP_008558423.1	5.09e-53	206	COG1506@1|root,KOG2100@2759|Eukaryota,38B5Y@33154|Opisthokonta,3BDDF@33208|Metazoa,3CXCG@33213|Bilateria,41W4E@6656|Arthropoda,3SKMT@50557|Insecta,46EA6@7399|Hymenoptera	33208|Metazoa	O	Prolyl oligopeptidase family	APEH	GO:0001775,GO:0002252,GO:0002263,GO:0002274,GO:0002275,GO:0002283,GO:0002366,GO:0002376,GO:0002443,GO:0002444,GO:0002446,GO:0003674,GO:0003824,GO:0004175,GO:0004252,GO:0005488,GO:0005515,GO:0005575,GO:0005576,GO:0005622,GO:0005623,GO:0005634,GO:0005635,GO:0005737,GO:0005829,GO:0006412,GO:0006415,GO:0006508,GO:0006518,GO:0006807,GO:0006810,GO:0006887,GO:0006955,GO:0008150,GO:0008152,GO:0008233,GO:…	3.4.19.1	ko:K01303	-	-	-	-	ko00000,ko01000,ko01002	-	-	-	Peptidase_S9
SDC04673-RA	31234.CRE27653	2.46e-10	74.3	KOG3714@1|root,KOG3714@2759|Eukaryota,38H9H@33154|Opisthokonta,3BFXI@33208|Metazoa,3CRSI@33213|Bilateria,40CBR@6231|Nematoda,1KU1Z@119089|Chromadorea,40VXT@6236|Rhabditida	33208|Metazoa	O	Coagulation Factor Xa inhibitory site	BMP1	GO:0000003,GO:0000578,GO:0000902,GO:0000904,GO:0001501,GO:0001502,GO:0001568,GO:0001703,GO:0001704,GO:0001707,GO:0001885,GO:0001944,GO:0002009,GO:0002064,GO:0002165,GO:0002376,GO:0002520,GO:0003002,GO:0003006,GO:0003158,GO:0003674,GO:0003824,GO:0004175,GO:0004222,GO:0004252,GO:0005488,GO:0005515,GO:0005518,GO:0005575,GO:0005576,GO:0006355,GO:0006357,GO:0006508,GO:0006807,GO:0006928,GO:0006935,GO:…	3.4.24.19,3.4.24.21	ko:K05502,ko:K08076,ko:K09608,ko:K13045,ko:K13046,ko:K13047	-	-	-	-	ko00000,ko01000,ko01002,ko04052	-	-	-	Astacin,CUB,EGF_CA,FXa_inhibition
SDC04678-RA	6500.XP_005102642.1	6.11e-122	407	COG0025@1|root,KOG1965@2759|Eukaryota,38C64@33154|Opisthokonta,3BD8Q@33208|Metazoa,3CSIN@33213|Bilateria	33208|Metazoa	P	Belongs to the monovalent cation proton antiporter 1 (CPA1) transporter (TC 2.A.36) family	SLC9A8	GO:0000139,GO:0003674,GO:0005215,GO:0005451,GO:0005575,GO:0005622,GO:0005623,GO:0005737,GO:0005794,GO:0006810,GO:0006811,GO:0006812,GO:0006813,GO:0006814,GO:0006873,GO:0006885,GO:0008150,GO:0008324,GO:0009987,GO:0012505,GO:0015075,GO:0015077,GO:0015078,GO:0015079,GO:0015081,GO:0015291,GO:0015297,GO:0015298,GO:0015299,GO:0015318,GO:0015385,GO:0015386,GO:0015491,GO:0015672,GO:0016020,GO:0019725,GO:…	-	ko:K14724	-	-	-	-	ko00000,ko02000	2.A.36.1.12,2.A.36.1.9	-	-	Na_H_Exchanger
SDC04679-RA	31234.CRE23694	2.26e-100	316	KOG3644@1|root,KOG3643@2759|Eukaryota,39V52@33154|Opisthokonta,3BE6R@33208|Metazoa,3D81W@33213|Bilateria,40FSG@6231|Nematoda,1KYUF@119089|Chromadorea,40VAD@6236|Rhabditida	33208|Metazoa	P	Belongs to the ligand-gated ion channel (TC 1.A.9) family	Rdl	GO:0001505,GO:0002118,GO:0002121,GO:0003674,GO:0004888,GO:0004890,GO:0005215,GO:0005216,GO:0005230,GO:0005253,GO:0005254,GO:0005575,GO:0005622,GO:0005623,GO:0005737,GO:0005886,GO:0006810,GO:0006811,GO:0006820,GO:0006821,GO:0006836,GO:0007154,GO:0007165,GO:0007186,GO:0007214,GO:0007610,GO:0007635,GO:0008021,GO:0008150,GO:0008503,GO:0008509,GO:0009605,GO:0009612,GO:0009628,GO:0009987,GO:0010646,GO:…	-	ko:K05181	ko04080,ko04723,ko04726,ko04727,ko05032,ko05033,map04080,map04723,map04726,map04727,map05032,map05033	-	-	-	ko00000,ko00001,ko04040	1.A.9.5	-	-	Neur_chan_LBD,Neur_chan_memb
SDC04680-RA	42254.XP_004604458.1	1.87e-18	100	COG0666@1|root,KOG0507@2759|Eukaryota,391AK@33154|Opisthokonta,3BBYV@33208|Metazoa,3CVVC@33213|Bilateria,487R4@7711|Chordata,49293@7742|Vertebrata,3J8MM@40674|Mammalia	33208|Metazoa	T	signal transduction	CASKIN1	GO:0003674,GO:0005488,GO:0005515,GO:0005575,GO:0005622,GO:0005623,GO:0005737,GO:0007154,GO:0007165,GO:0008150,GO:0009987,GO:0016020,GO:0019904,GO:0023052,GO:0042802,GO:0044424,GO:0044464,GO:0050789,GO:0050794,GO:0050896,GO:0051716,GO:0065007	-	ko:K21952	-	-	-	-	ko00000,ko04131	-	-	-	Ank_2,Ank_3,Ank_4,Ank_5,Caskin-Pro-rich,Caskin-tail,Caskin1-CID,SAM_1,SH3_2
SDC04681-RA	6211.A0A068YKH2	1.82e-221	617	KOG0082@1|root,KOG0082@2759|Eukaryota,38C4P@33154|Opisthokonta,3BASG@33208|Metazoa,3CUQY@33213|Bilateria	33208|Metazoa	DT	Guanine nucleotide binding protein (G protein), alpha	goa-1	GO:0000166,GO:0001664,GO:0001736,GO:0001737,GO:0001738,GO:0001882,GO:0001883,GO:0001885,GO:0002009,GO:0002064,GO:0002165,GO:0003007,GO:0003008,GO:0003158,GO:0003674,GO:0003824,GO:0003924,GO:0004888,GO:0004930,GO:0005102,GO:0005488,GO:0005515,GO:0005525,GO:0005575,GO:0005622,GO:0005623,GO:0005737,GO:0005834,GO:0005886,GO:0005938,GO:0006950,GO:0006952,GO:0006996,GO:0007010,GO:0007043,GO:0007154,GO:…	-	ko:K04534	ko04015,ko04713,ko04723,ko04724,ko04725,ko04726,ko04727,ko04728,ko04730,ko04915,ko04916,ko04921,ko04926,ko05032,ko05034,ko05142,ko05145,map04015,map04713,map04723,map04724,map04725,map04726,map04727,map04728,map04730,map04915,map04916,map04921,map04926,map05032,map05034,map05142,map05145	-	-	-	ko00000,ko00001,ko04031,ko04147	-	-	-	G-alpha
SDC04683-RA	6211.A0A068YCU2	2.79e-282	850	COG0480@1|root,KOG0467@2759|Eukaryota,38B8Q@33154|Opisthokonta,3BEBA@33208|Metazoa,3CWZ9@33213|Bilateria	33208|Metazoa	J	mature ribosome assembly	EFTUD1	GO:0003674,GO:0003824,GO:0003924,GO:0005488,GO:0006139,GO:0006163,GO:0006725,GO:0006753,GO:0006793,GO:0006796,GO:0006807,GO:0006996,GO:0008150,GO:0008152,GO:0009116,GO:0009117,GO:0009119,GO:0009141,GO:0009144,GO:0009150,GO:0009199,GO:0009205,GO:0009259,GO:0009987,GO:0016043,GO:0016462,GO:0016787,GO:0016817,GO:0016818,GO:0017111,GO:0019637,GO:0019693,GO:0022607,GO:0022613,GO:0022618,GO:0034622,GO:…	-	ko:K14536	ko03008,map03008	-	-	-	ko00000,ko00001,ko01000,ko03009	-	-	-	EFG_C,EFG_II,GTP_EFTU,GTP_EFTU_D2
SDC04684-RA	6183.Smp_121920.1	4.51e-163	480	KOG3764@1|root,KOG3764@2759|Eukaryota,38CBP@33154|Opisthokonta,3BEZR@33208|Metazoa,3CTHD@33213|Bilateria	33208|Metazoa	U	GO:0015222	SLC18A1	GO:0001504,GO:0001505,GO:0001975,GO:0002790,GO:0003674,GO:0005215,GO:0005275,GO:0005326,GO:0005329,GO:0005488,GO:0005515,GO:0005575,GO:0005622,GO:0005623,GO:0005737,GO:0005886,GO:0005887,GO:0006584,GO:0006725,GO:0006807,GO:0006810,GO:0006811,GO:0006812,GO:0006836,GO:0006837,GO:0006855,GO:0006950,GO:0007154,GO:0007267,GO:0007268,GO:0007269,GO:0007275,GO:0007399,GO:0007568,GO:0007610,GO:0007626,GO:…	-	ko:K08155	ko04721,ko04726,ko04728,ko05012,ko05030,ko05031,ko05034,map04721,map04726,map04728,map05012,map05030,map05031,map05034	-	-	-	ko00000,ko00001,ko02000	2.A.1.2.11,2.A.1.2.12,2.A.1.2.29	-	-	MFS_1
SDC04685-RA	6211.A0A068Y0D1	3.43e-58	210	KOG3802@1|root,KOG1168@2759|Eukaryota,38C19@33154|Opisthokonta,3BAU8@33208|Metazoa,3CW0S@33213|Bilateria	33208|Metazoa	K	proprioception involved in equilibrioception	POU4F2	GO:0000003,GO:0000122,GO:0000165,GO:0000228,GO:0000785,GO:0000790,GO:0000902,GO:0000904,GO:0000976,GO:0000977,GO:0000978,GO:0000980,GO:0000981,GO:0000982,GO:0000987,GO:0001012,GO:0001067,GO:0001077,GO:0001078,GO:0001158,GO:0001205,GO:0001227,GO:0001228,GO:0001558,GO:0001654,GO:0001708,GO:0001967,GO:0002065,GO:0002682,GO:0002684,GO:0002761,GO:0002763,GO:0003007,GO:0003008,GO:0003205,GO:0003206,GO:…	-	ko:K09366	-	-	-	-	ko00000,ko03000	-	-	-	Homeobox,Pou
SDC04687-RA	6211.A0A068YEE9	1.34e-18	92.8	KOG4285@1|root,KOG4285@2759|Eukaryota,38DK6@33154|Opisthokonta,3B9SE@33208|Metazoa,3CWD6@33213|Bilateria	33208|Metazoa	D	NLS-bearing protein import into nucleus	NUP35	GO:0003674,GO:0003676,GO:0003677,GO:0003697,GO:0005198,GO:0005488,GO:0005515,GO:0005543,GO:0005575,GO:0005622,GO:0005623,GO:0005634,GO:0005635,GO:0005643,GO:0005652,GO:0005654,GO:0005886,GO:0006355,GO:0006403,GO:0006405,GO:0006406,GO:0006606,GO:0006607,GO:0006611,GO:0006810,GO:0006886,GO:0006913,GO:0006996,GO:0006997,GO:0006999,GO:0007088,GO:0007096,GO:0007275,GO:0007346,GO:0008104,GO:0008150,GO:…	-	ko:K14313	ko03013,map03013	M00427	-	-	ko00000,ko00001,ko00002,ko03019	1.I.1	-	-	Nup35_RRM
SDC04688-RA	32507.XP_006787366.1	3.72e-43	167	2CMS5@1|root,2QRNA@2759|Eukaryota,39R7T@33154|Opisthokonta,3BG6W@33208|Metazoa,3CW4D@33213|Bilateria,484X9@7711|Chordata,491XK@7742|Vertebrata,49SQZ@7898|Actinopterygii	33208|Metazoa	S	Tyrosinase-related protein	TYRP1	GO:0003674,GO:0003824,GO:0005488,GO:0005515,GO:0005575,GO:0005622,GO:0005623,GO:0005737,GO:0005768,GO:0006082,GO:0006091,GO:0006520,GO:0006570,GO:0006582,GO:0006583,GO:0006629,GO:0006631,GO:0006725,GO:0006807,GO:0006996,GO:0008150,GO:0008152,GO:0009058,GO:0009072,GO:0009889,GO:0009891,GO:0009893,GO:0009987,GO:0010008,GO:0012505,GO:0012506,GO:0016020,GO:0016043,GO:0016050,GO:0016491,GO:0017144,GO:…	5.3.3.12	ko:K00506,ko:K01827	ko00350,ko01100,ko04916,map00350,map01100,map04916	-	R03673,R08965	RC00180,RC00971	ko00000,ko00001,ko01000,ko04147	-	-	-	Tyrosinase
SDC04689-RA	6500.XP_005105078.1	1.84e-60	206	KOG3806@1|root,KOG3806@2759|Eukaryota,38GQW@33154|Opisthokonta,3B9DA@33208|Metazoa,3CVF0@33213|Bilateria	33208|Metazoa	K	sequence-specific DNA binding	FLI1	GO:0000976,GO:0000977,GO:0000978,GO:0000980,GO:0000981,GO:0000982,GO:0000987,GO:0001012,GO:0001067,GO:0001077,GO:0001158,GO:0001228,GO:0001501,GO:0002376,GO:0002520,GO:0003008,GO:0003013,GO:0003674,GO:0003676,GO:0003677,GO:0003682,GO:0003690,GO:0003700,GO:0005488,GO:0005575,GO:0005622,GO:0005623,GO:0005634,GO:0005654,GO:0005737,GO:0005829,GO:0006139,GO:0006351,GO:0006355,GO:0006357,GO:0006366,GO:…	-	ko:K09436	ko05202,map05202	-	-	-	ko00000,ko00001,ko03000	-	-	-	Ets,SAM_PNT
SDC04690-RA	6183.Smp_098780.1	2.08e-55	203	COG5025@1|root,KOG3563@2759|Eukaryota	2759|Eukaryota	K	negative regulation of detection of glucose	-	-	-	-	-	-	-	-	-	-	-	-	Forkhead
SDC04691-RA	7213.XP_004529959.1	1.62e-39	165	KOG3564@1|root,KOG3564@2759|Eukaryota,38ECX@33154|Opisthokonta,3BHC4@33208|Metazoa,3CZ68@33213|Bilateria,41WUS@6656|Arthropoda,3SIC6@50557|Insecta,44XJM@7147|Diptera	33208|Metazoa	T	It is involved in the biological process described with intracellular signal transduction	RACGAP1	GO:0000003,GO:0000022,GO:0000070,GO:0000226,GO:0000278,GO:0000280,GO:0000281,GO:0000819,GO:0000902,GO:0000904,GO:0000910,GO:0000912,GO:0000915,GO:0001654,GO:0001709,GO:0001745,GO:0002376,GO:0002478,GO:0002495,GO:0002504,GO:0003674,GO:0005096,GO:0005488,GO:0005515,GO:0005543,GO:0005547,GO:0005575,GO:0005622,GO:0005623,GO:0005634,GO:0005654,GO:0005737,GO:0005819,GO:0005829,GO:0005856,GO:0005886,GO:…	-	ko:K16733	-	-	-	-	ko00000,ko03036,ko04131	-	-	-	C1_1,RhoGAP
SDC04692-RA	7176.CPIJ006750-PA	1.23e-37	143	KOG4599@1|root,KOG4599@2759|Eukaryota,38D2U@33154|Opisthokonta,3BA7P@33208|Metazoa,3D0T8@33213|Bilateria,41X5R@6656|Arthropoda,3SIV5@50557|Insecta,4520B@7147|Diptera,45CFU@7148|Nematocera	33208|Metazoa	J	ribosomal protein, L45	MRPL45	GO:0000313,GO:0000315,GO:0003674,GO:0003735,GO:0005198,GO:0005575,GO:0005622,GO:0005623,GO:0005737,GO:0005739,GO:0005740,GO:0005743,GO:0005759,GO:0005761,GO:0005762,GO:0005840,GO:0006412,GO:0006414,GO:0006415,GO:0006518,GO:0006807,GO:0008150,GO:0008152,GO:0009058,GO:0009059,GO:0009987,GO:0010467,GO:0015934,GO:0016020,GO:0016043,GO:0019538,GO:0019866,GO:0022411,GO:0031090,GO:0031966,GO:0031967,GO:…	-	ko:K17426	-	-	-	-	br01610,ko00000,ko03011	-	-	-	Tim44
SDC04693-RA	6211.A0A068Y1G7	2.89e-159	475	KOG0211@1|root,KOG0211@2759|Eukaryota,38DRM@33154|Opisthokonta,3B9UG@33208|Metazoa,3CXII@33213|Bilateria	33208|Metazoa	T	meiotic spindle elongation	PPP2R1B	GO:0000003,GO:0000070,GO:0000086,GO:0000159,GO:0000184,GO:0000188,GO:0000212,GO:0000226,GO:0000278,GO:0000280,GO:0000775,GO:0000819,GO:0000956,GO:0001558,GO:0001932,GO:0001933,GO:0003674,GO:0003823,GO:0003824,GO:0004721,GO:0004722,GO:0005488,GO:0005515,GO:0005575,GO:0005622,GO:0005623,GO:0005634,GO:0005635,GO:0005694,GO:0005737,GO:0005739,GO:0005813,GO:0005814,GO:0005815,GO:0005819,GO:0005829,GO:…	-	ko:K03456	ko03015,ko04071,ko04111,ko04113,ko04114,ko04151,ko04152,ko04261,ko04350,ko04390,ko04391,ko04530,ko04728,ko04730,ko05142,ko05160,ko05165,map03015,map04071,map04111,map04113,map04114,map04151,map04152,map04261,map04350,map04390,map04391,map04530,map04728,map04730,map05142,map05160,map05165	-	-	-	ko00000,ko00001,ko01009,ko03036	-	-	-	HEAT,HEAT_2
SDC04694-RA	109478.XP_005883234.1	4.99e-138	423	KOG3529@1|root,KOG3529@2759|Eukaryota,38CYB@33154|Opisthokonta,3BB9D@33208|Metazoa,3CSFA@33213|Bilateria,486XW@7711|Chordata,48V0I@7742|Vertebrata,3J8H1@40674|Mammalia,4KPSX@9397|Chiroptera	33208|Metazoa	S	Ezrin/radixin/moesin family	RDX	GO:0000003,GO:0000226,GO:0000578,GO:0000785,GO:0000902,GO:0000904,GO:0001654,GO:0001726,GO:0001745,GO:0001751,GO:0001754,GO:0001885,GO:0002009,GO:0002064,GO:0002119,GO:0002164,GO:0002165,GO:0002168,GO:0003002,GO:0003006,GO:0003158,GO:0003674,GO:0003779,GO:0005198,GO:0005488,GO:0005515,GO:0005543,GO:0005546,GO:0005575,GO:0005622,GO:0005623,GO:0005634,GO:0005694,GO:0005700,GO:0005703,GO:0005737,GO:…	-	ko:K05762,ko:K05763,ko:K08007	ko04530,ko04670,ko04810,ko04971,ko05130,ko05162,ko05205,ko05206,map04530,map04670,map04810,map04971,map05130,map05162,map05205,map05206	-	-	-	ko00000,ko00001,ko04147,ko04812	-	-	-	ERM,FERM_C,FERM_M,FERM_N
SDC04696-RA	34740.HMEL017732-PA	5.08e-67	233	KOG0763@1|root,KOG0763@2759|Eukaryota,38CY1@33154|Opisthokonta,3BE42@33208|Metazoa,3CTXN@33213|Bilateria,41W7H@6656|Arthropoda,3SG4R@50557|Insecta,442T4@7088|Lepidoptera	33208|Metazoa	C	Mitochondrial carrier protein	SLC25A15	GO:0000050,GO:0000064,GO:0003333,GO:0003674,GO:0005215,GO:0005342,GO:0005575,GO:0005622,GO:0005623,GO:0005737,GO:0005739,GO:0005740,GO:0005743,GO:0006807,GO:0006810,GO:0006811,GO:0006812,GO:0006820,GO:0006839,GO:0006855,GO:0006865,GO:0008150,GO:0008152,GO:0008324,GO:0008509,GO:0008514,GO:0009058,GO:0009987,GO:0015075,GO:0015171,GO:0015179,GO:0015238,GO:0015318,GO:0015711,GO:0015807,GO:0015822,GO:…	-	ko:K15101	-	-	-	-	ko00000,ko02000	2.A.29.19	-	-	Mito_carr
SDC04699-RA	42254.XP_004611318.1	2.79e-22	112	KOG3594@1|root,KOG3594@2759|Eukaryota,38GJN@33154|Opisthokonta,3BCWC@33208|Metazoa,3CVTX@33213|Bilateria,48208@7711|Chordata,48VXJ@7742|Vertebrata,3J3VK@40674|Mammalia	33208|Metazoa	S	protocadherin	PCDHAC2	GO:0003674,GO:0005488,GO:0005509,GO:0005515,GO:0005575,GO:0005622,GO:0005623,GO:0005737,GO:0005783,GO:0005886,GO:0005887,GO:0007154,GO:0007155,GO:0007156,GO:0007267,GO:0007275,GO:0007399,GO:0008150,GO:0009987,GO:0012505,GO:0016020,GO:0016021,GO:0022610,GO:0023052,GO:0031224,GO:0031226,GO:0032501,GO:0032502,GO:0042802,GO:0043167,GO:0043169,GO:0043226,GO:0043227,GO:0043229,GO:0043231,GO:0044424,GO:…	-	ko:K16493,ko:K16495,ko:K16498	-	-	-	-	ko00000,ko01009,ko03036,ko04516	-	-	-	Cadherin,Cadherin_2,Cadherin_C_2,Cadherin_tail
SDC04700-RA	27923.ML00359a-PA	1.56e-11	70.1	KOG3594@1|root,KOG1219@2759|Eukaryota,3ARS9@33154|Opisthokonta,3C2BJ@33208|Metazoa	33208|Metazoa	T	homophilic cell adhesion via plasma membrane adhesion molecules	-	-	-	ko:K16669	ko04391,ko04392,map04391,map04392	-	-	-	ko00000,ko00001,ko04516	-	-	-	Cadherin
SDC04703-RA	6211.A0A068YAS6	2.69e-128	377	COG1094@1|root,KOG2874@2759|Eukaryota,38C7I@33154|Opisthokonta,3BECW@33208|Metazoa,3CRZJ@33213|Bilateria	33208|Metazoa	A	rRNA processing	KRR1	GO:0000462,GO:0005575,GO:0005576,GO:0005622,GO:0005623,GO:0005634,GO:0005654,GO:0005730,GO:0006139,GO:0006364,GO:0006396,GO:0006725,GO:0006807,GO:0008150,GO:0008152,GO:0009987,GO:0010467,GO:0016070,GO:0016072,GO:0022613,GO:0030490,GO:0030684,GO:0031974,GO:0031981,GO:0032040,GO:0032991,GO:0034470,GO:0034641,GO:0034660,GO:0042254,GO:0042274,GO:0043170,GO:0043226,GO:0043227,GO:0043228,GO:0043229,GO:…	-	ko:K06961	-	-	-	-	ko00000,ko03009	-	-	-	KH_1
SDC04704-RA	6500.XP_005093759.1	9.6e-12	71.6	KOG3930@1|root,KOG3930@2759|Eukaryota,39TI2@33154|Opisthokonta,3BHF8@33208|Metazoa,3CZVM@33213|Bilateria	33208|Metazoa	O	protein ubiquitination	C19orf47	GO:0005575,GO:0005622,GO:0005623,GO:0005634,GO:0005654,GO:0031974,GO:0031981,GO:0043226,GO:0043227,GO:0043229,GO:0043231,GO:0043233,GO:0044422,GO:0044424,GO:0044428,GO:0044446,GO:0044464,GO:0070013	-	-	-	-	-	-	-	-	-	-	SAM_1,SAM_2
SDC04705-RA	6183.Smp_159620.1	1.86e-101	358	KOG3840@1|root,KOG3840@2759|Eukaryota,38CHE@33154|Opisthokonta,3BBJC@33208|Metazoa,3CS1K@33213|Bilateria	33208|Metazoa	S	BTB POZ domain-containing protein	KCTD20	GO:0001650,GO:0003008,GO:0005575,GO:0005622,GO:0005623,GO:0005634,GO:0005730,GO:0005737,GO:0007600,GO:0008150,GO:0008283,GO:0009893,GO:0010562,GO:0010941,GO:0019220,GO:0019222,GO:0031323,GO:0031325,GO:0031974,GO:0031981,GO:0032501,GO:0042325,GO:0042327,GO:0043226,GO:0043227,GO:0043228,GO:0043229,GO:0043231,GO:0043232,GO:0043233,GO:0044342,GO:0044422,GO:0044424,GO:0044428,GO:0044446,GO:0044452,GO:…	2.7.1.30	ko:K00864,ko:K10482	ko00561,ko01100,ko03320,ko04626,map00561,map01100,map03320,map04626	-	R00847	RC00002,RC00017	ko00000,ko00001,ko01000,ko04121,ko04147	-	-	-	BTB_3
SDC04706-RA	6211.A0A068YEN3	1.96e-39	150	COG0428@1|root,KOG2693@2759|Eukaryota,38FDA@33154|Opisthokonta,3BG9K@33208|Metazoa,3D3PV@33213|Bilateria	33208|Metazoa	P	cadmium ion transport	SLC39A8	GO:0000041,GO:0003674,GO:0005215,GO:0005385,GO:0005575,GO:0005623,GO:0005886,GO:0005887,GO:0006810,GO:0006811,GO:0006812,GO:0006829,GO:0006873,GO:0006875,GO:0006882,GO:0008150,GO:0008324,GO:0009987,GO:0015075,GO:0015318,GO:0015691,GO:0016020,GO:0016021,GO:0019725,GO:0022857,GO:0022890,GO:0030001,GO:0030003,GO:0031090,GO:0031224,GO:0031226,GO:0034220,GO:0042592,GO:0043226,GO:0043227,GO:0044422,GO:…	-	ko:K14714	ko04216,map04216	-	-	-	ko00000,ko00001,ko02000	2.A.5.4.15,2.A.5.4.8	-	-	Zip
SDC04707-RA	106582.XP_004572674.1	1.88e-65	241	KOG1164@1|root,KOG1164@2759|Eukaryota,38ER3@33154|Opisthokonta,3B9A4@33208|Metazoa,3CWBQ@33213|Bilateria,481HJ@7711|Chordata,498XE@7742|Vertebrata,49TN0@7898|Actinopterygii	33208|Metazoa	T	Tau tubulin kinase 1b	TTBK1	GO:0001932,GO:0001934,GO:0002682,GO:0002684,GO:0002694,GO:0002696,GO:0003008,GO:0003674,GO:0003824,GO:0004672,GO:0004674,GO:0005575,GO:0005622,GO:0005623,GO:0005634,GO:0005654,GO:0005737,GO:0005819,GO:0005829,GO:0005856,GO:0005875,GO:0006464,GO:0006468,GO:0006793,GO:0006796,GO:0006807,GO:0007275,GO:0007399,GO:0007610,GO:0007611,GO:0008150,GO:0008152,GO:0008360,GO:0009892,GO:0009893,GO:0009987,GO:…	2.7.11.26	ko:K08204,ko:K08815	ko04976,map04976	-	-	-	ko00000,ko00001,ko01000,ko01001,ko02000	2.A.1.19.15	-	-	Pkinase
SDC04708-RA	8128.ENSONIP00000001929	2.33e-36	146	KOG2397@1|root,KOG2397@2759|Eukaryota,38EUH@33154|Opisthokonta,3BAI0@33208|Metazoa,3CWAX@33213|Bilateria,48A64@7711|Chordata,490M0@7742|Vertebrata,49WHI@7898|Actinopterygii	33208|Metazoa	T	Protein kinase C substrate 80K-H	PRKCSH	GO:0001655,GO:0001701,GO:0001889,GO:0003674,GO:0003676,GO:0003723,GO:0005080,GO:0005488,GO:0005509,GO:0005515,GO:0005575,GO:0005622,GO:0005623,GO:0005737,GO:0005783,GO:0005788,GO:0006464,GO:0006491,GO:0006807,GO:0007154,GO:0007165,GO:0007275,GO:0007399,GO:0008150,GO:0008152,GO:0009100,GO:0009790,GO:0009792,GO:0009987,GO:0010721,GO:0010975,GO:0010977,GO:0012505,GO:0016043,GO:0017177,GO:0019538,GO:…	-	ko:K08288	ko04141,map04141	-	-	-	ko00000,ko00001,ko04091	-	-	-	EF-hand_5,PRKCSH-like,PRKCSH_1
SDC04709-RA	9478.XP_008055393.1	4.83e-06	54.3	COG5648@1|root,KOG0381@2759|Eukaryota,39THE@33154|Opisthokonta,3BFW6@33208|Metazoa,3D3BD@33213|Bilateria,4882D@7711|Chordata,4974H@7742|Vertebrata,3JF2V@40674|Mammalia,35NUQ@314146|Euarchontoglires,4MHG8@9443|Primates	33208|Metazoa	K	transcription factor A, mitochondrial	TFAM	GO:0000002,GO:0000228,GO:0000781,GO:0000784,GO:0000959,GO:0000988,GO:0001018,GO:0001067,GO:0001221,GO:0001223,GO:0003674,GO:0003676,GO:0003677,GO:0003682,GO:0003700,GO:0005488,GO:0005515,GO:0005575,GO:0005622,GO:0005623,GO:0005634,GO:0005694,GO:0005737,GO:0005739,GO:0005759,GO:0005829,GO:0006139,GO:0006259,GO:0006260,GO:0006261,GO:0006264,GO:0006351,GO:0006352,GO:0006355,GO:0006390,GO:0006391,GO:…	-	ko:K11830	ko04371,ko05016,map04371,map05016	-	-	-	ko00000,ko00001,ko03029	-	-	-	HMG_box,HMG_box_2
SDC04710-RA	27923.ML190415a-PA	1.35e-27	125	KOG2050@1|root,KOG2050@2759|Eukaryota,38B4G@33154|Opisthokonta,3BBS3@33208|Metazoa	33208|Metazoa	J	regulation of protein ADP-ribosylation	KIAA0020	GO:0000003,GO:0002009,GO:0002165,GO:0003674,GO:0003676,GO:0003723,GO:0003729,GO:0005488,GO:0005575,GO:0005622,GO:0005623,GO:0005634,GO:0005654,GO:0005694,GO:0005730,GO:0005737,GO:0005783,GO:0006417,GO:0006928,GO:0007275,GO:0007276,GO:0007444,GO:0007472,GO:0007475,GO:0007476,GO:0007552,GO:0007560,GO:0008150,GO:0008354,GO:0008587,GO:0009653,GO:0009791,GO:0009886,GO:0009887,GO:0009888,GO:0009889,GO:…	-	ko:K14844	-	-	-	-	ko00000,ko03009,ko03019	-	-	-	CPL
SDC04718-RA	482537.XP_008562845.1	9.82e-34	128	KOG4619@1|root,KOG4619@2759|Eukaryota,38CNT@33154|Opisthokonta,3BJAI@33208|Metazoa,3CSC7@33213|Bilateria,485KI@7711|Chordata,4972J@7742|Vertebrata,3J8DZ@40674|Mammalia,35I56@314146|Euarchontoglires	33208|Metazoa	T	Transmembrane protein 65	TMEM65	GO:0003205,GO:0003231,GO:0005575,GO:0005622,GO:0005623,GO:0005737,GO:0005739,GO:0005740,GO:0005743,GO:0005886,GO:0005911,GO:0007275,GO:0007507,GO:0008016,GO:0008150,GO:0014704,GO:0016020,GO:0019866,GO:0023051,GO:0030054,GO:0031090,GO:0031966,GO:0031967,GO:0031975,GO:0032501,GO:0032502,GO:0043226,GO:0043227,GO:0043229,GO:0043231,GO:0044057,GO:0044291,GO:0044422,GO:0044424,GO:0044429,GO:0044444,GO:…	-	-	-	-	-	-	-	-	-	-	TMEM65
SDC04719-RA	10224.XP_006823304.1	2.15e-97	293	COG0491@1|root,KOG0814@2759|Eukaryota,38DEU@33154|Opisthokonta,3BACS@33208|Metazoa,3CRQJ@33213|Bilateria	33208|Metazoa	S	sulfur dioxygenase activity	ETHE1	GO:0003674,GO:0003824,GO:0005488,GO:0005506,GO:0005575,GO:0005622,GO:0005623,GO:0005634,GO:0005654,GO:0005737,GO:0005739,GO:0005759,GO:0006518,GO:0006575,GO:0006749,GO:0006790,GO:0006807,GO:0008150,GO:0008152,GO:0009404,GO:0009987,GO:0016491,GO:0016701,GO:0016702,GO:0017144,GO:0019418,GO:0019748,GO:0031974,GO:0031981,GO:0034641,GO:0043167,GO:0043169,GO:0043226,GO:0043227,GO:0043229,GO:0043231,GO:…	1.13.11.18	ko:K17725	ko00920,map00920	-	R08678	RC02313	ko00000,ko00001,ko01000,ko03029	-	-	-	Lactamase_B
SDC04720-RA	7668.SPU_025183-tr	0.000739	49.7	28NW9@1|root,2QVQQ@2759|Eukaryota,39Z75@33154|Opisthokonta,3BMC3@33208|Metazoa	33208|Metazoa	S	Domain of unknown function (DUF4659)	-	-	-	-	-	-	-	-	-	-	-	-	DUF4659
SDC04722-RA	121225.PHUM339240-PA	3.53e-96	328	COG0513@1|root,KOG0348@2759|Eukaryota,38GBF@33154|Opisthokonta,3B9V1@33208|Metazoa,3CW5V@33213|Bilateria,41UJQ@6656|Arthropoda,3SKMC@50557|Insecta,3E84T@33342|Paraneoptera	33208|Metazoa	A	RNA helicase	DDX31	GO:0003674,GO:0003724,GO:0003824,GO:0004004,GO:0004386,GO:0005575,GO:0005622,GO:0005623,GO:0005634,GO:0005730,GO:0005737,GO:0005794,GO:0006139,GO:0006725,GO:0006807,GO:0008026,GO:0008150,GO:0008152,GO:0008186,GO:0009987,GO:0010501,GO:0012505,GO:0016070,GO:0016462,GO:0016787,GO:0016817,GO:0016818,GO:0016887,GO:0017111,GO:0022613,GO:0031974,GO:0031981,GO:0034641,GO:0042254,GO:0042623,GO:0043170,GO:…	3.6.4.13	ko:K14806	-	-	-	-	ko00000,ko01000,ko01009,ko03009	-	-	-	DEAD,DUF4217,Helicase_C
SDC04724-RA	6183.Smp_154730.1	6.96e-78	250	KOG4205@1|root,KOG4205@2759|Eukaryota,38H1X@33154|Opisthokonta,3BEUE@33208|Metazoa,3CRWQ@33213|Bilateria	33208|Metazoa	A	RNA-binding protein Musashi homolog	MSI1	GO:0000003,GO:0000900,GO:0001666,GO:0001709,GO:0003006,GO:0003674,GO:0003676,GO:0003723,GO:0003727,GO:0003729,GO:0005488,GO:0005515,GO:0005575,GO:0005622,GO:0005623,GO:0005634,GO:0005737,GO:0005829,GO:0005844,GO:0006417,GO:0006950,GO:0007275,GO:0007276,GO:0007281,GO:0007399,GO:0007423,GO:0008150,GO:0008187,GO:0008266,GO:0009628,GO:0009719,GO:0009725,GO:0009888,GO:0009889,GO:0009890,GO:0009892,GO:…	-	ko:K14411	ko03015,map03015	-	-	-	ko00000,ko00001,ko03019	-	-	-	RRM_1
SDC04725-RA	1248232.BANQ01000110_gene1868	0.000502	49.3	COG3591@1|root,COG3591@2|Bacteria,1NY8D@1224|Proteobacteria,1SR0D@1236|Gammaproteobacteria,1XXT6@135623|Vibrionales	135623|Vibrionales	M	Trypsin-like serine protease	-	-	-	-	-	-	-	-	-	-	-	-	Trypsin
SDC04726-RA	6183.Smp_046550.1	3.07e-103	330	KOG3871@1|root,KOG3871@2759|Eukaryota,38DBE@33154|Opisthokonta,3BA8S@33208|Metazoa,3CR6R@33213|Bilateria	33208|Metazoa	W	trophectodermal cell differentiation	BYSL	GO:0000003,GO:0000462,GO:0001701,GO:0001824,GO:0001825,GO:0001829,GO:0002237,GO:0005575,GO:0005622,GO:0005623,GO:0005634,GO:0005654,GO:0005730,GO:0005737,GO:0005829,GO:0005856,GO:0005874,GO:0005881,GO:0006139,GO:0006364,GO:0006396,GO:0006725,GO:0006807,GO:0007155,GO:0007275,GO:0007399,GO:0007417,GO:0007420,GO:0007565,GO:0008150,GO:0008152,GO:0008283,GO:0009605,GO:0009607,GO:0009617,GO:0009653,GO:…	-	ko:K14797	-	-	-	-	ko00000,ko03009	-	-	-	Bystin
SDC04729-RA	40492.XP_007308638.1	1.22e-05	57.8	KOG2504@1|root,KOG2504@2759|Eukaryota,39S9J@33154|Opisthokonta,3NWXD@4751|Fungi,3UZWU@5204|Basidiomycota,22BH8@155619|Agaricomycetes,3H70Z@355688|Agaricomycetes incertae sedis	4751|Fungi	G	MFS general substrate transporter	-	-	-	-	-	-	-	-	-	-	-	-	MFS_1
SDC04730-RA	121225.PHUM515250-PA	5.04e-132	418	KOG2161@1|root,KOG2161@2759|Eukaryota,38CWF@33154|Opisthokonta,3BBTF@33208|Metazoa,3CWCD@33213|Bilateria,41X8V@6656|Arthropoda,3SHD2@50557|Insecta,3E7XY@33342|Paraneoptera	33208|Metazoa	G	Glycosyl hydrolase family 63 N-terminal domain	MOGS	GO:0003674,GO:0003824,GO:0004553,GO:0004573,GO:0005575,GO:0005622,GO:0005623,GO:0005737,GO:0005783,GO:0005789,GO:0006457,GO:0006464,GO:0006486,GO:0006487,GO:0006807,GO:0008150,GO:0008152,GO:0009058,GO:0009059,GO:0009100,GO:0009101,GO:0009987,GO:0012505,GO:0015926,GO:0016020,GO:0016787,GO:0016798,GO:0019538,GO:0031984,GO:0034645,GO:0036211,GO:0042175,GO:0043170,GO:0043226,GO:0043227,GO:0043229,GO:…	3.2.1.106	ko:K01228	ko00510,ko01100,ko04141,map00510,map01100,map04141	M00073	R05979	-	ko00000,ko00001,ko00002,ko01000,ko04147	-	-	-	Glyco_hydro_63,Glyco_hydro_63N
SDC04736-RA	6412.HelroP171307	3.11e-21	108	2CXSV@1|root,2RZHU@2759|Eukaryota,3A25F@33154|Opisthokonta,3BRAH@33208|Metazoa,3D80U@33213|Bilateria	33208|Metazoa	-	-	-	-	-	-	-	-	-	-	-	-	-	-	-
SDC04738-RA	8153.XP_005952986.1	1.97e-14	85.5	KOG1075@1|root,KOG1075@2759|Eukaryota,39N4Q@33154|Opisthokonta,3BPSU@33208|Metazoa,3E41R@33213|Bilateria,48QRC@7711|Chordata,49MB3@7742|Vertebrata,4A94E@7898|Actinopterygii	33208|Metazoa	S	Reverse transcriptase (RNA-dependent DNA polymerase)	-	-	-	-	-	-	-	-	-	-	-	-	Exo_endo_phos_2,RVT_1
SDC04739-RA	6412.HelroP186484	2.36e-185	546	KOG1278@1|root,KOG1278@2759|Eukaryota,38D72@33154|Opisthokonta,3BGY8@33208|Metazoa,3CSKG@33213|Bilateria	33208|Metazoa	U	positive regulation of protein exit from endoplasmic reticulum	TM9SF2	GO:0002831,GO:0002832,GO:0005575,GO:0005622,GO:0005623,GO:0005737,GO:0005768,GO:0005886,GO:0005887,GO:0008150,GO:0009966,GO:0009968,GO:0010646,GO:0010648,GO:0012505,GO:0016020,GO:0016021,GO:0023051,GO:0023057,GO:0031224,GO:0031226,GO:0031347,GO:0031348,GO:0031410,GO:0031982,GO:0032101,GO:0032102,GO:0043226,GO:0043227,GO:0043229,GO:0043900,GO:0043901,GO:0044424,GO:0044425,GO:0044444,GO:0044459,GO:…	-	ko:K09645,ko:K17086	-	-	-	-	ko00000,ko01000,ko01002,ko04147	-	-	-	EMP70
SDC04740-RA	6183.Smp_162050.1	5.16e-18	95.5	28JDB@1|root,2QRS6@2759|Eukaryota,39T7G@33154|Opisthokonta,3BEMI@33208|Metazoa,3CSG1@33213|Bilateria	33208|Metazoa	S	death domain-associated protein	DAXX	GO:0000122,GO:0000165,GO:0000187,GO:0000278,GO:0000281,GO:0000775,GO:0000785,GO:0000792,GO:0000803,GO:0000910,GO:0001741,GO:0001932,GO:0001934,GO:0002039,GO:0003674,GO:0003712,GO:0003713,GO:0003714,GO:0005102,GO:0005488,GO:0005515,GO:0005575,GO:0005622,GO:0005623,GO:0005634,GO:0005654,GO:0005694,GO:0005737,GO:0005829,GO:0005856,GO:0005874,GO:0005938,GO:0006323,GO:0006325,GO:0006333,GO:0006334,GO:…	-	ko:K02308	ko04010,ko04210,ko05014,ko05168,map04010,map04210,map05014,map05168	-	-	-	ko00000,ko00001	-	-	-	Daxx
SDC04741-RA	6211.A0A068YL53	1.54e-79	271	KOG0255@1|root,KOG0255@2759|Eukaryota,3985G@33154|Opisthokonta,3BCKM@33208|Metazoa,3CXIM@33213|Bilateria	33208|Metazoa	S	solute carrier family 22	SLC22A8	GO:0001101,GO:0003008,GO:0003014,GO:0003674,GO:0005080,GO:0005215,GO:0005452,GO:0005488,GO:0005515,GO:0005575,GO:0005623,GO:0005886,GO:0005887,GO:0005901,GO:0006810,GO:0006811,GO:0006812,GO:0006820,GO:0006835,GO:0006857,GO:0008150,GO:0008324,GO:0008509,GO:0008514,GO:0008519,GO:0009987,GO:0010033,GO:0010243,GO:0014070,GO:0015075,GO:0015101,GO:0015103,GO:0015143,GO:0015291,GO:0015297,GO:0015301,GO:…	-	ko:K08203,ko:K08204,ko:K08205,ko:K08208,ko:K08216	ko04976,map04976	-	-	-	ko00000,ko00001,ko02000,ko04147	2.A.1.19.11,2.A.1.19.14,2.A.1.19.15,2.A.1.19.16,2.A.1.19.4,2.A.1.19.7,2.A.1.19.9	-	-	MFS_1,Sugar_tr
SDC04744-RA	6412.HelroP179714	1.13e-09	65.9	KOG3510@1|root,KOG3510@2759|Eukaryota,39YWC@33154|Opisthokonta,3BMDN@33208|Metazoa,3CYTK@33213|Bilateria	33208|Metazoa	T	synapse organization	-	GO:0003008,GO:0005575,GO:0005576,GO:0005623,GO:0005886,GO:0007600,GO:0007606,GO:0008150,GO:0009987,GO:0016020,GO:0016043,GO:0031252,GO:0031253,GO:0031256,GO:0032501,GO:0032589,GO:0042995,GO:0043005,GO:0044425,GO:0044459,GO:0044463,GO:0044464,GO:0050808,GO:0050877,GO:0071840,GO:0071944,GO:0097458,GO:0098590,GO:0120025,GO:0120038	-	-	-	-	-	-	-	-	-	-	I-set,Ig_3
SDC04745-RA	126957.SMAR009351-PA	4.89e-148	466	COG1488@1|root,KOG2511@2759|Eukaryota,38B7C@33154|Opisthokonta,3BCCJ@33208|Metazoa,3CXU2@33213|Bilateria,41WMP@6656|Arthropoda	33208|Metazoa	H	activity. It is involved in the biological process described with	NAPRT	GO:0000323,GO:0001775,GO:0002252,GO:0002263,GO:0002274,GO:0002275,GO:0002283,GO:0002366,GO:0002376,GO:0002443,GO:0002444,GO:0002446,GO:0003674,GO:0003824,GO:0004516,GO:0005575,GO:0005576,GO:0005622,GO:0005623,GO:0005737,GO:0005764,GO:0005766,GO:0005773,GO:0005775,GO:0005829,GO:0006139,GO:0006725,GO:0006732,GO:0006733,GO:0006753,GO:0006793,GO:0006796,GO:0006807,GO:0006810,GO:0006887,GO:0006950,GO:…	6.3.4.21	ko:K00763	ko00760,ko01100,map00760,map01100	-	R01724	RC00033	ko00000,ko00001,ko01000	-	-	-	NAPRTase
SDC04747-RA	6183.Smp_052630.1	1.96e-116	365	KOG4294@1|root,KOG4294@2759|Eukaryota,39WI6@33154|Opisthokonta,3BHCX@33208|Metazoa,3CVHE@33213|Bilateria	33208|Metazoa	P	ligand-gated sodium channel activity	SCNN1A	GO:0001669,GO:0003008,GO:0003013,GO:0003674,GO:0003779,GO:0005215,GO:0005216,GO:0005261,GO:0005272,GO:0005488,GO:0005515,GO:0005575,GO:0005576,GO:0005615,GO:0005622,GO:0005623,GO:0005737,GO:0005829,GO:0005856,GO:0005886,GO:0005887,GO:0005929,GO:0005938,GO:0006810,GO:0006811,GO:0006812,GO:0006814,GO:0008015,GO:0008092,GO:0008150,GO:0008217,GO:0008324,GO:0009897,GO:0009986,GO:0012505,GO:0015075,GO:…	-	ko:K04824	ko04742,ko04960,map04742,map04960	-	-	-	ko00000,ko00001,ko04040	1.A.6.1.1	-	-	ASC
SDC04749-RA	9361.ENSDNOP00000034185	3.14e-63	227	COG5202@1|root,KOG2705@2759|Eukaryota,39RB5@33154|Opisthokonta,3B9ZH@33208|Metazoa,3CUNA@33213|Bilateria,4857T@7711|Chordata,495DE@7742|Vertebrata,3J6S9@40674|Mammalia	33208|Metazoa	S	1-acylglycerophosphocholine O-acyltransferase activity	LPCAT3	GO:0000003,GO:0002119,GO:0002164,GO:0003006,GO:0003674,GO:0003824,GO:0003841,GO:0005575,GO:0005622,GO:0005623,GO:0005737,GO:0005783,GO:0005789,GO:0006575,GO:0006629,GO:0006644,GO:0006646,GO:0006650,GO:0006656,GO:0006658,GO:0006659,GO:0006793,GO:0006796,GO:0006807,GO:0006928,GO:0007009,GO:0007275,GO:0007276,GO:0007281,GO:0007283,GO:0007286,GO:0007291,GO:0007349,GO:0008150,GO:0008152,GO:0008354,GO:…	2.3.1.23	ko:K13515	ko00564,ko04216,map00564,map04216	-	R01318,R04480,R09035	RC00004,RC00037	ko00000,ko00001,ko01000,ko01004	-	-	-	MBOAT
SDC04750-RA	402881.Plav_1366	3.65e-08	64.7	COG1960@1|root,COG1960@2|Bacteria,1QU1U@1224|Proteobacteria,2TRIU@28211|Alphaproteobacteria	28211|Alphaproteobacteria	I	acyl-CoA dehydrogenase	-	-	-	-	-	-	-	-	-	-	-	-	Acyl-CoA_dh_1,Acyl-CoA_dh_M,Acyl-CoA_dh_N
SDC04751-RA	7230.FBpp0171795	2.3e-30	138	KOG1927@1|root,KOG1927@2759|Eukaryota,38DF6@33154|Opisthokonta,3BAZD@33208|Metazoa,3CUKX@33213|Bilateria,41UU0@6656|Arthropoda,3SHIK@50557|Insecta,45024@7147|Diptera,45RJK@7214|Drosophilidae	33208|Metazoa	K	NFRKB Winged Helix-like	NFRKB	GO:0000228,GO:0000785,GO:0000790,GO:0002020,GO:0003674,GO:0005488,GO:0005515,GO:0005575,GO:0005622,GO:0005623,GO:0005634,GO:0005654,GO:0005694,GO:0006139,GO:0006351,GO:0006366,GO:0006464,GO:0006508,GO:0006725,GO:0006807,GO:0006950,GO:0006952,GO:0006954,GO:0008150,GO:0008152,GO:0009058,GO:0009059,GO:0009987,GO:0010467,GO:0016070,GO:0016579,GO:0018130,GO:0019438,GO:0019538,GO:0019899,GO:0031011,GO:…	-	ko:K11671	-	-	-	-	ko00000,ko03036	-	-	-	NFRKB_winged
SDC04752-RA	7091.BGIBMGA003199-TA	8.07e-81	273	COG0076@1|root,KOG0685@1|root,KOG0628@2759|Eukaryota,KOG0685@2759|Eukaryota,38EZZ@33154|Opisthokonta,3B9Z3@33208|Metazoa,3CSPZ@33213|Bilateria,41XBM@6656|Arthropoda,3SFQK@50557|Insecta,443QC@7088|Lepidoptera	33208|Metazoa	E	Pyridoxal-dependent decarboxylase conserved domain	DDC	GO:0000003,GO:0001505,GO:0003008,GO:0003674,GO:0003824,GO:0004058,GO:0005488,GO:0005515,GO:0005575,GO:0005622,GO:0005623,GO:0005737,GO:0005829,GO:0006082,GO:0006520,GO:0006568,GO:0006570,GO:0006576,GO:0006584,GO:0006585,GO:0006586,GO:0006587,GO:0006725,GO:0006807,GO:0006810,GO:0006836,GO:0006950,GO:0007275,GO:0007444,GO:0007562,GO:0007564,GO:0007568,GO:0007591,GO:0007593,GO:0007610,GO:0007611,GO:…	4.1.1.105,4.1.1.22,4.1.1.25,4.1.1.28	ko:K01590,ko:K01593,ko:K22329	ko00340,ko00350,ko00360,ko00380,ko00901,ko00950,ko00965,ko01100,ko01110,ko04726,ko04728,ko05030,ko05031,ko05034,map00340,map00350,map00360,map00380,map00901,map00950,map00965,map01100,map01110,map04726,map04728,map05030,map05031,map05034	M00037,M00042	R00685,R00699,R00736,R01167,R02080,R02701,R04909	RC00299	ko00000,ko00001,ko00002,ko01000,ko04147	-	-	-	Pyridoxal_deC
SDC04753-RA	69319.XP_008553857.1	9.31e-111	350	KOG3716@1|root,KOG3716@2759|Eukaryota,3AN4Z@33154|Opisthokonta,3BCUH@33208|Metazoa,3CTF1@33213|Bilateria,41W9N@6656|Arthropoda,3SHTI@50557|Insecta,46EI3@7399|Hymenoptera	33208|Metazoa	I	Carnitine O-palmitoyltransferase N-terminus	CPT1A	GO:0001101,GO:0001676,GO:0002791,GO:0003674,GO:0003824,GO:0004095,GO:0005488,GO:0005515,GO:0005575,GO:0005622,GO:0005623,GO:0005737,GO:0005739,GO:0005740,GO:0005741,GO:0005975,GO:0005996,GO:0006006,GO:0006082,GO:0006575,GO:0006577,GO:0006629,GO:0006631,GO:0006635,GO:0006638,GO:0006639,GO:0006641,GO:0006807,GO:0006810,GO:0006811,GO:0006820,GO:0006839,GO:0006853,GO:0006869,GO:0006950,GO:0006979,GO:…	2.3.1.21	ko:K08765,ko:K14848,ko:K19523	ko00071,ko01212,ko03320,ko04152,ko04714,ko04920,ko04922,ko04931,map00071,map01212,map03320,map04152,map04714,map04920,map04922,map04931	-	R01923	RC00004,RC00037,RC02816	ko00000,ko00001,ko01000,ko03009,ko03029	-	-	-	CPT_N,Carn_acyltransf
SDC04757-RA	6211.A0A068Y9H2	7.04e-200	616	KOG3609@1|root,KOG3609@2759|Eukaryota,38BJZ@33154|Opisthokonta,3B9NF@33208|Metazoa,3CRT8@33213|Bilateria	33208|Metazoa	PT	store-operated calcium channel activity	TRPC1	GO:0000041,GO:0001558,GO:0001666,GO:0001932,GO:0001934,GO:0003008,GO:0003674,GO:0003779,GO:0005215,GO:0005216,GO:0005261,GO:0005262,GO:0005488,GO:0005515,GO:0005516,GO:0005575,GO:0005622,GO:0005623,GO:0005737,GO:0005856,GO:0005886,GO:0005887,GO:0005901,GO:0005902,GO:0005938,GO:0006582,GO:0006725,GO:0006810,GO:0006811,GO:0006812,GO:0006816,GO:0006820,GO:0006828,GO:0006836,GO:0006865,GO:0006873,GO:…	-	ko:K04964,ko:K04967,ko:K04968,ko:K13803	ko04360,ko04724,ko04726,ko04745,ko04972,map04360,map04724,map04726,map04745,map04972	-	-	-	ko00000,ko00001,ko01009,ko04040	1.A.4.1.1,1.A.4.1.10,1.A.4.1.12,1.A.4.1.3,1.A.4.1.7,1.A.4.1.8,1.A.4.1.9	-	-	Ank,Ank_2,Ion_trans,TRP_2
SDC04758-RA	6211.A0A087W1L7	1.44e-21	110	COG0666@1|root,KOG0510@2759|Eukaryota,38G7Q@33154|Opisthokonta,3BCDU@33208|Metazoa,3D0P6@33213|Bilateria	33208|Metazoa	DZ	osmolarity-sensing cation channel activity	-	-	-	ko:K04984	ko04750,map04750	-	-	-	ko00000,ko00001,ko04040	1.A.4.6.1,1.A.4.6.2,1.A.4.6.3,1.A.4.6.5	-	-	Ank_2,Ank_4,Ion_trans
SDC04759-RA	112098.XP_008618725.1	2.53e-20	96.7	COG1562@1|root,KOG4411@2759|Eukaryota	2759|Eukaryota	I	mitochondrial respiratory chain complex I assembly	NDUFAF6	GO:0005575,GO:0005622,GO:0005623,GO:0005634,GO:0005737,GO:0005739,GO:0005740,GO:0005743,GO:0006996,GO:0007005,GO:0008150,GO:0009987,GO:0010257,GO:0016020,GO:0016043,GO:0019866,GO:0022607,GO:0031090,GO:0031647,GO:0031966,GO:0031967,GO:0031975,GO:0032981,GO:0033108,GO:0034622,GO:0043226,GO:0043227,GO:0043229,GO:0043231,GO:0043933,GO:0044085,GO:0044422,GO:0044424,GO:0044429,GO:0044444,GO:0044446,GO:…	1.2.4.2	ko:K00164,ko:K18163	ko00020,ko00310,ko00380,ko01100,ko01110,ko01120,ko01130,ko01200,ko04714,map00020,map00310,map00380,map01100,map01110,map01120,map01130,map01200,map04714	M00009,M00011,M00032	R00621,R01933,R01940,R03316,R08549	RC00004,RC00027,RC00627,RC02743,RC02833,RC02883	br01601,ko00000,ko00001,ko00002,ko01000,ko03029	-	-	-	SQS_PSY
SDC04760-RA	7070.TC006730-PA	3.23e-37	135	KOG3205@1|root,KOG3205@2759|Eukaryota,38ETA@33154|Opisthokonta,3BFQ5@33208|Metazoa,3CTBS@33213|Bilateria,41W0M@6656|Arthropoda,3SJ3Y@50557|Insecta	33208|Metazoa	T	RHO protein GDP dissociation inhibitor	ARHGDIA	GO:0001772,GO:0003674,GO:0005092,GO:0005094,GO:0005488,GO:0005504,GO:0005515,GO:0005575,GO:0005576,GO:0005615,GO:0005622,GO:0005623,GO:0005634,GO:0005737,GO:0005829,GO:0005856,GO:0005886,GO:0007154,GO:0007162,GO:0007165,GO:0007166,GO:0007264,GO:0007265,GO:0007266,GO:0007275,GO:0007399,GO:0008150,GO:0008289,GO:0008360,GO:0009605,GO:0009612,GO:0009628,GO:0009966,GO:0009987,GO:0010033,GO:0010646,GO:…	-	ko:K12462	ko04722,ko04962,map04722,map04962	-	-	-	ko00000,ko00001,ko04147	-	-	-	Rho_GDI
SDC04764-RA	6183.Smp_020800.1	2.96e-67	234	KOG1667@1|root,KOG1667@2759|Eukaryota,38BRW@33154|Opisthokonta,3BB3A@33208|Metazoa,3CWRN@33213|Bilateria	33208|Metazoa	K	negative regulation of Rho-dependent protein serine/threonine kinase activity	CHORDC1	GO:0000166,GO:0000226,GO:0001932,GO:0001933,GO:0003674,GO:0005488,GO:0005515,GO:0005524,GO:0006457,GO:0006469,GO:0006996,GO:0007010,GO:0007017,GO:0007049,GO:0007098,GO:0007275,GO:0007399,GO:0008144,GO:0008150,GO:0008270,GO:0008361,GO:0009892,GO:0009987,GO:0010563,GO:0010564,GO:0010605,GO:0010824,GO:0010975,GO:0016043,GO:0017076,GO:0019220,GO:0019222,GO:0022008,GO:0022402,GO:0030154,GO:0030554,GO:…	-	ko:K16729,ko:K16730,ko:K16735	-	-	-	-	ko00000,ko03036,ko03110	-	-	-	CHORD,CS
SDC04765-RA	6183.Smp_041450.1	7.58e-233	659	COG0017@1|root,KOG0555@2759|Eukaryota,38ENC@33154|Opisthokonta,3BB8D@33208|Metazoa,3CRP8@33213|Bilateria	33208|Metazoa	J	asparagine-tRNA ligase activity	NARS	GO:0000122,GO:0003674,GO:0003824,GO:0004812,GO:0004816,GO:0005575,GO:0005622,GO:0005623,GO:0005737,GO:0005829,GO:0006082,GO:0006139,GO:0006355,GO:0006357,GO:0006399,GO:0006412,GO:0006418,GO:0006421,GO:0006518,GO:0006520,GO:0006725,GO:0006807,GO:0008150,GO:0008152,GO:0009058,GO:0009059,GO:0009889,GO:0009890,GO:0009892,GO:0009987,GO:0010467,GO:0010468,GO:0010556,GO:0010558,GO:0010605,GO:0010629,GO:…	6.1.1.22	ko:K01893,ko:K02902	ko00970,ko03010,map00970,map03010	M00178,M00359,M00360	R03648	RC00055,RC00523	br01610,ko00000,ko00001,ko00002,ko01000,ko01007,ko03011,ko03016	-	-	-	tRNA-synt_2,tRNA_anti-codon
SDC04766-RA	6183.Smp_141590.2	7.82e-78	290	KOG1923@1|root,KOG1923@2759|Eukaryota,3AFUU@33154|Opisthokonta,3BAEJ@33208|Metazoa,3CTJD@33213|Bilateria	33208|Metazoa	TZ	Rho GTPase binding	FMNL2	GO:0000902,GO:0000904,GO:0001525,GO:0001568,GO:0001654,GO:0001736,GO:0001738,GO:0001745,GO:0001944,GO:0002009,GO:0002040,GO:0003674,GO:0003779,GO:0005488,GO:0005515,GO:0005522,GO:0005575,GO:0005622,GO:0005623,GO:0005737,GO:0005794,GO:0005829,GO:0005886,GO:0006928,GO:0006929,GO:0006996,GO:0007010,GO:0007015,GO:0007163,GO:0007164,GO:0007275,GO:0007389,GO:0007399,GO:0007409,GO:0007417,GO:0007420,GO:…	-	-	-	-	-	-	-	-	-	-	Drf_FH3,Drf_GBD,FH2
SDC04767-RA	78898.MVEG_06834T0	3.68e-06	55.5	COG5074@1|root,KOG0810@2759|Eukaryota,38EQZ@33154|Opisthokonta,3NX4K@4751|Fungi,1GVUF@112252|Fungi incertae sedis	4751|Fungi	U	Syntaxin	-	GO:0000003,GO:0000149,GO:0003006,GO:0003674,GO:0005484,GO:0005488,GO:0005515,GO:0005575,GO:0005622,GO:0005623,GO:0005628,GO:0005737,GO:0005768,GO:0005886,GO:0006810,GO:0006886,GO:0006887,GO:0006892,GO:0006893,GO:0006906,GO:0006996,GO:0007049,GO:0008104,GO:0008150,GO:0009653,GO:0009987,GO:0010927,GO:0012505,GO:0015031,GO:0015833,GO:0016020,GO:0016021,GO:0016043,GO:0016050,GO:0016192,GO:0019953,GO:…	-	ko:K08486	ko04130,ko04721,map04130,map04721	-	-	-	ko00000,ko00001,ko04131,ko04147	-	-	-	SNARE,Syntaxin
SDC04768-RA	6211.A0A068YKM2	2.98e-22	105	KOG1558@1|root,KOG1558@2759|Eukaryota,39SSI@33154|Opisthokonta,3BH6W@33208|Metazoa,3CZ40@33213|Bilateria	33208|Metazoa	P	zinc ion transmembrane transporter activity	SLC39A1	GO:0000041,GO:0001501,GO:0001701,GO:0003674,GO:0005102,GO:0005215,GO:0005385,GO:0005488,GO:0005515,GO:0005575,GO:0005623,GO:0005886,GO:0006810,GO:0006811,GO:0006812,GO:0006829,GO:0007275,GO:0008150,GO:0008270,GO:0008324,GO:0009653,GO:0009790,GO:0009792,GO:0009887,GO:0015075,GO:0015318,GO:0016020,GO:0016021,GO:0022857,GO:0022890,GO:0030001,GO:0031224,GO:0032501,GO:0032502,GO:0034220,GO:0043009,GO:…	-	ko:K14709	-	-	-	-	ko00000,ko02000	2.A.5.1,2.A.5.3,2.A.5.6	-	-	Zip
SDC04769-RA	6183.Smp_021160.1	4.31e-227	646	COG0652@1|root,KOG0883@2759|Eukaryota,38E53@33154|Opisthokonta,3BAAP@33208|Metazoa,3CV1G@33213|Bilateria	33208|Metazoa	O	ubiquitin-ubiquitin ligase activity	PPIL2	GO:0000003,GO:0000209,GO:0000375,GO:0000377,GO:0000398,GO:0000413,GO:0002376,GO:0003006,GO:0003674,GO:0003755,GO:0003824,GO:0004842,GO:0005488,GO:0005515,GO:0005575,GO:0005622,GO:0005623,GO:0005634,GO:0005654,GO:0005737,GO:0005794,GO:0005796,GO:0005886,GO:0006139,GO:0006396,GO:0006397,GO:0006464,GO:0006725,GO:0006807,GO:0006928,GO:0007275,GO:0007530,GO:0008104,GO:0008150,GO:0008152,GO:0008380,GO:…	5.2.1.8	ko:K10598	ko04120,map04120	-	-	-	ko00000,ko00001,ko01000,ko03041,ko03110,ko04121	-	-	-	Pro_isomerase,Rtf2
SDC04770-RA	6183.Smp_133660.1	7.08e-26	118	KOG1019@1|root,KOG1019@2759|Eukaryota,38GZG@33154|Opisthokonta,3BBBK@33208|Metazoa,3CS5S@33213|Bilateria	33208|Metazoa	BDT	cell cycle	LIN9	GO:0000003,GO:0000122,GO:0000226,GO:0000228,GO:0000280,GO:0000785,GO:0000790,GO:0002064,GO:0002065,GO:0002066,GO:0003006,GO:0003674,GO:0003676,GO:0003677,GO:0005488,GO:0005515,GO:0005575,GO:0005622,GO:0005623,GO:0005634,GO:0005654,GO:0005694,GO:0005700,GO:0005737,GO:0006139,GO:0006259,GO:0006277,GO:0006325,GO:0006351,GO:0006352,GO:0006355,GO:0006357,GO:0006725,GO:0006807,GO:0006996,GO:0007010,GO:…	-	ko:K21773	ko04218,map04218	-	-	-	ko00000,ko00001	-	-	-	DIRP
SDC04772-RA	6211.A0A068XU99	4.4e-53	207	KOG2306@1|root,KOG2306@2759|Eukaryota,38G89@33154|Opisthokonta,3BDYQ@33208|Metazoa,3CWC2@33213|Bilateria	33208|Metazoa	S	DUF4210	-	GO:0006950,GO:0008150,GO:0009987,GO:0033554,GO:0034976,GO:0050896,GO:0051716	-	-	-	-	-	-	-	-	-	-	Chromosome_seg,DUF4210
SDC04773-RA	136037.KDR15994	2.07e-16	87.8	KOG2512@1|root,KOG2512@2759|Eukaryota,38FK3@33154|Opisthokonta,3BGQK@33208|Metazoa,3CZHY@33213|Bilateria,4209I@6656|Arthropoda,3SN7R@50557|Insecta	33208|Metazoa	O	Acts as a GTPase-activating protein (GAP) for tubulin in concert with tubulin-specific chaperone C, but does not enhance tubulin heterodimerization	RP2	GO:0001654,GO:0001655,GO:0001822,GO:0001894,GO:0001895,GO:0001947,GO:0002009,GO:0003007,GO:0003008,GO:0003143,GO:0003407,GO:0003674,GO:0005096,GO:0005488,GO:0005515,GO:0005575,GO:0005622,GO:0005623,GO:0005634,GO:0005654,GO:0005737,GO:0005794,GO:0005814,GO:0005815,GO:0005856,GO:0005886,GO:0005929,GO:0006457,GO:0006810,GO:0006892,GO:0007275,GO:0007368,GO:0007389,GO:0007399,GO:0007423,GO:0007507,GO:…	-	ko:K18272	-	-	-	-	ko00000,ko04147	-	-	-	NDK,TBCC
SDC04774-RA	6183.Smp_134140.1	6.98e-183	538	KOG3689@1|root,KOG3689@2759|Eukaryota,38EXP@33154|Opisthokonta,3B97Q@33208|Metazoa,3CS86@33213|Bilateria	33208|Metazoa	T	camp-specific 3,5-cyclic phosphodiesterase	dnc	GO:0000003,GO:0000902,GO:0000904,GO:0001661,GO:0003008,GO:0003674,GO:0003824,GO:0004112,GO:0004114,GO:0004115,GO:0005575,GO:0005622,GO:0005623,GO:0005634,GO:0005737,GO:0005829,GO:0006139,GO:0006163,GO:0006195,GO:0006198,GO:0006725,GO:0006753,GO:0006793,GO:0006796,GO:0006807,GO:0007154,GO:0007165,GO:0007186,GO:0007187,GO:0007188,GO:0007193,GO:0007267,GO:0007268,GO:0007275,GO:0007399,GO:0007409,GO:…	3.1.4.53	ko:K13293	ko00230,ko04024,ko05032,map00230,map04024,map05032	-	R00191	RC00296	ko00000,ko00001,ko01000	-	-	-	PDEase_I
SDC04775-RA	6183.Smp_018570.1	1.2e-15	87.8	298IM@1|root,2RFJB@2759|Eukaryota,38DU7@33154|Opisthokonta,3BAWI@33208|Metazoa,3CVD7@33213|Bilateria	33208|Metazoa	S	negative regulation of B cell receptor signaling pathway	GPS2	GO:0000122,GO:0000165,GO:0000188,GO:0001775,GO:0001932,GO:0001933,GO:0001959,GO:0001960,GO:0002376,GO:0002520,GO:0002521,GO:0002682,GO:0002683,GO:0003674,GO:0003712,GO:0003713,GO:0003714,GO:0004857,GO:0005095,GO:0005488,GO:0005515,GO:0005575,GO:0005622,GO:0005623,GO:0005634,GO:0005654,GO:0005737,GO:0005739,GO:0005829,GO:0006355,GO:0006357,GO:0006464,GO:0006468,GO:0006469,GO:0006793,GO:0006796,GO:…	-	ko:K15307	ko05166,map05166	-	-	-	ko00000,ko00001	-	-	-	G_path_suppress
SDC04776-RA	6183.Smp_069960.1	5.34e-206	622	COG5207@1|root,KOG0944@2759|Eukaryota,38CE9@33154|Opisthokonta,3BAN4@33208|Metazoa,3CV35@33213|Bilateria	33208|Metazoa	O	ubiquitin-specific protease activity involved in positive regulation of ERAD pathway	-	-	3.4.19.12	ko:K11836	-	-	-	-	ko00000,ko01000,ko01002,ko04147	-	-	-	UBA,UCH,UCH_1,zf-UBP
SDC04777-RA	6211.A0A068YCY7	3.59e-170	521	KOG0129@1|root,KOG0129@2759|Eukaryota,38CCI@33154|Opisthokonta,3BATM@33208|Metazoa,3CTJV@33213|Bilateria	33208|Metazoa	A	translation regulator activity	cpb-2	GO:0000900,GO:0003674,GO:0003676,GO:0003723,GO:0003729,GO:0003730,GO:0005488,GO:0005575,GO:0005622,GO:0005623,GO:0005634,GO:0005737,GO:0006412,GO:0006417,GO:0006518,GO:0006807,GO:0008135,GO:0008150,GO:0008152,GO:0009058,GO:0009059,GO:0009889,GO:0009890,GO:0009892,GO:0009987,GO:0010467,GO:0010468,GO:0010556,GO:0010558,GO:0010605,GO:0010608,GO:0010629,GO:0017148,GO:0019222,GO:0019538,GO:0030371,GO:…	-	ko:K02602	ko04114,ko04320,ko04914,map04114,map04320,map04914	-	-	-	ko00000,ko00001,ko03019	-	-	-	CEBP_ZZ,RRM_7
SDC04780-RA	5808.XP_002141856.1	1.51e-31	130	KOG0094@1|root,KOG0094@2759|Eukaryota,3Y9Z8@5794|Apicomplexa,3YKRI@5796|Coccidia	5794|Apicomplexa	U	Ras of Complex, Roc, domain of DAPkinase	-	GO:0000139,GO:0000166,GO:0001775,GO:0001882,GO:0001883,GO:0002252,GO:0002263,GO:0002274,GO:0002275,GO:0002283,GO:0002366,GO:0002376,GO:0002443,GO:0002444,GO:0002446,GO:0003674,GO:0003824,GO:0003924,GO:0005488,GO:0005515,GO:0005525,GO:0005575,GO:0005622,GO:0005623,GO:0005737,GO:0005783,GO:0005789,GO:0005794,GO:0005802,GO:0005829,GO:0005886,GO:0006464,GO:0006479,GO:0006807,GO:0006810,GO:0006887,GO:…	-	ko:K07893	-	-	-	-	ko00000,ko04031,ko04131,ko04147	-	-	-	Ras
SDC04783-RA	28377.ENSACAP00000017751	1.88e-06	46.6	KOG3495@1|root,KOG3495@2759|Eukaryota,3A87P@33154|Opisthokonta,3BU8S@33208|Metazoa,3DAUS@33213|Bilateria,48GMY@7711|Chordata,49DFK@7742|Vertebrata	33208|Metazoa	C	proton-transporting ATP synthase activity, rotational mechanism	ATP5E	GO:0000275,GO:0003674,GO:0003824,GO:0005215,GO:0005575,GO:0005622,GO:0005623,GO:0005737,GO:0005739,GO:0005740,GO:0005743,GO:0005753,GO:0005759,GO:0006091,GO:0006119,GO:0006139,GO:0006163,GO:0006164,GO:0006725,GO:0006753,GO:0006754,GO:0006793,GO:0006796,GO:0006807,GO:0006810,GO:0006811,GO:0006812,GO:0006839,GO:0006996,GO:0007005,GO:0007006,GO:0007007,GO:0008150,GO:0008152,GO:0008324,GO:0008553,GO:…	-	ko:K02135	ko00190,ko01100,ko04714,ko05010,ko05012,ko05016,map00190,map01100,map04714,map05010,map05012,map05016	M00158	-	-	ko00000,ko00001,ko00002	3.A.2.1	-	-	ATP-synt_Eps
SDC04784-RA	13249.RPRC004438-PA	1.88e-28	134	KOG3594@1|root,KOG3594@2759|Eukaryota,38CZH@33154|Opisthokonta,3B9B2@33208|Metazoa,3D4AJ@33213|Bilateria,41XK9@6656|Arthropoda,3SKGA@50557|Insecta,3E7WV@33342|Paraneoptera	33208|Metazoa	S	Cadherin repeats.	CDH23	GO:0000902,GO:0000904,GO:0001894,GO:0001895,GO:0001917,GO:0002064,GO:0002065,GO:0002066,GO:0002093,GO:0003008,GO:0003674,GO:0005488,GO:0005509,GO:0005515,GO:0005575,GO:0005622,GO:0005623,GO:0005813,GO:0005815,GO:0005856,GO:0005886,GO:0005887,GO:0005929,GO:0006810,GO:0006811,GO:0006812,GO:0006816,GO:0006873,GO:0006874,GO:0006875,GO:0007155,GO:0007275,GO:0007399,GO:0007423,GO:0007424,GO:0007600,GO:…	-	ko:K06813,ko:K16501,ko:K16502	-	-	-	-	ko00000,ko03036,ko04516	-	-	-	Cadherin
SDC04786-RA	132908.ENSPVAP00000003501	1.2e-07	60.5	KOG4564@1|root,KOG4564@2759|Eukaryota,38EUZ@33154|Opisthokonta,3BIY2@33208|Metazoa,3CX86@33213|Bilateria,4839B@7711|Chordata,495G0@7742|Vertebrata,3J2HB@40674|Mammalia,4KWK2@9397|Chiroptera	33208|Metazoa	T	Calcitonin gene-related peptide type 1 receptor	CALCRL	GO:0000003,GO:0000323,GO:0001525,GO:0001568,GO:0001605,GO:0001635,GO:0001653,GO:0001756,GO:0001944,GO:0003002,GO:0003674,GO:0004888,GO:0004930,GO:0004948,GO:0005215,GO:0005488,GO:0005575,GO:0005622,GO:0005623,GO:0005737,GO:0005764,GO:0005768,GO:0005773,GO:0005783,GO:0005886,GO:0005887,GO:0006810,GO:0006811,GO:0006812,GO:0006816,GO:0006897,GO:0006898,GO:0006937,GO:0006940,GO:0007154,GO:0007165,GO:…	-	ko:K04577	ko04080,ko04270,map04080,map04270	-	-	-	ko00000,ko00001,ko04030	-	-	-	7tm_2,HRM
SDC04787-RA	6183.Smp_124500.1	4.33e-257	809	KOG3538@1|root,KOG3538@2759|Eukaryota,38EJ8@33154|Opisthokonta,3BBR3@33208|Metazoa,3CS90@33213|Bilateria	33208|Metazoa	O	negative regulation of cellular response to hepatocyte growth factor stimulus	ADAMTS9	GO:0000003,GO:0001568,GO:0001944,GO:0003006,GO:0003170,GO:0003179,GO:0003229,GO:0003674,GO:0003824,GO:0004175,GO:0004222,GO:0005575,GO:0005576,GO:0005615,GO:0005622,GO:0005623,GO:0005737,GO:0005783,GO:0006508,GO:0006516,GO:0006807,GO:0006810,GO:0006888,GO:0006928,GO:0007155,GO:0007160,GO:0007275,GO:0007507,GO:0007517,GO:0007548,GO:0008150,GO:0008152,GO:0008233,GO:0008237,GO:0008406,GO:0009056,GO:…	-	ko:K08621,ko:K08624,ko:K09609	-	-	-	-	ko00000,ko01000,ko01002	-	-	-	ADAM_spacer1,GON,Pep_M12B_propep,Reprolysin,TSP_1
SDC04790-RA	6211.A0A068YAK6	8.54e-217	754	KOG1786@1|root,KOG1788@1|root,KOG1786@2759|Eukaryota,KOG1788@2759|Eukaryota,3AMG3@33154|Opisthokonta,3BA53@33208|Metazoa,3CX4B@33213|Bilateria	33208|Metazoa	TU	WD repeat and FYVE	WDFY3	GO:0000226,GO:0000306,GO:0000323,GO:0000421,GO:0001578,GO:0001654,GO:0003674,GO:0003824,GO:0003831,GO:0005488,GO:0005543,GO:0005545,GO:0005575,GO:0005622,GO:0005623,GO:0005634,GO:0005635,GO:0005654,GO:0005730,GO:0005737,GO:0005764,GO:0005773,GO:0005774,GO:0005776,GO:0005829,GO:0005886,GO:0006914,GO:0006996,GO:0007010,GO:0007017,GO:0007275,GO:0007399,GO:0007413,GO:0007417,GO:0007420,GO:0007423,GO:…	-	ko:K22262	-	-	-	-	ko00000,ko04131	-	-	-	Beach,DUF4704,FYVE,PH_BEACH,WD40
SDC04791-RA	8049.ENSGMOP00000015404	1.38e-17	92	KOG1786@1|root,KOG1788@1|root,KOG1786@2759|Eukaryota,KOG1788@2759|Eukaryota,3AMG3@33154|Opisthokonta,3BA53@33208|Metazoa,3CX4B@33213|Bilateria,482ZX@7711|Chordata,48UUC@7742|Vertebrata,49PU2@7898|Actinopterygii	33208|Metazoa	TU	WD repeat and FYVE	WDFY3	GO:0000226,GO:0000306,GO:0000323,GO:0000421,GO:0001578,GO:0001654,GO:0003674,GO:0003824,GO:0003831,GO:0005488,GO:0005543,GO:0005545,GO:0005575,GO:0005622,GO:0005623,GO:0005634,GO:0005635,GO:0005654,GO:0005730,GO:0005737,GO:0005764,GO:0005773,GO:0005774,GO:0005776,GO:0005829,GO:0005886,GO:0006914,GO:0006996,GO:0007010,GO:0007017,GO:0007275,GO:0007399,GO:0007413,GO:0007417,GO:0007420,GO:0007423,GO:…	-	ko:K22262	-	-	-	-	ko00000,ko04131	-	-	-	Beach,DUF4704,FYVE,PH_BEACH,WD40
SDC04792-RA	8364.ENSXETP00000029218	0.000271	51.2	KOG3656@1|root,KOG3656@2759|Eukaryota,38TQ3@33154|Opisthokonta,3BGG9@33208|Metazoa,3CRTH@33213|Bilateria,486J5@7711|Chordata,4904Q@7742|Vertebrata	33208|Metazoa	T	Serpentine type 7TM GPCR chemoreceptor Srw	MLNR	GO:0001653,GO:0003674,GO:0004888,GO:0004930,GO:0005575,GO:0005623,GO:0005886,GO:0007154,GO:0007165,GO:0007186,GO:0008150,GO:0008528,GO:0009987,GO:0016020,GO:0023052,GO:0038023,GO:0044464,GO:0050789,GO:0050794,GO:0050896,GO:0051716,GO:0060089,GO:0065007,GO:0071944	-	ko:K05266	ko04080,map04080	-	-	-	ko00000,ko00001,ko04030	-	-	-	7tm_1
SDC04793-RA	69319.XP_008551578.1	4.96e-29	128	COG4826@1|root,KOG2392@2759|Eukaryota,38VR6@33154|Opisthokonta,3BBFJ@33208|Metazoa,3CV81@33213|Bilateria,41YNT@6656|Arthropoda,3SG4V@50557|Insecta,46KGI@7399|Hymenoptera	33208|Metazoa	V	SERine Proteinase INhibitors	SRPN10	GO:0000003,GO:0002376,GO:0003674,GO:0004857,GO:0004866,GO:0004867,GO:0004869,GO:0005575,GO:0005576,GO:0005615,GO:0006950,GO:0006952,GO:0006955,GO:0006959,GO:0007154,GO:0007165,GO:0007166,GO:0008063,GO:0008150,GO:0008592,GO:0009605,GO:0009607,GO:0009617,GO:0009620,GO:0009892,GO:0009966,GO:0009968,GO:0009987,GO:0010466,GO:0010468,GO:0010605,GO:0010629,GO:0010646,GO:0010648,GO:0010817,GO:0010951,GO:…	-	ko:K13963,ko:K20698	ko04624,ko05146,map04624,map05146	-	-	-	ko00000,ko00001	-	-	-	Serpin
SDC04794-RA	6183.Smp_137090.1	3.52e-59	227	KOG4362@1|root,KOG4362@2759|Eukaryota,39ST7@33154|Opisthokonta,3B9CX@33208|Metazoa,3CXB9@33213|Bilateria	33208|Metazoa	KL	ring domain	BARD1	GO:0000003,GO:0000151,GO:0000152,GO:0000209,GO:0000726,GO:0000729,GO:0001894,GO:0003674,GO:0003676,GO:0003723,GO:0003824,GO:0004842,GO:0005488,GO:0005515,GO:0005575,GO:0005622,GO:0005623,GO:0005634,GO:0005654,GO:0005737,GO:0006139,GO:0006259,GO:0006260,GO:0006281,GO:0006302,GO:0006303,GO:0006464,GO:0006508,GO:0006725,GO:0006807,GO:0006950,GO:0006974,GO:0007049,GO:0007050,GO:0007276,GO:0007283,GO:…	-	ko:K10683	ko03440,map03440	-	-	-	ko00000,ko00001,ko03019,ko03036,ko04121	-	-	-	Ank_2,Ank_3,Ank_4,Ank_5,BRCT,BRCT_2,zf-RING_6
SDC04795-RA	65071.PYU1_T008077	2.62e-37	130	COG1958@1|root,KOG3428@2759|Eukaryota,1MH7Q@121069|Pythiales	121069|Pythiales	A	Small nuclear ribonucleoprotein Sm D1. Source PGD	-	-	-	-	-	-	-	-	-	-	-	-	LSM
SDC04796-RA	6412.HelroP186273	2.33e-22	105	COG0671@1|root,KOG3030@2759|Eukaryota,39AI2@33154|Opisthokonta,3BC3U@33208|Metazoa,3CX7S@33213|Bilateria	33208|Metazoa	I	Phosphatidic acid phosphatase type 2B	-	GO:0003674,GO:0003824,GO:0005575,GO:0005623,GO:0005886,GO:0005887,GO:0006629,GO:0006644,GO:0006793,GO:0006796,GO:0007154,GO:0007165,GO:0007602,GO:0008150,GO:0008152,GO:0008195,GO:0009314,GO:0009416,GO:0009581,GO:0009582,GO:0009583,GO:0009605,GO:0009628,GO:0009987,GO:0016020,GO:0016021,GO:0016311,GO:0016787,GO:0016788,GO:0016791,GO:0019637,GO:0023052,GO:0030258,GO:0031224,GO:0031226,GO:0042577,GO:…	3.1.3.4	ko:K01080	ko00561,ko00564,ko00565,ko00600,ko01100,ko01110,ko04072,ko04666,ko04975,ko05231,map00561,map00564,map00565,map00600,map01100,map01110,map04072,map04666,map04975,map05231	M00089	R02239,R04162,R06520,R06521,R06522	RC00017	ko00000,ko00001,ko00002,ko01000	-	-	-	PAP2
SDC04797-RA	7260.FBpp0240269	2.61e-08	59.7	KOG3065@1|root,KOG3065@2759|Eukaryota,38DW2@33154|Opisthokonta,3BCWD@33208|Metazoa,3CUWE@33213|Bilateria,41TE9@6656|Arthropoda,3SHU3@50557|Insecta,452VQ@7147|Diptera,45W70@7214|Drosophilidae	33208|Metazoa	U	SNAP-25 family	SNAP25	GO:0000149,GO:0000278,GO:0000281,GO:0000902,GO:0000904,GO:0000910,GO:0001504,GO:0001505,GO:0001775,GO:0002252,GO:0002263,GO:0002274,GO:0002275,GO:0002283,GO:0002366,GO:0002376,GO:0002443,GO:0002444,GO:0002446,GO:0002790,GO:0002791,GO:0002793,GO:0003008,GO:0003674,GO:0005215,GO:0005216,GO:0005244,GO:0005249,GO:0005261,GO:0005267,GO:0005484,GO:0005488,GO:0005515,GO:0005575,GO:0005622,GO:0005623,GO:…	-	ko:K08508,ko:K18211	ko04130,ko04611,ko04721,ko04911,map04130,map04611,map04721,map04911	-	-	-	ko00000,ko00001,ko04131,ko04147	-	-	-	SNAP-25
SDC04798-RA	6211.A0A068Y3C5	3.69e-36	134	KOG3352@1|root,KOG3352@2759|Eukaryota,3A431@33154|Opisthokonta	33154|Opisthokonta	C	mitochondrial ATP synthesis coupled proton transport	COX5B	GO:0003674,GO:0003824,GO:0004129,GO:0005215,GO:0005575,GO:0005622,GO:0005623,GO:0005737,GO:0005739,GO:0005740,GO:0005743,GO:0005746,GO:0005751,GO:0006091,GO:0006119,GO:0006123,GO:0006139,GO:0006163,GO:0006164,GO:0006725,GO:0006753,GO:0006754,GO:0006793,GO:0006796,GO:0006807,GO:0006810,GO:0006811,GO:0006812,GO:0006839,GO:0007585,GO:0008150,GO:0008152,GO:0008324,GO:0009055,GO:0009058,GO:0009060,GO:…	-	ko:K02265	ko00190,ko01100,ko04260,ko04714,ko04932,ko05010,ko05012,ko05016,map00190,map01100,map04260,map04714,map04932,map05010,map05012,map05016	M00154	-	-	ko00000,ko00001,ko00002	3.D.4.11,3.D.4.8	-	-	COX5B
SDC04799-RA	7029.ACYPI000921-PA	3.17e-05	52.4	KOG1476@1|root,KOG1476@2759|Eukaryota,38EWD@33154|Opisthokonta,3BCSU@33208|Metazoa,3CSH4@33213|Bilateria,41V8I@6656|Arthropoda,3SHR5@50557|Insecta,3E945@33342|Paraneoptera	33208|Metazoa	O	Glycosyltransferase family 43	B3GAT1	GO:0000003,GO:0000139,GO:0002009,GO:0002119,GO:0002164,GO:0003006,GO:0003674,GO:0003824,GO:0005575,GO:0005622,GO:0005623,GO:0005737,GO:0005783,GO:0005789,GO:0005794,GO:0005796,GO:0005801,GO:0005975,GO:0006022,GO:0006023,GO:0006024,GO:0006029,GO:0006082,GO:0006790,GO:0006807,GO:0007275,GO:0007276,GO:0007281,GO:0007283,GO:0007286,GO:0007610,GO:0008047,GO:0008150,GO:0008152,GO:0008194,GO:0008378,GO:…	2.4.1.135	ko:K00735,ko:K10158	ko00515,ko00532,ko00534,ko01100,map00515,map00532,map00534,map01100	M00057	R05928	-	ko00000,ko00001,ko00002,ko01000,ko01003	-	GT43	-	Glyco_transf_43
SDC04800-RA	6211.A0A068YAP8	5.81e-79	300	COG2319@1|root,KOG0644@2759|Eukaryota,38CE8@33154|Opisthokonta,3BB2M@33208|Metazoa,3CYU5@33213|Bilateria	33208|Metazoa	O	regulation of cell shape	BRWD3	GO:0001932,GO:0001934,GO:0002165,GO:0003674,GO:0005102,GO:0005158,GO:0005488,GO:0005515,GO:0005575,GO:0005622,GO:0005623,GO:0005634,GO:0005654,GO:0005730,GO:0005737,GO:0005829,GO:0006325,GO:0006355,GO:0006357,GO:0006606,GO:0006810,GO:0006886,GO:0006913,GO:0006996,GO:0007010,GO:0007088,GO:0007154,GO:0007165,GO:0007166,GO:0007167,GO:0007169,GO:0007275,GO:0007346,GO:0007399,GO:0007431,GO:0007435,GO:…	-	ko:K11797,ko:K11798	-	-	-	-	ko00000,ko04121	-	-	-	Bromodomain,WD40
SDC04804-RA	29073.XP_008698755.1	2.06e-49	171	COG5126@1|root,KOG0044@2759|Eukaryota,38DAW@33154|Opisthokonta,3BD1R@33208|Metazoa,3CRA3@33213|Bilateria,4807H@7711|Chordata,4950A@7742|Vertebrata,3J243@40674|Mammalia,3EX9Z@33554|Carnivora	33208|Metazoa	T	EF-hand domain	KCNIP3	GO:0000122,GO:0000287,GO:0000976,GO:0001046,GO:0001047,GO:0001067,GO:0003008,GO:0003674,GO:0003676,GO:0003677,GO:0003690,GO:0003712,GO:0003714,GO:0005488,GO:0005509,GO:0005515,GO:0005575,GO:0005622,GO:0005623,GO:0005634,GO:0005737,GO:0005829,GO:0005886,GO:0005887,GO:0006355,GO:0006357,GO:0006810,GO:0006811,GO:0006812,GO:0006813,GO:0006886,GO:0006950,GO:0007154,GO:0007165,GO:0007600,GO:0007610,GO:…	-	-	-	-	-	-	-	-	-	-	EF-hand_1,EF-hand_5,EF-hand_7,EF-hand_8
SDC04805-RA	103372.F4X089	7.31e-35	136	KOG1682@1|root,KOG1682@2759|Eukaryota,39M8G@33154|Opisthokonta,3B9EW@33208|Metazoa,3CW99@33213|Bilateria,41YI2@6656|Arthropoda,3SJJ1@50557|Insecta,46FSY@7399|Hymenoptera	33208|Metazoa	I	Enoyl-CoA hydratase/isomerase	ECHDC3	-	-	-	-	-	-	-	-	-	-	-	ECH_1
SDC04806-RA	6183.Smp_055340.1	4.89e-279	781	KOG1019@1|root,KOG1019@2759|Eukaryota,38GZG@33154|Opisthokonta,3BBBK@33208|Metazoa,3CS5S@33213|Bilateria	33208|Metazoa	BDT	cell cycle	LIN9	GO:0000003,GO:0000122,GO:0000226,GO:0000228,GO:0000280,GO:0000785,GO:0000790,GO:0002064,GO:0002065,GO:0002066,GO:0003006,GO:0003674,GO:0003676,GO:0003677,GO:0005488,GO:0005515,GO:0005575,GO:0005622,GO:0005623,GO:0005634,GO:0005654,GO:0005694,GO:0005700,GO:0005737,GO:0006139,GO:0006259,GO:0006277,GO:0006325,GO:0006351,GO:0006352,GO:0006355,GO:0006357,GO:0006725,GO:0006807,GO:0006996,GO:0007010,GO:…	-	ko:K21773	ko04218,map04218	-	-	-	ko00000,ko00001	-	-	-	DIRP
SDC04807-RA	6211.A0A068YGA2	2.22e-07	64.3	KOG2401@1|root,KOG2401@2759|Eukaryota,39R9J@33154|Opisthokonta,3CNQA@33208|Metazoa,3E4W6@33213|Bilateria	33208|Metazoa	L	AAA domain	N4BP2L2	-	-	-	-	-	-	-	-	-	-	-	AAA_33
SDC04809-RA	136037.KDR14898	8.88e-19	94.7	KOG3671@1|root,KOG3671@2759|Eukaryota,38DM5@33154|Opisthokonta,3BDJ1@33208|Metazoa,3CV6Q@33213|Bilateria,41XYZ@6656|Arthropoda,3SGKQ@50557|Insecta	33208|Metazoa	TZ	Actin binding. It is involved in the biological process described with actin filament organization	WASL	GO:0000003,GO:0000139,GO:0000226,GO:0000768,GO:0000902,GO:0000904,GO:0001578,GO:0001667,GO:0001775,GO:0002009,GO:0002064,GO:0002252,GO:0002253,GO:0002376,GO:0002429,GO:0002431,GO:0002433,GO:0002577,GO:0002625,GO:0002682,GO:0002683,GO:0002684,GO:0002685,GO:0002686,GO:0002697,GO:0002703,GO:0002706,GO:0002709,GO:0002757,GO:0002764,GO:0002768,GO:0002819,GO:0002822,GO:0003002,GO:0003006,GO:0003382,GO:…	-	ko:K05747	ko04062,ko04144,ko04520,ko04530,ko04666,ko04810,ko05100,ko05130,ko05131,ko05132,ko05231,map04062,map04144,map04520,map04530,map04666,map04810,map05100,map05130,map05131,map05132,map05231	-	-	-	ko00000,ko00001,ko04131,ko04812	-	-	-	PBD,WH1,WH2
SDC04810-RA	121225.PHUM003750-PA	9.68e-115	386	COG1025@1|root,KOG0959@2759|Eukaryota,38D2B@33154|Opisthokonta,3BEGQ@33208|Metazoa,3CTHP@33213|Bilateria,41UEB@6656|Arthropoda,3SIPN@50557|Insecta,3E9CR@33342|Paraneoptera	33208|Metazoa	O	Middle or third domain of peptidase_M16	IDE	GO:0000166,GO:0000502,GO:0001540,GO:0002021,GO:0003674,GO:0003824,GO:0004175,GO:0004222,GO:0005102,GO:0005488,GO:0005515,GO:0005524,GO:0005575,GO:0005576,GO:0005615,GO:0005622,GO:0005623,GO:0005634,GO:0005737,GO:0005739,GO:0005777,GO:0005782,GO:0005829,GO:0005886,GO:0006109,GO:0006508,GO:0006518,GO:0006605,GO:0006625,GO:0006807,GO:0006810,GO:0006886,GO:0006996,GO:0007031,GO:0007154,GO:0007165,GO:…	3.4.24.56	ko:K01408	ko05010,map05010	-	-	-	ko00000,ko00001,ko01000,ko01002	-	-	-	Peptidase_M16,Peptidase_M16_C,Peptidase_M16_M
SDC04812-RA	6211.A0A068YMJ2	1.36e-242	725	COG5657@1|root,KOG1992@2759|Eukaryota,38C02@33154|Opisthokonta,3BB1S@33208|Metazoa,3CUSK@33213|Bilateria	33208|Metazoa	UY	Ran GTPase binding	CSE1L	GO:0003674,GO:0005049,GO:0005575,GO:0005622,GO:0005623,GO:0005634,GO:0005635,GO:0005654,GO:0005737,GO:0005829,GO:0006606,GO:0006611,GO:0006810,GO:0006886,GO:0006913,GO:0006915,GO:0007589,GO:0008104,GO:0008150,GO:0008219,GO:0008283,GO:0009987,GO:0012501,GO:0012505,GO:0015031,GO:0015833,GO:0017038,GO:0031967,GO:0031974,GO:0031975,GO:0031981,GO:0033036,GO:0033365,GO:0034504,GO:0034613,GO:0042886,GO:…	-	ko:K18423	-	-	-	-	ko00000,ko03036	-	-	-	CAS_CSE1,Cse1,IBN_N
SDC04814-RA	7460.GB40797-PA	1.39e-15	87.4	COG0204@1|root,KOG1505@2759|Eukaryota,38DTT@33154|Opisthokonta,3BAKZ@33208|Metazoa,3D19X@33213|Bilateria,41Z38@6656|Arthropoda,3SJ5G@50557|Insecta,46H4V@7399|Hymenoptera	33208|Metazoa	I	Acyltransferase C-terminus	LCLAT1	GO:0002009,GO:0003674,GO:0003824,GO:0003841,GO:0005575,GO:0005622,GO:0005623,GO:0005737,GO:0005783,GO:0005789,GO:0005829,GO:0006629,GO:0006644,GO:0006650,GO:0006654,GO:0006793,GO:0006796,GO:0008150,GO:0008152,GO:0008374,GO:0008610,GO:0008654,GO:0009058,GO:0009653,GO:0009888,GO:0009987,GO:0012505,GO:0016020,GO:0016411,GO:0016740,GO:0016746,GO:0016747,GO:0019637,GO:0031984,GO:0032048,GO:0032502,GO:…	2.3.1.51	ko:K13513	ko00561,ko00564,ko01100,ko01110,map00561,map00564,map01100,map01110	M00089	R02241,R09034,R09036,R09037,R09381	RC00004,RC00037,RC00039	ko00000,ko00001,ko00002,ko01000,ko01004	-	-	-	Acyltransf_C,Acyltransferase
SDC04815-RA	6183.Smp_180150.1	5.14e-106	385	KOG4407@1|root,KOG4407@2759|Eukaryota,38HAS@33154|Opisthokonta,3BB7A@33208|Metazoa,3CSDS@33213|Bilateria	33208|Metazoa	T	GTPase activator activity	ARHGAP21	GO:0000139,GO:0003674,GO:0005096,GO:0005488,GO:0005515,GO:0005575,GO:0005622,GO:0005623,GO:0005737,GO:0005794,GO:0005829,GO:0005856,GO:0005886,GO:0006810,GO:0006928,GO:0006996,GO:0007017,GO:0007018,GO:0007030,GO:0007154,GO:0007165,GO:0007264,GO:0007265,GO:0007266,GO:0008047,GO:0008104,GO:0008150,GO:0009966,GO:0009987,GO:0010256,GO:0010470,GO:0010646,GO:0010970,GO:0012505,GO:0012506,GO:0015629,GO:…	-	ko:K20315	-	-	-	-	ko00000,ko04131	-	-	-	PDZ,PH,PH_9,RhoGAP
SDC04817-RA	7719.XP_002127212.1	2.78e-154	479	KOG2137@1|root,KOG2137@2759|Eukaryota,38GKZ@33154|Opisthokonta,3BBU4@33208|Metazoa,3CWS0@33213|Bilateria,480V2@7711|Chordata	33208|Metazoa	T	positive regulation of clathrin-dependent endocytosis	SCYL2	GO:0000003,GO:0000139,GO:0002090,GO:0002092,GO:0003674,GO:0005102,GO:0005488,GO:0005515,GO:0005575,GO:0005622,GO:0005623,GO:0005737,GO:0005768,GO:0005794,GO:0005802,GO:0006810,GO:0006897,GO:0006898,GO:0007034,GO:0007041,GO:0007154,GO:0007165,GO:0007166,GO:0007267,GO:0008150,GO:0008152,GO:0008333,GO:0009893,GO:0009966,GO:0009968,GO:0009987,GO:0010008,GO:0010604,GO:0010646,GO:0010648,GO:0012505,GO:…	-	ko:K17541	-	-	-	-	ko00000,ko01001,ko04131	-	-	-	Pkinase
SDC04819-RA	6183.Smp_039640.2	6.63e-137	463	COG5222@1|root,KOG0314@2759|Eukaryota,39G1W@33154|Opisthokonta,3BH3Z@33208|Metazoa,3CWGY@33213|Bilateria	33208|Metazoa	O	zinc ion binding	RBBP6	GO:0000209,GO:0001654,GO:0001701,GO:0001745,GO:0003674,GO:0003824,GO:0004842,GO:0005488,GO:0005515,GO:0005575,GO:0005622,GO:0005623,GO:0005634,GO:0005654,GO:0005694,GO:0005730,GO:0005737,GO:0005815,GO:0005829,GO:0005856,GO:0006275,GO:0006464,GO:0006508,GO:0006511,GO:0006807,GO:0006915,GO:0006950,GO:0006974,GO:0007275,GO:0007423,GO:0008150,GO:0008152,GO:0008219,GO:0008270,GO:0008283,GO:0009056,GO:…	2.3.2.27	ko:K10624	-	-	-	-	ko00000,ko01000,ko04121	-	-	-	DWNN,U-box,zf-CCHC,zf-CCHC_2
SDC04821-RA	7245.FBpp0263378	5.95e-22	110	KOG1172@1|root,KOG1172@2759|Eukaryota,38BCI@33154|Opisthokonta,3BA46@33208|Metazoa,3CS9E@33213|Bilateria,41UJU@6656|Arthropoda,3SI0I@50557|Insecta,4524D@7147|Diptera,45WDA@7214|Drosophilidae	33208|Metazoa	P	Inorganic anion exchanger activity. It is involved in the biological process described with anion transport	SLC4A7	GO:0001654,GO:0001754,GO:0001944,GO:0002064,GO:0002065,GO:0002066,GO:0003008,GO:0003407,GO:0003674,GO:0005215,GO:0005452,GO:0005488,GO:0005515,GO:0005575,GO:0005622,GO:0005623,GO:0005737,GO:0005886,GO:0005887,GO:0006464,GO:0006486,GO:0006807,GO:0006810,GO:0006811,GO:0006812,GO:0006814,GO:0006820,GO:0006821,GO:0006873,GO:0006885,GO:0007154,GO:0007267,GO:0007268,GO:0007271,GO:0007275,GO:0007399,GO:…	-	ko:K13575,ko:K13855,ko:K13858,ko:K13859,ko:K13861	ko04964,ko04970,ko04971,ko04972,ko04976,map04964,map04970,map04971,map04972,map04976	-	-	-	ko00000,ko00001,ko02000,ko03036	2.A.31.1.2,2.A.31.2.1,2.A.31.2.2,2.A.31.2.3,2.A.31.2.4,2.A.31.2.9	-	-	Band_3_cyto,HCO3_cotransp
SDC04824-RA	6211.A0A068Y7E7	8.32e-105	318	COG5035@1|root,KOG2952@2759|Eukaryota,38H7N@33154|Opisthokonta,3BAVP@33208|Metazoa,3CUM3@33213|Bilateria	33208|Metazoa	DKT	aminophospholipid transmembrane transporter activity	-	-	-	-	-	-	-	-	-	-	-	-	CDC50
SDC04825-RA	38654.XP_006026745.1	6.34e-185	541	COG2126@1|root,KOG4390@2759|Eukaryota,38EP9@33154|Opisthokonta,3BG05@33208|Metazoa,3CUHE@33213|Bilateria,4824M@7711|Chordata,4901C@7742|Vertebrata	33208|Metazoa	P	Potassium voltage-gated channel subfamily D member	KCND2	GO:0003008,GO:0003674,GO:0005215,GO:0005216,GO:0005244,GO:0005249,GO:0005250,GO:0005261,GO:0005267,GO:0005575,GO:0005623,GO:0005886,GO:0005887,GO:0006810,GO:0006811,GO:0006812,GO:0006813,GO:0007154,GO:0007267,GO:0007268,GO:0007610,GO:0007611,GO:0007612,GO:0008076,GO:0008150,GO:0008306,GO:0008324,GO:0009987,GO:0015075,GO:0015077,GO:0015079,GO:0015267,GO:0015271,GO:0015318,GO:0015672,GO:0016020,GO:…	-	ko:K04891,ko:K04892,ko:K04893	ko04726,map04726	-	-	-	ko00000,ko00001,ko04040	1.A.1.2,1.A.1.2.19,1.A.1.2.21,1.A.1.2.3,1.A.1.2.5	-	-	BTB_2,DUF3399,Ion_trans,Shal-type
SDC04826-RA	6211.A0A068YEE3	0	6162	COG5245@1|root,KOG3595@2759|Eukaryota,38BS8@33154|Opisthokonta,3BHTB@33208|Metazoa,3CRDZ@33213|Bilateria	33208|Metazoa	Z	1 heavy chain 1	DYNC1H1	GO:0000003,GO:0000086,GO:0000226,GO:0000278,GO:0000323,GO:0000775,GO:0000776,GO:0000902,GO:0000904,GO:0000922,GO:0001101,GO:0001667,GO:0001709,GO:0001738,GO:0001775,GO:0002009,GO:0002064,GO:0002065,GO:0002066,GO:0002177,GO:0002252,GO:0002263,GO:0002274,GO:0002275,GO:0002283,GO:0002366,GO:0002376,GO:0002443,GO:0002444,GO:0002446,GO:0002478,GO:0002495,GO:0002504,GO:0003002,GO:0003006,GO:0003341,GO:…	-	ko:K10413	ko04145,ko04962,ko05132,map04145,map04962,map05132	-	-	-	ko00000,ko00001,ko03036,ko04147,ko04812	-	-	-	AAA_5,AAA_6,AAA_7,AAA_8,AAA_9,DHC_N1,DHC_N2,Dynein_heavy,MT
SDC04827-RA	55529.EKX33595	4.79e-12	78.6	COG2319@1|root,KOG1538@2759|Eukaryota	2759|Eukaryota	L	ciliary receptor clustering involved in smoothened signaling pathway	IFT122	GO:0001654,GO:0001838,GO:0001841,GO:0001843,GO:0002009,GO:0003002,GO:0005575,GO:0005622,GO:0005623,GO:0005634,GO:0005654,GO:0005737,GO:0005815,GO:0005829,GO:0005856,GO:0005929,GO:0006810,GO:0006928,GO:0006996,GO:0007017,GO:0007018,GO:0007154,GO:0007165,GO:0007166,GO:0007224,GO:0007227,GO:0007275,GO:0007389,GO:0007399,GO:0007417,GO:0007423,GO:0007507,GO:0008104,GO:0008150,GO:0008285,GO:0008589,GO:…	-	ko:K16547,ko:K19656	-	-	-	-	ko00000,ko03036,ko04812	-	-	-	WD40
SDC04830-RA	9767.XP_007169119.1	0.000117	48.1	KOG4297@1|root,KOG4297@2759|Eukaryota,39X2I@33154|Opisthokonta,3BNNA@33208|Metazoa,3D0U7@33213|Bilateria,485EY@7711|Chordata,4988M@7742|Vertebrata,3JE70@40674|Mammalia,4IW9E@91561|Cetartiodactyla	33208|Metazoa	TV	Fc fragment of IgE	FCER2	GO:0002682,GO:0002684,GO:0002697,GO:0002699,GO:0002703,GO:0002705,GO:0002706,GO:0002708,GO:0002712,GO:0002714,GO:0002819,GO:0002821,GO:0002822,GO:0002824,GO:0002889,GO:0002891,GO:0002920,GO:0002922,GO:0002923,GO:0002925,GO:0003674,GO:0005102,GO:0005178,GO:0005488,GO:0005515,GO:0005575,GO:0005576,GO:0005623,GO:0005886,GO:0005887,GO:0007154,GO:0007165,GO:0007166,GO:0007219,GO:0008150,GO:0009889,GO:…	-	ko:K06468	ko04640,ko05169,map04640,map05169	-	-	-	ko00000,ko00001,ko04090,ko04091	-	-	-	Lectin_C
SDC04831-RA	7260.FBpp0253741	5.81e-149	432	COG1089@1|root,KOG1372@2759|Eukaryota,38I66@33154|Opisthokonta,3B9EK@33208|Metazoa,3CRXA@33213|Bilateria,41XWI@6656|Arthropoda,3SGZ0@50557|Insecta,44ZEN@7147|Diptera,45V0M@7214|Drosophilidae	33208|Metazoa	G	It is involved in the biological process described with GDP-mannose metabolic process	GMDS	GO:0000003,GO:0000166,GO:0003006,GO:0003674,GO:0003824,GO:0005488,GO:0005515,GO:0005575,GO:0005622,GO:0005623,GO:0005737,GO:0005829,GO:0006139,GO:0006725,GO:0006793,GO:0006807,GO:0007154,GO:0007165,GO:0007166,GO:0007219,GO:0007276,GO:0007281,GO:0007292,GO:0008150,GO:0008152,GO:0008446,GO:0009058,GO:0009225,GO:0009226,GO:0009636,GO:0009987,GO:0016829,GO:0016835,GO:0016836,GO:0018130,GO:0019438,GO:…	4.2.1.47	ko:K01711	ko00051,ko00520,ko01100,map00051,map00520,map01100	-	R00888	RC00402	ko00000,ko00001,ko01000	-	-	-	GDP_Man_Dehyd
SDC04832-RA	7719.XP_009860340.1	0.000573	53.1	28HMI@1|root,2QPZ7@2759|Eukaryota,39R3V@33154|Opisthokonta,3BJ02@33208|Metazoa,3CWUA@33213|Bilateria,489ZT@7711|Chordata	33208|Metazoa	K	Component of the Mediator complex, a coactivator involved in the regulated transcription of nearly all RNA polymerase II-dependent genes. Mediator functions as a bridge to convey information from gene-specific regulatory proteins to the basal RNA polymerase II transcription machinery. Mediator is recruited to promoters by direct interactions with regulatory proteins and serves as a scaffold for t…	MED1	GO:0000003,GO:0000122,GO:0000151,GO:0000165,GO:0000785,GO:0000902,GO:0000976,GO:0000977,GO:0000978,GO:0000979,GO:0000981,GO:0000987,GO:0001012,GO:0001046,GO:0001047,GO:0001067,GO:0001501,GO:0001525,GO:0001568,GO:0001654,GO:0001701,GO:0001763,GO:0001889,GO:0001890,GO:0001892,GO:0001944,GO:0001959,GO:0001961,GO:0002009,GO:0002088,GO:0002154,GO:0002262,GO:0002376,GO:0002520,GO:0002521,GO:0002573,GO:…	-	ko:K15144	ko01522,ko04919,map01522,map04919	-	-	-	ko00000,ko00001,ko03021	-	-	-	Med1
SDC04833-RA	6412.HelroP71773	2.47e-116	365	KOG3645@1|root,KOG3645@2759|Eukaryota,38BP2@33154|Opisthokonta,3BD2A@33208|Metazoa,3CS0W@33213|Bilateria	33208|Metazoa	T	Neuronal acetylcholine receptor subunit	nAChRb1	GO:0001505,GO:0001956,GO:0003008,GO:0003674,GO:0004888,GO:0005215,GO:0005216,GO:0005230,GO:0005231,GO:0005261,GO:0005575,GO:0005623,GO:0005886,GO:0005887,GO:0005892,GO:0006810,GO:0006811,GO:0006812,GO:0006816,GO:0006873,GO:0006874,GO:0006875,GO:0006937,GO:0007154,GO:0007165,GO:0007166,GO:0007204,GO:0007267,GO:0007268,GO:0007271,GO:0007274,GO:0008150,GO:0008324,GO:0009987,GO:0010646,GO:0010647,GO:…	-	ko:K05312	-	-	-	-	ko00000,ko04040	1.A.9.1	-	-	Neur_chan_LBD,Neur_chan_memb
SDC04834-RA	6183.Smp_119130.1	1.9e-18	89.7	COG5640@1|root,KOG3627@2759|Eukaryota	2759|Eukaryota	O	serine-type endopeptidase activity	-	-	3.4.21.4	ko:K01312	ko04080,ko04972,ko04974,ko05164,map04080,map04972,map04974,map05164	-	-	-	ko00000,ko00001,ko01000,ko01002,ko04147	-	-	-	Trypsin
SDC04835-RA	6211.A0A068Y8Z7	2.16e-155	491	KOG1453@1|root,KOG1453@2759|Eukaryota,38DJM@33154|Opisthokonta,3BB6R@33208|Metazoa,3CUHS@33213|Bilateria	33208|Metazoa	T	GTPase activator activity	ARHGAP29	GO:0000323,GO:0001775,GO:0002252,GO:0002263,GO:0002274,GO:0002275,GO:0002283,GO:0002366,GO:0002376,GO:0002443,GO:0002444,GO:0002446,GO:0003674,GO:0005096,GO:0005488,GO:0005515,GO:0005575,GO:0005576,GO:0005622,GO:0005623,GO:0005737,GO:0005764,GO:0005766,GO:0005773,GO:0005775,GO:0005829,GO:0006810,GO:0006887,GO:0006955,GO:0007154,GO:0007165,GO:0007264,GO:0007265,GO:0007266,GO:0008047,GO:0008150,GO:…	-	ko:K20644	-	-	-	-	ko00000,ko04131	-	-	-	C1_1,RhoGAP
SDC04836-RA	8153.XP_005938673.1	2.43e-69	238	28PS4@1|root,2QWEM@2759|Eukaryota,39STS@33154|Opisthokonta,3BM2D@33208|Metazoa,3D4ZE@33213|Bilateria,48DF9@7711|Chordata,498UM@7742|Vertebrata,4A4ND@7898|Actinopterygii	33208|Metazoa	S	piggyBac transposable element-derived protein 4-like	-	-	-	-	-	-	-	-	-	-	-	-	DDE_Tnp_1_7
SDC04838-RA	8364.ENSXETP00000030036	1.23e-16	89.7	28K58@1|root,2QSJV@2759|Eukaryota,38DVY@33154|Opisthokonta,3BBPZ@33208|Metazoa,3CZB0@33213|Bilateria,4896K@7711|Chordata,494JX@7742|Vertebrata	33208|Metazoa	S	regulator of microtubule dynamics	RMDN1	-	-	-	-	-	-	-	-	-	-	-	TPR_8
SDC04839-RA	112098.XP_008608194.1	1.9e-07	58.9	COG5210@1|root,KOG1102@2759|Eukaryota	2759|Eukaryota	K	regulation of vesicle fusion	-	-	-	ko:K19944	-	-	-	-	ko00000,ko04131	-	-	-	RabGAP-TBC
SDC04840-RA	42254.XP_004615005.1	1.86e-216	656	COG4354@1|root,KOG1059@2759|Eukaryota,38EZD@33154|Opisthokonta,3BG9B@33208|Metazoa,3CY1Q@33213|Bilateria,48476@7711|Chordata,48YVW@7742|Vertebrata,3J5S5@40674|Mammalia	33208|Metazoa	U	neurotransmitter receptor transport, postsynaptic endosome to lysosome	AP3D1	GO:0000041,GO:0002376,GO:0002475,GO:0002682,GO:0002684,GO:0002694,GO:0002696,GO:0003674,GO:0005215,GO:0005575,GO:0005622,GO:0005623,GO:0005737,GO:0005768,GO:0005770,GO:0005783,GO:0005794,GO:0005795,GO:0005798,GO:0005802,GO:0006725,GO:0006726,GO:0006727,GO:0006807,GO:0006810,GO:0006811,GO:0006812,GO:0006829,GO:0006886,GO:0006887,GO:0006892,GO:0006895,GO:0006897,GO:0006900,GO:0006928,GO:0006996,GO:…	-	ko:K12396	ko04142,map04142	-	-	-	ko00000,ko00001,ko04131	-	-	-	AP3D1,Adaptin_N
SDC04841-RA	6183.Smp_030830.2	5.74e-39	149	KOG0116@1|root,KOG0116@2759|Eukaryota,390RG@33154|Opisthokonta,3B9P4@33208|Metazoa,3CZ8D@33213|Bilateria	33208|Metazoa	A	stress granule assembly	G3BP2	GO:0000003,GO:0000375,GO:0000377,GO:0000398,GO:0001654,GO:0001736,GO:0001738,GO:0001745,GO:0001751,GO:0001752,GO:0001754,GO:0002009,GO:0002064,GO:0002065,GO:0002066,GO:0003002,GO:0003006,GO:0003674,GO:0003676,GO:0003678,GO:0003723,GO:0003724,GO:0003729,GO:0003824,GO:0004003,GO:0004004,GO:0004386,GO:0005198,GO:0005488,GO:0005515,GO:0005575,GO:0005622,GO:0005623,GO:0005634,GO:0005737,GO:0005829,GO:…	3.6.4.12,3.6.4.13	ko:K17265	-	-	-	-	ko00000,ko01000,ko03019,ko04147	-	-	-	NTF2,RRM_1
SDC04842-RA	181119.XP_005518414.1	2.28e-29	110	COG1358@1|root,KOG3406@2759|Eukaryota,3A22P@33154|Opisthokonta,3BQNX@33208|Metazoa,3D7EY@33213|Bilateria,48DXD@7711|Chordata,49AXS@7742|Vertebrata,4GUVY@8782|Aves	33208|Metazoa	J	Ribosomal protein S12	RPS12	GO:0003674,GO:0003735,GO:0005198,GO:0005575,GO:0005622,GO:0005623,GO:0005737,GO:0005829,GO:0005840,GO:0015935,GO:0022626,GO:0022627,GO:0032991,GO:0043226,GO:0043228,GO:0043229,GO:0043232,GO:0044391,GO:0044422,GO:0044424,GO:0044444,GO:0044445,GO:0044446,GO:0044464,GO:1990904	-	ko:K02951	ko03010,map03010	M00177	-	-	br01610,ko00000,ko00001,ko00002,ko03011	-	-	-	Ribosomal_L7Ae
SDC04843-RA	6183.Smp_087870.1	6.24e-300	837	2CMX0@1|root,2QSGS@2759|Eukaryota,39WWQ@33154|Opisthokonta,3BMD1@33208|Metazoa,3D3VD@33213|Bilateria	33208|Metazoa	-	-	-	GO:0006950,GO:0008150,GO:0009611,GO:0042060,GO:0050896	-	-	-	-	-	-	-	-	-	-	-
SDC04844-RA	6211.A0A087VYE0	2.49e-112	327	KOG1689@1|root,KOG1689@2759|Eukaryota,38D8F@33154|Opisthokonta,3BENP@33208|Metazoa,3CV05@33213|Bilateria	33208|Metazoa	A	regulation of mRNA cleavage	NUDT21	GO:0000375,GO:0000377,GO:0000398,GO:0002682,GO:0002684,GO:0003674,GO:0003676,GO:0003682,GO:0003723,GO:0003729,GO:0005488,GO:0005515,GO:0005575,GO:0005622,GO:0005623,GO:0005634,GO:0005654,GO:0005737,GO:0005813,GO:0005815,GO:0005847,GO:0005849,GO:0005856,GO:0006139,GO:0006351,GO:0006353,GO:0006366,GO:0006369,GO:0006378,GO:0006379,GO:0006396,GO:0006397,GO:0006725,GO:0006807,GO:0008150,GO:0008152,GO:…	-	ko:K14397	ko03015,map03015	-	-	-	ko00000,ko00001,ko03019	-	-	-	NUDIX_2
SDC04845-RA	673862.BABL1_918	1.63e-05	57	COG0666@1|root,COG0666@2|Bacteria,1RBYV@1224|Proteobacteria,42TI1@68525|delta/epsilon subdivisions,2WQ9N@28221|Deltaproteobacteria	28221|Deltaproteobacteria	S	PFAM Ankyrin	-	-	-	-	-	-	-	-	-	-	-	-	Ank,Ank_2,Ank_3,Ank_4,Ank_5
SDC04846-RA	6183.Smp_048430.1	6.25e-215	618	COG0695@1|root,COG1249@1|root,KOG1752@2759|Eukaryota,KOG4716@2759|Eukaryota,38BHT@33154|Opisthokonta,3BBN5@33208|Metazoa,3CS3G@33213|Bilateria	33208|Metazoa	C	Belongs to the class-I pyridine nucleotide-disulfide oxidoreductase family	TXNRD1	GO:0000003,GO:0000302,GO:0000305,GO:0001650,GO:0001704,GO:0001707,GO:0001887,GO:0001890,GO:0003006,GO:0003674,GO:0003824,GO:0004791,GO:0005488,GO:0005515,GO:0005575,GO:0005622,GO:0005623,GO:0005634,GO:0005654,GO:0005730,GO:0005737,GO:0005739,GO:0005783,GO:0005829,GO:0006082,GO:0006139,GO:0006518,GO:0006520,GO:0006575,GO:0006725,GO:0006732,GO:0006733,GO:0006739,GO:0006749,GO:0006753,GO:0006790,GO:…	1.8.1.9	ko:K22182	ko00450,ko05200,ko05225,map00450,map05200,map05225	-	R03596,R09372	RC02518,RC02873	ko00000,ko00001,ko01000	-	-	-	Glutaredoxin,Pyr_redox_2,Pyr_redox_dim
SDC04847-RA	1071379.XP_004182042.1	2.8e-52	202	KOG1063@1|root,KOG1063@2759|Eukaryota,38R6F@33154|Opisthokonta,3NU57@4751|Fungi,3QKTW@4890|Ascomycota,3RRHD@4891|Saccharomycetes,3RZWQ@4893|Saccharomycetaceae	4751|Fungi	BK	to Saccharomyces cerevisiae ELP2 (YGR200C)	ELP2	GO:0000775,GO:0000776,GO:0002097,GO:0002098,GO:0003674,GO:0005488,GO:0005515,GO:0005575,GO:0005622,GO:0005623,GO:0005634,GO:0005694,GO:0005737,GO:0005856,GO:0005874,GO:0005875,GO:0005938,GO:0006139,GO:0006355,GO:0006357,GO:0006396,GO:0006399,GO:0006400,GO:0006464,GO:0006725,GO:0006807,GO:0008017,GO:0008033,GO:0008092,GO:0008150,GO:0008152,GO:0009451,GO:0009889,GO:0009987,GO:0010467,GO:0010468,GO:…	-	ko:K11374,ko:K18178	ko04714,map04714	-	-	-	ko00000,ko00001,ko03016,ko03029,ko03036	-	-	-	WD40
SDC04848-RA	6183.Smp_126140.1	1.67e-171	549	KOG3637@1|root,KOG3637@2759|Eukaryota,38BVZ@33154|Opisthokonta,3BKKV@33208|Metazoa,3CXCI@33213|Bilateria	33208|Metazoa	W	Integrin, alpha 2b (platelet glycoprotein IIb of IIb IIIa complex, antigen	ITGA2B	GO:0001775,GO:0002576,GO:0002682,GO:0002684,GO:0002685,GO:0002687,GO:0003674,GO:0005488,GO:0005515,GO:0005575,GO:0005576,GO:0005615,GO:0005622,GO:0005623,GO:0005737,GO:0005886,GO:0005912,GO:0005924,GO:0005925,GO:0006810,GO:0006887,GO:0006950,GO:0007155,GO:0007160,GO:0007596,GO:0007599,GO:0008150,GO:0009611,GO:0009897,GO:0009986,GO:0009987,GO:0012505,GO:0012506,GO:0016020,GO:0016043,GO:0016192,GO:…	-	ko:K06476,ko:K06487,ko:K06584	ko04015,ko04145,ko04151,ko04510,ko04512,ko04514,ko04611,ko04640,ko04810,ko04919,ko05165,ko05200,ko05205,ko05222,ko05410,ko05412,ko05414,ko05418,map04015,map04145,map04151,map04510,map04512,map04514,map04611,map04640,map04810,map04919,map05165,map05200,map05205,map05222,map05410,map05412,map05414,map05418	-	-	-	ko00000,ko00001,ko01009,ko04090,ko04131,ko04147,ko04516	-	-	-	FG-GAP,Integrin_alpha,Integrin_alpha2
SDC04849-RA	6211.A0A087VXJ7	1.17e-148	447	KOG0574@1|root,KOG0574@2759|Eukaryota,3AJ3H@33154|Opisthokonta,3BA3K@33208|Metazoa,3CV9N@33213|Bilateria	33208|Metazoa	T	hippo signaling	STK4	GO:0000003,GO:0000166,GO:0000287,GO:0000902,GO:0001525,GO:0001568,GO:0001569,GO:0001654,GO:0001667,GO:0001701,GO:0001708,GO:0001745,GO:0001751,GO:0001752,GO:0001754,GO:0001763,GO:0001838,GO:0001841,GO:0001890,GO:0001892,GO:0001932,GO:0001934,GO:0001944,GO:0002009,GO:0002011,GO:0002064,GO:0002065,GO:0002066,GO:0002376,GO:0002520,GO:0003006,GO:0003157,GO:0003674,GO:0003824,GO:0004672,GO:0004674,GO:…	-	ko:K04411,ko:K04412	ko04010,ko04014,ko04068,ko04214,ko04390,ko04391,ko04392,ko05200,ko05223,map04010,map04014,map04068,map04214,map04390,map04391,map04392,map05200,map05223	M00683	-	-	ko00000,ko00001,ko00002,ko01001	-	-	-	Mst1_SARAH,Pkinase
SDC04852-RA	6183.Smp_153950.1	1.46e-59	192	COG2075@1|root,KOG1723@2759|Eukaryota,39TZ3@33154|Opisthokonta,3BITR@33208|Metazoa,3CRA8@33213|Bilateria	33208|Metazoa	J	ribosome biogenesis protein	-	-	-	ko:K02896	ko03010,map03010	M00177,M00179	-	-	br01610,ko00000,ko00001,ko00002,ko03011	-	-	-	Ribosomal_L24e
SDC04851-RA	34506.g7405	1.94e-24	122	KOG1997@1|root,KOG1997@2759|Eukaryota,38C96@33154|Opisthokonta,3BA61@33208|Metazoa,3CR5D@33213|Bilateria,40ATW@6231|Nematoda,1KTXM@119089|Chromadorea,40TK0@6236|Rhabditida	33208|Metazoa	T	Belongs to the DOCK family	DOCK6	GO:0000226,GO:0000902,GO:0000904,GO:0001932,GO:0001934,GO:0002244,GO:0002252,GO:0002376,GO:0002520,GO:0003674,GO:0005085,GO:0005088,GO:0005089,GO:0005488,GO:0005515,GO:0005575,GO:0005622,GO:0005623,GO:0005737,GO:0005829,GO:0006582,GO:0006725,GO:0006810,GO:0006897,GO:0006909,GO:0006950,GO:0006952,GO:0006955,GO:0006996,GO:0007010,GO:0007017,GO:0007097,GO:0007163,GO:0007275,GO:0007399,GO:0007405,GO:…	-	ko:K21852	-	-	-	-	ko00000,ko04131	-	-	-	DHR-2,DOCK-C2,DUF3398
SDC04853-RA	10029.XP_007617842.1	4.65e-51	196	KOG4215@1|root,KOG4215@2759|Eukaryota,38BCF@33154|Opisthokonta,3BCFA@33208|Metazoa,3CSDC@33213|Bilateria,488IA@7711|Chordata,495QH@7742|Vertebrata,3J91W@40674|Mammalia,35EHH@314146|Euarchontoglires,4PSAH@9989|Rodentia	33208|Metazoa	K	Hepatocyte nuclear factor	HNF4A	GO:0000003,GO:0000062,GO:0000166,GO:0000976,GO:0000977,GO:0000978,GO:0000981,GO:0000982,GO:0000987,GO:0001012,GO:0001067,GO:0001077,GO:0001085,GO:0001102,GO:0001228,GO:0001558,GO:0001666,GO:0001889,GO:0001932,GO:0001933,GO:0002237,GO:0002791,GO:0003006,GO:0003674,GO:0003676,GO:0003677,GO:0003690,GO:0003700,GO:0003705,GO:0003824,GO:0004879,GO:0005102,GO:0005488,GO:0005504,GO:0005515,GO:0005575,GO:…	-	ko:K07292,ko:K07295,ko:K08037,ko:K08542,ko:K08704	ko04152,ko04950,map04152,map04950	-	-	-	ko00000,ko00001,ko03000,ko03310	-	-	-	Hormone_recep,zf-C4
SDC04854-RA	1026970.XP_008829939.1	3.05e-43	167	KOG0724@1|root,KOG0724@2759|Eukaryota,38ECV@33154|Opisthokonta,3BDW9@33208|Metazoa,3CRQ8@33213|Bilateria,489DN@7711|Chordata,48XHP@7742|Vertebrata,3J6MF@40674|Mammalia,35J44@314146|Euarchontoglires,4Q2AZ@9989|Rodentia	33208|Metazoa	O	SANT SWI3, ADA2, N-CoR and TFIIIB'' DNA-binding domains	DNAJC1	GO:0000981,GO:0001671,GO:0002791,GO:0003674,GO:0003700,GO:0005488,GO:0005515,GO:0005575,GO:0005622,GO:0005623,GO:0005634,GO:0005635,GO:0005737,GO:0005783,GO:0005788,GO:0005789,GO:0005886,GO:0006355,GO:0006357,GO:0006417,GO:0006457,GO:0008047,GO:0008150,GO:0009889,GO:0009892,GO:0009987,GO:0010468,GO:0010556,GO:0010605,GO:0010608,GO:0012505,GO:0016020,GO:0016021,GO:0019219,GO:0019222,GO:0030162,GO:…	-	ko:K02932,ko:K09521	ko03010,ko04141,map03010,map04141	M00177	-	-	br01610,ko00000,ko00001,ko00002,ko01009,ko03011,ko03110	-	-	-	DnaJ,Myb_DNA-binding
SDC04855-RA	41875.XP_007512667.1	0.00054	50.4	KOG1656@1|root,KOG1656@2759|Eukaryota,37IKJ@33090|Viridiplantae,34MI1@3041|Chlorophyta	3041|Chlorophyta	U	Snf7	-	-	-	ko:K12194	ko04144,ko04217,map04144,map04217	M00412	-	-	ko00000,ko00001,ko00002,ko04131,ko04147	-	-	-	Snf7
SDC04856-RA	6183.Smp_086830.1	5.75e-175	498	COG0330@1|root,KOG2621@2759|Eukaryota,39SU2@33154|Opisthokonta,3B94A@33208|Metazoa,3CTJC@33213|Bilateria	33208|Metazoa	C	regulation of acid-sensing ion channel activity	-	-	-	ko:K17286	-	-	-	-	ko00000,ko04147	-	-	-	Band_7
SDC04857-RA	6211.A0A087W2B6	3.81e-190	587	KOG2996@1|root,KOG2996@2759|Eukaryota,38DEP@33154|Opisthokonta,3B9EP@33208|Metazoa,3CUHQ@33213|Bilateria	33208|Metazoa	T	Rho guanyl-nucleotide exchange factor activity	VAV2	GO:0000768,GO:0000902,GO:0000904,GO:0001654,GO:0001700,GO:0001745,GO:0001775,GO:0001784,GO:0001910,GO:0001912,GO:0002009,GO:0002252,GO:0002253,GO:0002376,GO:0002429,GO:0002431,GO:0002433,GO:0002520,GO:0002521,GO:0002682,GO:0002684,GO:0002694,GO:0002696,GO:0002697,GO:0002699,GO:0002703,GO:0002705,GO:0002706,GO:0002708,GO:0002715,GO:0002717,GO:0002757,GO:0002764,GO:0002768,GO:0003674,GO:0003700,GO:…	-	ko:K05730	ko04024,ko04062,ko04510,ko04650,ko04660,ko04662,ko04664,ko04666,ko04670,ko04810,map04024,map04062,map04510,map04650,map04660,map04662,map04664,map04666,map04670,map04810	-	-	-	ko00000,ko00001	-	-	-	C1_1,CAMSAP_CH,CH,PH,RhoGEF,SH2,SH3_1,SH3_2
SDC04858-RA	6412.HelroP193378	8.36e-06	58.2	COG5076@1|root,2QRPS@2759|Eukaryota,38HTY@33154|Opisthokonta,3B9HQ@33208|Metazoa,3CSAV@33213|Bilateria	33208|Metazoa	K	histone H2A acetylation	BRD8	GO:0000123,GO:0000228,GO:0000785,GO:0000790,GO:0000812,GO:0000981,GO:0003674,GO:0003700,GO:0004879,GO:0004887,GO:0005575,GO:0005622,GO:0005623,GO:0005634,GO:0005654,GO:0005694,GO:0005737,GO:0005739,GO:0006325,GO:0006338,GO:0006355,GO:0006357,GO:0006464,GO:0006473,GO:0006475,GO:0006807,GO:0006996,GO:0007154,GO:0007165,GO:0007166,GO:0008150,GO:0008152,GO:0009889,GO:0009891,GO:0009892,GO:0009893,GO:…	-	ko:K11321	-	-	-	-	ko00000,ko03036	-	-	-	Bromodomain
SDC04859-RA	6183.Smp_072370.1	0	1211	COG0457@1|root,KOG2002@2759|Eukaryota,38B9I@33154|Opisthokonta,3BGZH@33208|Metazoa,3CRQF@33213|Bilateria	33208|Metazoa	P	Paf1 RNA polymerase II complex component	CTR9	GO:0000003,GO:0000122,GO:0000428,GO:0000785,GO:0000993,GO:0001098,GO:0001099,GO:0001701,GO:0001704,GO:0001706,GO:0001711,GO:0001824,GO:0001825,GO:0001826,GO:0001829,GO:0001832,GO:0002237,GO:0002682,GO:0002683,GO:0003006,GO:0003674,GO:0005488,GO:0005515,GO:0005575,GO:0005622,GO:0005623,GO:0005634,GO:0005654,GO:0005694,GO:0006139,GO:0006325,GO:0006351,GO:0006354,GO:0006355,GO:0006357,GO:0006366,GO:…	-	ko:K08399,ko:K15176	-	-	-	-	ko00000,ko03021,ko04030	-	-	-	TPR_16,TPR_19,TPR_2,TPR_8
SDC04860-RA	6183.Smp_034120.1	5.77e-101	298	KOG3065@1|root,KOG3065@2759|Eukaryota,38DW2@33154|Opisthokonta,3BCWD@33208|Metazoa,3CUWE@33213|Bilateria	33208|Metazoa	U	short-term synaptic potentiation	SNAP25	GO:0000149,GO:0000278,GO:0000281,GO:0000902,GO:0000904,GO:0000910,GO:0001504,GO:0001505,GO:0001775,GO:0002252,GO:0002263,GO:0002274,GO:0002275,GO:0002283,GO:0002366,GO:0002376,GO:0002443,GO:0002444,GO:0002446,GO:0002790,GO:0002791,GO:0002793,GO:0003008,GO:0003674,GO:0005215,GO:0005216,GO:0005244,GO:0005249,GO:0005261,GO:0005267,GO:0005484,GO:0005488,GO:0005515,GO:0005575,GO:0005622,GO:0005623,GO:…	-	ko:K08508,ko:K18211	ko04130,ko04611,ko04721,ko04911,map04130,map04611,map04721,map04911	-	-	-	ko00000,ko00001,ko04131,ko04147	-	-	-	SNAP-25
SDC04861-RA	7029.ACYPI49768-PA	5.73e-05	47	28P4Z@1|root,2QVRU@2759|Eukaryota,38G0P@33154|Opisthokonta,3BGQ6@33208|Metazoa	33208|Metazoa	S	Transposase IS4	-	-	-	-	-	-	-	-	-	-	-	-	DDE_Tnp_1_7
SDC04863-RA	6500.XP_005106590.1	4.29e-248	690	COG1224@1|root,KOG1942@2759|Eukaryota,38CD9@33154|Opisthokonta,3BBD7@33208|Metazoa,3CVK4@33213|Bilateria	33208|Metazoa	L	Proposed core component of the chromatin remodeling Ino80 complex which is involved in transcriptional regulation, DNA replication and probably DNA repair	RUVBL1	GO:0000003,GO:0000123,GO:0000166,GO:0000226,GO:0000228,GO:0000278,GO:0000280,GO:0000491,GO:0000492,GO:0000785,GO:0000790,GO:0000812,GO:0001085,GO:0001091,GO:0001094,GO:0001098,GO:0001099,GO:0002119,GO:0002164,GO:0003674,GO:0003678,GO:0003712,GO:0003713,GO:0003824,GO:0004003,GO:0004386,GO:0005488,GO:0005515,GO:0005524,GO:0005575,GO:0005622,GO:0005623,GO:0005634,GO:0005654,GO:0005694,GO:0005737,GO:…	-	ko:K04499	ko04310,map04310	-	-	-	ko00000,ko00001,ko03036	-	-	-	TIP49
SDC04865-RA	6183.Smp_021760.1	2.46e-76	233	COG1374@1|root,KOG3492@2759|Eukaryota,38ER8@33154|Opisthokonta,3BK93@33208|Metazoa,3CSTG@33213|Bilateria	33208|Metazoa	J	60S ribosome subunit biogenesis protein NIP7 homolog	NIP7	GO:0005575,GO:0005622,GO:0005623,GO:0005634,GO:0005730,GO:0005737,GO:0005829,GO:0008150,GO:0022613,GO:0030684,GO:0030687,GO:0031974,GO:0031981,GO:0032991,GO:0042254,GO:0042273,GO:0043226,GO:0043227,GO:0043228,GO:0043229,GO:0043231,GO:0043232,GO:0043233,GO:0044085,GO:0044422,GO:0044424,GO:0044428,GO:0044444,GO:0044446,GO:0044464,GO:0070013,GO:0071840,GO:1990904	-	ko:K07565	-	-	-	-	ko00000,ko03009	-	-	-	UPF0113
SDC04871-RA	6183.Smp_097730.1	2.66e-25	107	COG5068@1|root,KOG0015@2759|Eukaryota,3A3RB@33154|Opisthokonta,3BM6I@33208|Metazoa,3CU2R@33213|Bilateria	33208|Metazoa	K	serum response element binding	SRF	GO:0000122,GO:0000228,GO:0000785,GO:0000790,GO:0000902,GO:0000904,GO:0000976,GO:0000977,GO:0000978,GO:0000981,GO:0000982,GO:0000987,GO:0000988,GO:0000989,GO:0001012,GO:0001067,GO:0001076,GO:0001077,GO:0001085,GO:0001228,GO:0001501,GO:0001525,GO:0001558,GO:0001568,GO:0001569,GO:0001654,GO:0001666,GO:0001667,GO:0001701,GO:0001702,GO:0001704,GO:0001707,GO:0001708,GO:0001763,GO:0001764,GO:0001775,GO:…	-	ko:K04378	ko04010,ko04022,ko05166,ko05203,map04010,map04022,map05166,map05203	-	-	-	ko00000,ko00001,ko03000	-	-	-	SRF-TF
SDC04872-RA	6183.Smp_161450.1	1.82e-109	384	KOG3684@1|root,KOG3684@2759|Eukaryota,38ETT@33154|Opisthokonta,3B95G@33208|Metazoa,3CRM2@33213|Bilateria	33208|Metazoa	P	small conductance calcium-activated	KCNN2	GO:0001508,GO:0003008,GO:0003012,GO:0003013,GO:0003015,GO:0003674,GO:0005215,GO:0005216,GO:0005227,GO:0005261,GO:0005267,GO:0005488,GO:0005515,GO:0005516,GO:0005575,GO:0005622,GO:0005623,GO:0005737,GO:0005783,GO:0005790,GO:0005886,GO:0005887,GO:0006810,GO:0006811,GO:0006812,GO:0006813,GO:0006928,GO:0006936,GO:0006941,GO:0007154,GO:0007165,GO:0007267,GO:0007268,GO:0008015,GO:0008016,GO:0008076,GO:…	-	ko:K04942,ko:K04943,ko:K04944,ko:K04945	ko04726,ko04911,ko04970,ko04974,ko04976,map04726,map04911,map04970,map04974,map04976	-	-	-	ko00000,ko00001,ko04040	1.A.1.16,1.A.1.16.1,1.A.1.16.2,1.A.1.16.3,1.A.1.16.4,1.A.1.16.5	-	-	CaMBD,Ion_trans_2,SK_channel
SDC04873-RA	225400.XP_006760845.1	4.53e-100	300	COG1394@1|root,KOG1647@2759|Eukaryota,38FM4@33154|Opisthokonta,3B9JP@33208|Metazoa,3CWQR@33213|Bilateria,48249@7711|Chordata,48WEB@7742|Vertebrata,3J7BZ@40674|Mammalia,4M1TD@9397|Chiroptera	33208|Metazoa	C	V-type proton ATPase subunit D	ATP6V1D	GO:0000041,GO:0000221,GO:0001775,GO:0002252,GO:0002263,GO:0002274,GO:0002275,GO:0002283,GO:0002366,GO:0002376,GO:0002443,GO:0002444,GO:0002446,GO:0005575,GO:0005622,GO:0005623,GO:0005737,GO:0005773,GO:0005774,GO:0005829,GO:0005886,GO:0006810,GO:0006811,GO:0006812,GO:0006826,GO:0006887,GO:0006955,GO:0006996,GO:0007154,GO:0007165,GO:0007166,GO:0007167,GO:0007169,GO:0008104,GO:0008150,GO:0008286,GO:…	-	ko:K02149	ko00190,ko01100,ko04145,ko04150,ko04721,ko04966,ko05110,ko05120,ko05323,map00190,map01100,map04145,map04150,map04721,map04966,map05110,map05120,map05323	M00160	-	-	ko00000,ko00001,ko00002	3.A.2.2	-	-	ATP-synt_D
SDC04875-RA	6211.A0A068XWD6	8.87e-115	396	KOG0583@1|root,KOG0583@2759|Eukaryota,38E2U@33154|Opisthokonta,3BA8D@33208|Metazoa,3CUJ3@33213|Bilateria	33208|Metazoa	T	Belongs to the protein kinase superfamily	STK11	GO:0000003,GO:0000166,GO:0000226,GO:0000278,GO:0000287,GO:0000578,GO:0000902,GO:0000904,GO:0000910,GO:0001558,GO:0001700,GO:0001709,GO:0001775,GO:0001894,GO:0001932,GO:0001934,GO:0001944,GO:0002009,GO:0002039,GO:0002064,GO:0002065,GO:0002066,GO:0002253,GO:0002376,GO:0002429,GO:0002520,GO:0002521,GO:0002682,GO:0002684,GO:0002757,GO:0002764,GO:0002768,GO:0003002,GO:0003006,GO:0003674,GO:0003824,GO:…	2.7.11.1	ko:K07298	ko04068,ko04140,ko04150,ko04151,ko04152,ko04211,ko04530,ko04920,map04068,map04140,map04150,map04151,map04152,map04211,map04530,map04920	-	-	-	ko00000,ko00001,ko01000,ko01001	-	-	-	Pkinase
SDC04876-RA	9694.XP_007094557.1	3.48e-108	327	COG0113@1|root,KOG2794@2759|Eukaryota,38BDR@33154|Opisthokonta,3BEF8@33208|Metazoa,3CVD2@33213|Bilateria,486WE@7711|Chordata,499SC@7742|Vertebrata,3JCD6@40674|Mammalia,3EPGW@33554|Carnivora	33208|Metazoa	H	Delta-aminolevulinic acid dehydratase	ALAD	GO:0001101,GO:0001666,GO:0001775,GO:0002237,GO:0002252,GO:0002263,GO:0002274,GO:0002275,GO:0002283,GO:0002366,GO:0002376,GO:0002443,GO:0002444,GO:0002446,GO:0003674,GO:0003824,GO:0004655,GO:0005488,GO:0005515,GO:0005575,GO:0005576,GO:0005615,GO:0005622,GO:0005623,GO:0005737,GO:0005829,GO:0006725,GO:0006778,GO:0006779,GO:0006783,GO:0006807,GO:0006810,GO:0006887,GO:0006950,GO:0006955,GO:0006979,GO:…	4.2.1.24	ko:K01698	ko00860,ko01100,ko01110,ko01120,map00860,map01100,map01110,map01120	M00121	R00036	RC00918,RC01781	ko00000,ko00001,ko00002,ko01000,ko04147	-	-	-	ALAD
SDC04877-RA	10224.XP_002737492.1	7.37e-17	93.6	KOG3626@1|root,KOG3626@2759|Eukaryota,38DV9@33154|Opisthokonta,3BCPB@33208|Metazoa,3CSZS@33213|Bilateria	33208|Metazoa	Q	Solute carrier organic anion transporter family, member	-	GO:0003674,GO:0005215,GO:0005575,GO:0005623,GO:0005886,GO:0005887,GO:0006810,GO:0006811,GO:0006820,GO:0008150,GO:0008509,GO:0008514,GO:0015075,GO:0015291,GO:0015347,GO:0015711,GO:0016020,GO:0016021,GO:0016323,GO:0022804,GO:0022857,GO:0031224,GO:0031226,GO:0034220,GO:0043252,GO:0044425,GO:0044459,GO:0044464,GO:0051179,GO:0051234,GO:0055085,GO:0071702,GO:0071944,GO:0098590,GO:0098656	-	ko:K14353,ko:K14356	-	-	-	-	ko00000,ko02000	2.A.60.1	-	-	Kazal_2,OATP
SDC04878-RA	9478.XP_008047912.1	2.48e-76	249	KOG2357@1|root,KOG2357@2759|Eukaryota,38QIT@33154|Opisthokonta,3BH4B@33208|Metazoa,3CSBW@33213|Bilateria,487DS@7711|Chordata,48X0F@7742|Vertebrata,3JD3G@40674|Mammalia,35F4D@314146|Euarchontoglires,4M86A@9443|Primates	33208|Metazoa	S	Protein of unknown function (DUF1682)	CCDC47	GO:0003674,GO:0005488,GO:0005509,GO:0005515,GO:0005575,GO:0005622,GO:0005623,GO:0005737,GO:0005783,GO:0005791,GO:0006508,GO:0006511,GO:0006807,GO:0006950,GO:0006983,GO:0006984,GO:0006996,GO:0007029,GO:0007154,GO:0007165,GO:0007275,GO:0008150,GO:0008152,GO:0009056,GO:0009057,GO:0009607,GO:0009791,GO:0009987,GO:0010033,GO:0010243,GO:0010256,GO:0010498,GO:0012505,GO:0016043,GO:0019538,GO:0019941,GO:…	-	-	-	-	-	-	-	-	-	-	DUF1682
SDC04879-RA	6211.A0A068Y0J1	3.08e-10	71.6	KOG1721@1|root,KOG1721@2759|Eukaryota,38FCJ@33154|Opisthokonta,3B9IA@33208|Metazoa,3CUGX@33213|Bilateria	33208|Metazoa	K	embryonic skeletal limb joint morphogenesis	-	GO:0000122,GO:0001655,GO:0002009,GO:0002165,GO:0003002,GO:0003674,GO:0003676,GO:0003677,GO:0003700,GO:0005488,GO:0005575,GO:0005622,GO:0005623,GO:0005634,GO:0006355,GO:0006357,GO:0007275,GO:0007350,GO:0007365,GO:0007366,GO:0007389,GO:0007442,GO:0007443,GO:0007444,GO:0007478,GO:0007480,GO:0007552,GO:0007560,GO:0008150,GO:0009653,GO:0009790,GO:0009791,GO:0009880,GO:0009886,GO:0009887,GO:0009888,GO:…	-	ko:K09215	-	-	-	-	ko00000,ko03000	-	-	-	zf-C2H2
SDC04880-RA	6211.A0A068Y2K7	0	1616	COG0474@1|root,KOG0203@2759|Eukaryota,38BIP@33154|Opisthokonta,3BAR6@33208|Metazoa,3CTGX@33213|Bilateria	33208|Metazoa	P	sodium:potassium-exchanging ATPase activity	ATP1A1	GO:0000166,GO:0001101,GO:0001504,GO:0001505,GO:0001508,GO:0001540,GO:0001664,GO:0001700,GO:0001894,GO:0002026,GO:0002028,GO:0002036,GO:0002087,GO:0003008,GO:0003012,GO:0003013,GO:0003015,GO:0003018,GO:0003674,GO:0003824,GO:0005102,GO:0005215,GO:0005391,GO:0005488,GO:0005496,GO:0005515,GO:0005524,GO:0005575,GO:0005622,GO:0005623,GO:0005634,GO:0005737,GO:0005768,GO:0005783,GO:0005794,GO:0005886,GO:…	3.6.3.9	ko:K01539	ko04022,ko04024,ko04260,ko04261,ko04911,ko04918,ko04919,ko04925,ko04960,ko04961,ko04964,ko04970,ko04971,ko04972,ko04973,ko04974,ko04976,ko04978,map04022,map04024,map04260,map04261,map04911,map04918,map04919,map04925,map04960,map04961,map04964,map04970,map04971,map04972,map04973,map04974,map04976,map04978	-	-	-	ko00000,ko00001,ko01000,ko04147	3.A.3.1	-	-	Cation_ATPase,Cation_ATPase_C,Cation_ATPase_N,E1-E2_ATPase,Hydrolase
SDC04881-RA	27923.ML051320a-PA	1.06e-34	151	COG0699@1|root,KOG0446@2759|Eukaryota,38C4B@33154|Opisthokonta,3B9RQ@33208|Metazoa	33208|Metazoa	U	BH2 domain binding	-	-	3.6.5.5	ko:K17065	ko04139,ko04214,ko04217,ko04621,ko04668,map04139,map04214,map04217,map04621,map04668	-	-	-	ko00000,ko00001,ko01000,ko03029,ko04131,ko04147	-	-	-	Dynamin_M,Dynamin_N,GED,WD40
SDC04882-RA	6183.Smp_136290.1	3.17e-122	415	KOG2479@1|root,KOG2479@2759|Eukaryota,38G4P@33154|Opisthokonta,3BBTN@33208|Metazoa,3CTS3@33213|Bilateria	33208|Metazoa	J	mRNA cap-binding component of the eukaryotic translation initiation factor 3 (eIF-3) complex, which is involved in protein synthesis of a specialized repertoire of mRNAs and, together with other initiation factors, stimulates binding of mRNA and methionyl-tRNAi to the 40S ribosome. The eIF-3 complex specifically targets and initiates translation of a subset of mRNAs involved in cell proliferation…	EIF3D	GO:0000339,GO:0001732,GO:0002181,GO:0002183,GO:0002191,GO:0003674,GO:0003676,GO:0003723,GO:0003729,GO:0003743,GO:0005488,GO:0005515,GO:0005575,GO:0005622,GO:0005623,GO:0005634,GO:0005737,GO:0005829,GO:0005852,GO:0006412,GO:0006413,GO:0006417,GO:0006446,GO:0006518,GO:0006807,GO:0008135,GO:0008150,GO:0008152,GO:0009058,GO:0009059,GO:0009889,GO:0009891,GO:0009893,GO:0009987,GO:0010467,GO:0010468,GO:…	-	ko:K03251	ko03013,map03013	-	-	-	ko00000,ko00001,ko03012	-	-	-	eIF-3_zeta
SDC04883-RA	6412.HelroP71264	2.2e-53	180	KOG3976@1|root,KOG3976@2759|Eukaryota,38FAC@33154|Opisthokonta,3BF80@33208|Metazoa,3CRV5@33213|Bilateria	33208|Metazoa	C	ATP synthesis coupled proton transport	ATP5F1	GO:0000276,GO:0003674,GO:0005215,GO:0005575,GO:0005622,GO:0005623,GO:0005634,GO:0005654,GO:0005737,GO:0005739,GO:0005740,GO:0005743,GO:0005753,GO:0005759,GO:0005929,GO:0006091,GO:0006119,GO:0006139,GO:0006163,GO:0006164,GO:0006725,GO:0006753,GO:0006754,GO:0006793,GO:0006796,GO:0006807,GO:0006810,GO:0006811,GO:0006812,GO:0006839,GO:0006996,GO:0007005,GO:0007006,GO:0007007,GO:0008150,GO:0008152,GO:…	-	ko:K02127	ko00190,ko01100,ko04714,ko05010,ko05012,ko05016,map00190,map01100,map04714,map05010,map05012,map05016	M00158	-	-	ko00000,ko00001,ko00002	3.A.2.1	-	-	Mt_ATP-synt_B
SDC04884-RA	32264.tetur08g03740.1	4.32e-35	135	KOG4223@1|root,KOG4223@2759|Eukaryota,38BFK@33154|Opisthokonta,3BD5R@33208|Metazoa,3CX7J@33213|Bilateria,41WUR@6656|Arthropoda	33208|Metazoa	TU	Calcium ion binding	CALU	GO:0003674,GO:0004857,GO:0005488,GO:0005509,GO:0005515,GO:0005575,GO:0005576,GO:0005622,GO:0005623,GO:0005634,GO:0005694,GO:0005700,GO:0005703,GO:0005737,GO:0005783,GO:0005788,GO:0005794,GO:0006139,GO:0006259,GO:0006265,GO:0006325,GO:0006355,GO:0006464,GO:0006725,GO:0006807,GO:0006996,GO:0007549,GO:0008150,GO:0008152,GO:0009047,GO:0009889,GO:0009891,GO:0009893,GO:0009987,GO:0010468,GO:0010556,GO:…	-	-	-	-	-	-	-	-	-	-	EF-hand_5,EF-hand_7,EF-hand_8
SDC04886-RA	121225.PHUM249000-PA	6.73e-12	72.8	KOG4223@1|root,KOG4223@2759|Eukaryota,39T0S@33154|Opisthokonta,3BAGW@33208|Metazoa,3D0YJ@33213|Bilateria,41UR6@6656|Arthropoda,3SIIF@50557|Insecta,3EAY9@33342|Paraneoptera	33208|Metazoa	TU	EF-hand domain pair	RCN2	GO:0003674,GO:0005488,GO:0005509,GO:0005575,GO:0005622,GO:0005623,GO:0005634,GO:0005730,GO:0005737,GO:0005783,GO:0005788,GO:0006996,GO:0007030,GO:0008150,GO:0009987,GO:0010256,GO:0012505,GO:0016043,GO:0031974,GO:0031981,GO:0043167,GO:0043169,GO:0043226,GO:0043227,GO:0043228,GO:0043229,GO:0043231,GO:0043232,GO:0043233,GO:0044422,GO:0044424,GO:0044428,GO:0044432,GO:0044444,GO:0044446,GO:0044464,GO:…	-	-	-	-	-	-	-	-	-	-	EF-hand_5,EF-hand_7,EF-hand_8
SDC04888-RA	9818.XP_007945164.1	3.42e-304	832	COG5023@1|root,KOG1375@2759|Eukaryota,38EHS@33154|Opisthokonta,3BDQF@33208|Metazoa,3CSPW@33213|Bilateria,482T5@7711|Chordata,48VYX@7742|Vertebrata,3J5WQ@40674|Mammalia,34VCF@311790|Afrotheria	33208|Metazoa	Z	Tubulin beta-4B	TUBB4B	GO:0000086,GO:0000166,GO:0000278,GO:0000323,GO:0001775,GO:0001882,GO:0001883,GO:0001906,GO:0001909,GO:0002228,GO:0002252,GO:0002263,GO:0002274,GO:0002275,GO:0002283,GO:0002366,GO:0002376,GO:0002443,GO:0002444,GO:0002446,GO:0002449,GO:0003674,GO:0003676,GO:0003723,GO:0003725,GO:0005102,GO:0005488,GO:0005515,GO:0005525,GO:0005575,GO:0005576,GO:0005622,GO:0005623,GO:0005737,GO:0005764,GO:0005766,GO:…	-	ko:K07375	ko04145,ko04540,ko05130,map04145,map04540,map05130	-	-	-	ko00000,ko00001,ko03036,ko04147,ko04812	-	-	-	Tubulin,Tubulin_C
SDC04889-RA	6183.Smp_061570.1	7.81e-38	149	KOG4043@1|root,KOG4043@2759|Eukaryota,39RGP@33154|Opisthokonta,3BEKF@33208|Metazoa,3D073@33213|Bilateria	33208|Metazoa	K	nucleic acid-templated transcription	MED19	GO:0003674,GO:0003712,GO:0005488,GO:0005515,GO:0005575,GO:0005622,GO:0005623,GO:0005634,GO:0005654,GO:0006139,GO:0006351,GO:0006355,GO:0006357,GO:0006366,GO:0006725,GO:0006807,GO:0008134,GO:0008150,GO:0008152,GO:0009058,GO:0009059,GO:0009889,GO:0009891,GO:0009893,GO:0009987,GO:0010467,GO:0010468,GO:0010556,GO:0010557,GO:0010604,GO:0010628,GO:0016070,GO:0016592,GO:0016604,GO:0018130,GO:0019219,GO:…	-	ko:K15137	-	-	-	-	ko00000,ko03021	-	-	-	Med19
SDC04890-RA	8364.ENSXETP00000016237	3.83e-14	85.9	KOG4292@1|root,KOG4292@2759|Eukaryota,3949K@33154|Opisthokonta,3BGFY@33208|Metazoa,3CUBZ@33213|Bilateria,48A9K@7711|Chordata,48V7Q@7742|Vertebrata	33208|Metazoa	T	cubilin (intrinsic factor-cobalamin receptor)	CUBN	GO:0000323,GO:0001701,GO:0001894,GO:0003674,GO:0005215,GO:0005488,GO:0005515,GO:0005575,GO:0005576,GO:0005615,GO:0005622,GO:0005623,GO:0005737,GO:0005764,GO:0005768,GO:0005773,GO:0005775,GO:0005783,GO:0005794,GO:0005798,GO:0005829,GO:0005886,GO:0005903,GO:0005905,GO:0006629,GO:0006725,GO:0006766,GO:0006767,GO:0006775,GO:0006807,GO:0006810,GO:0006897,GO:0006898,GO:0007154,GO:0007165,GO:0007275,GO:…	-	ko:K14616	ko04977,map04977	-	-	-	ko00000,ko00001,ko04147	-	-	-	CUB,EGF,EGF_3,EGF_CA,hEGF
SDC04891-RA	6500.XP_005093217.1	2.16e-14	80.1	KOG3241@1|root,KOG3241@2759|Eukaryota,3A1TX@33154|Opisthokonta,3BQNQ@33208|Metazoa,3D7AY@33213|Bilateria	33208|Metazoa	S	Uncharacterized conserved protein (DUF2039)	C9orf85	-	-	-	-	-	-	-	-	-	-	-	DUF2039
SDC04893-RA	10224.XP_006818435.1	5.61e-21	100	KOG3905@1|root,KOG3905@2759|Eukaryota,38EM3@33154|Opisthokonta,3BFMD@33208|Metazoa,3CU3J@33213|Bilateria	33208|Metazoa	N	1, light intermediate chain	DYNC1LI1	GO:0000003,GO:0000166,GO:0000226,GO:0000278,GO:0000775,GO:0000776,GO:0000902,GO:0000904,GO:0000922,GO:0001775,GO:0001882,GO:0001883,GO:0002252,GO:0002263,GO:0002274,GO:0002275,GO:0002283,GO:0002366,GO:0002376,GO:0002443,GO:0002444,GO:0002446,GO:0002478,GO:0002495,GO:0002504,GO:0003006,GO:0003674,GO:0003774,GO:0003777,GO:0003824,GO:0005488,GO:0005515,GO:0005575,GO:0005622,GO:0005623,GO:0005694,GO:…	-	ko:K10416	ko04145,ko04962,ko05132,map04145,map04962,map05132	-	-	-	ko00000,ko00001,ko03036,ko04131,ko04812	-	-	-	DLIC
SDC04894-RA	6183.Smp_008260.1	4.32e-154	448	COG0515@1|root,KOG0658@2759|Eukaryota,38D5S@33154|Opisthokonta,3BB60@33208|Metazoa,3CRR9@33213|Bilateria	33208|Metazoa	T	negative regulation of glycogen synthase activity, transferring glucose-1-phosphate	GSK3B	GO:0000003,GO:0000132,GO:0000166,GO:0000226,GO:0000278,GO:0000280,GO:0000302,GO:0000320,GO:0000768,GO:0000902,GO:0000904,GO:0001085,GO:0001101,GO:0001558,GO:0001700,GO:0001837,GO:0001932,GO:0001933,GO:0001934,GO:0001952,GO:0001954,GO:0002009,GO:0002020,GO:0002039,GO:0002064,GO:0002065,GO:0002066,GO:0002164,GO:0002165,GO:0002168,GO:0002682,GO:0003002,GO:0003006,GO:0003007,GO:0003008,GO:0003013,GO:…	2.7.11.26	ko:K03083,ko:K08822	ko01521,ko04012,ko04062,ko04110,ko04150,ko04151,ko04310,ko04340,ko04341,ko04360,ko04390,ko04510,ko04550,ko04657,ko04660,ko04662,ko04711,ko04722,ko04728,ko04910,ko04916,ko04917,ko04919,ko04931,ko04932,ko04934,ko05010,ko05160,ko05162,ko05164,ko05165,ko05166,ko05167,ko05169,ko05200,ko05210,ko05213,ko05215,ko05217,ko05224,ko05225,ko05226,map01521,map04012,map04062,map04110,map04150,map04151,map04310,…	M00677	-	-	ko00000,ko00001,ko00002,ko01000,ko01001,ko03036	-	-	-	Pkinase
SDC04895-RA	6211.A0A068Y7L8	5.56e-36	144	KOG2810@1|root,KOG2810@2759|Eukaryota,38G4Z@33154|Opisthokonta,3BHJA@33208|Metazoa,3CWD7@33213|Bilateria	33208|Metazoa	DL	intra-S DNA damage checkpoint	RAD9B	GO:0000075,GO:0000076,GO:0000077,GO:0000228,GO:0000278,GO:0000793,GO:0000794,GO:0003674,GO:0003824,GO:0004518,GO:0004527,GO:0005488,GO:0005515,GO:0005575,GO:0005622,GO:0005623,GO:0005634,GO:0005635,GO:0005654,GO:0005694,GO:0005737,GO:0006139,GO:0006259,GO:0006281,GO:0006725,GO:0006807,GO:0006950,GO:0006974,GO:0007049,GO:0007093,GO:0007346,GO:0008150,GO:0008152,GO:0008408,GO:0009314,GO:0009628,GO:…	3.1.11.2	ko:K10994,ko:K10995	ko04218,map04218	-	-	-	ko00000,ko00001,ko01000,ko03400	-	-	-	Rad9
SDC04896-RA	6183.Smp_104330.1	5.03e-153	446	COG0508@1|root,KOG0559@2759|Eukaryota,38GEX@33154|Opisthokonta,3BD88@33208|Metazoa,3CRTF@33213|Bilateria	33208|Metazoa	C	dihydrolipoyllysine-residue succinyltransferase activity	DLST	GO:0003674,GO:0003824,GO:0004149,GO:0005488,GO:0005515,GO:0005575,GO:0005622,GO:0005623,GO:0005634,GO:0005737,GO:0005739,GO:0005759,GO:0005886,GO:0005947,GO:0006082,GO:0006091,GO:0006099,GO:0006101,GO:0006103,GO:0006104,GO:0006139,GO:0006163,GO:0006464,GO:0006637,GO:0006725,GO:0006732,GO:0006733,GO:0006734,GO:0006753,GO:0006790,GO:0006793,GO:0006796,GO:0006807,GO:0007275,GO:0007399,GO:0007406,GO:…	2.3.1.61	ko:K00658	ko00020,ko00310,ko01100,ko01110,ko01120,ko01130,ko01200,map00020,map00310,map01100,map01110,map01120,map01130,map01200	M00009,M00011,M00032	R02570,R02571,R08549	RC00004,RC02727,RC02833	br01601,ko00000,ko00001,ko00002,ko01000	-	-	-	2-oxoacid_dh,Biotin_lipoyl
SDC04897-RA	6211.A0A068YBX8	8.1e-57	221	KOG4802@1|root,KOG4802@2759|Eukaryota,39RIA@33154|Opisthokonta	33154|Opisthokonta	W	Kallmann syndrome 1 sequence	KAL1	GO:0000003,GO:0000902,GO:0000904,GO:0001764,GO:0002009,GO:0003006,GO:0003674,GO:0005198,GO:0005201,GO:0005488,GO:0005515,GO:0005539,GO:0005575,GO:0005576,GO:0005615,GO:0005623,GO:0005886,GO:0006928,GO:0006935,GO:0007154,GO:0007155,GO:0007165,GO:0007166,GO:0007167,GO:0007169,GO:0007275,GO:0007399,GO:0007409,GO:0007411,GO:0007548,GO:0008150,GO:0008201,GO:0008543,GO:0008544,GO:0009605,GO:0009653,GO:…	-	-	-	-	-	-	-	-	-	-	WAP,fn3
SDC04898-RA	7668.SPU_018745-tr	1.19e-14	83.2	2CN36@1|root,2QTNN@2759|Eukaryota,38FJC@33154|Opisthokonta,3BM27@33208|Metazoa,3D0HQ@33213|Bilateria	33208|Metazoa	-	-	-	-	-	-	-	-	-	-	-	-	-	-	RVT_1
SDC04902-RA	6211.A0A068Y4J4	2.72e-48	199	KOG3973@1|root,KOG3973@2759|Eukaryota,38C4H@33154|Opisthokonta,3BGFC@33208|Metazoa,3CUA4@33213|Bilateria	33208|Metazoa	S	positive regulation of ruffle assembly	FAM98A	GO:0003674,GO:0003676,GO:0003723,GO:0003824,GO:0005488,GO:0005515,GO:0005575,GO:0005622,GO:0005623,GO:0005634,GO:0005654,GO:0005737,GO:0006464,GO:0006479,GO:0006807,GO:0008150,GO:0008152,GO:0008168,GO:0008213,GO:0008276,GO:0008284,GO:0009893,GO:0009987,GO:0010468,GO:0010604,GO:0010628,GO:0016740,GO:0016741,GO:0019222,GO:0019538,GO:0031344,GO:0031346,GO:0031974,GO:0031981,GO:0032259,GO:0032418,GO:…	-	ko:K15434	-	-	-	-	ko00000,ko03016	-	-	-	DUF2465
SDC04903-RA	296587.XP_002507191.1	7.64e-12	73.6	COG0457@1|root,KOG0551@2759|Eukaryota,37MUZ@33090|Viridiplantae,34HSE@3041|Chlorophyta	3041|Chlorophyta	O	Tetratricopeptide repeat protein 4 homolog	-	-	-	-	-	-	-	-	-	-	-	-	-
SDC04904-RA	6211.A0A068YBQ8	4.35e-130	398	KOG1868@1|root,KOG1868@2759|Eukaryota,38DC9@33154|Opisthokonta,3BBP8@33208|Metazoa,3CZKP@33213|Bilateria	33208|Metazoa	O	Belongs to the peptidase C19 family	USP2	GO:0000122,GO:0002682,GO:0002683,GO:0002697,GO:0002698,GO:0002700,GO:0002701,GO:0002759,GO:0002784,GO:0002785,GO:0002831,GO:0002832,GO:0002920,GO:0002921,GO:0003674,GO:0003824,GO:0004175,GO:0004197,GO:0004843,GO:0005488,GO:0005515,GO:0005575,GO:0005622,GO:0005623,GO:0005634,GO:0005654,GO:0005737,GO:0005813,GO:0005815,GO:0005856,GO:0005938,GO:0006355,GO:0006357,GO:0006464,GO:0006508,GO:0006807,GO:…	3.4.19.12	ko:K11833	-	-	-	-	ko00000,ko01000,ko01002,ko04121	-	-	-	UCH
SDC04906-RA	109871.XP_006676902.1	3.6e-10	69.3	KOG1337@1|root,KOG1337@2759|Eukaryota,38GWP@33154|Opisthokonta,3PG1C@4751|Fungi	4751|Fungi	S	peptidyl-lysine monomethylation	-	-	-	-	-	-	-	-	-	-	-	-	-
SDC04907-RA	38654.XP_006038998.1	0.000421	46.2	2CXTK@1|root,2S4MD@2759|Eukaryota,3A8A1@33154|Opisthokonta,3BUGH@33208|Metazoa,3D38W@33213|Bilateria,48BP0@7711|Chordata,491XB@7742|Vertebrata	33208|Metazoa	S	Glutamate-rich protein 2	ERICH2	-	-	-	-	-	-	-	-	-	-	-	-
SDC04910-RA	52644.XP_010568029.1	2.41e-82	296	KOG0597@1|root,KOG0597@2759|Eukaryota,38G19@33154|Opisthokonta,3B97R@33208|Metazoa,3CUPT@33213|Bilateria,486VQ@7711|Chordata,48V5W@7742|Vertebrata,4GKS7@8782|Aves	33208|Metazoa	T	kinase 36	STK36	GO:0000003,GO:0000166,GO:0003002,GO:0003006,GO:0003341,GO:0003351,GO:0003674,GO:0003824,GO:0004672,GO:0004674,GO:0005488,GO:0005515,GO:0005524,GO:0005575,GO:0005622,GO:0005623,GO:0005634,GO:0005737,GO:0005829,GO:0006355,GO:0006357,GO:0006464,GO:0006468,GO:0006793,GO:0006796,GO:0006807,GO:0006810,GO:0006928,GO:0006996,GO:0007017,GO:0007018,GO:0007154,GO:0007165,GO:0007166,GO:0007224,GO:0007227,GO:…	2.7.11.1	ko:K06228	ko04341,map04341	-	-	-	ko00000,ko00001,ko01000,ko01001	-	-	-	HEAT_2,Pkinase
SDC04911-RA	161934.XP_010670140.1	1.03e-06	59.7	KOG1422@1|root,KOG1422@2759|Eukaryota,37RH5@33090|Viridiplantae,3GCPH@35493|Streptophyta	35493|Streptophyta	P	Glutathione S-transferase DHAR3	DHAR2	GO:0003674,GO:0003824,GO:0004364,GO:0005575,GO:0005622,GO:0005623,GO:0005737,GO:0006464,GO:0006518,GO:0006575,GO:0006749,GO:0006790,GO:0006807,GO:0008150,GO:0008152,GO:0009507,GO:0009526,GO:0009532,GO:0009536,GO:0009570,GO:0009636,GO:0009719,GO:0009725,GO:0009735,GO:0009941,GO:0009987,GO:0010033,GO:0010731,GO:0015036,GO:0015037,GO:0015038,GO:0016209,GO:0016491,GO:0016667,GO:0016672,GO:0016740,GO:…	1.8.5.1,2.5.1.18	ko:K21888	ko00053,ko00480,ko01100,map00053,map00480,map01100	-	R01108,R03522	RC00011,RC00092,RC00948	ko00000,ko00001,ko01000,ko02000	1.A.12.2.1	-	-	GST_C_2,GST_N_3
SDC04912-RA	6211.A0A068YGS5	2.54e-16	84.7	KOG1183@1|root,KOG1183@2759|Eukaryota	2759|Eukaryota	S	phosphatidylinositol N-acetylglucosaminyltransferase activity	PIGQ	GO:0000506,GO:0003674,GO:0003824,GO:0005575,GO:0005622,GO:0005623,GO:0005737,GO:0005783,GO:0005789,GO:0005975,GO:0006464,GO:0006497,GO:0006505,GO:0006506,GO:0006629,GO:0006643,GO:0006644,GO:0006650,GO:0006661,GO:0006664,GO:0006793,GO:0006796,GO:0006807,GO:0008150,GO:0008152,GO:0008194,GO:0008375,GO:0008610,GO:0008654,GO:0009058,GO:0009059,GO:0009247,GO:0009987,GO:0012505,GO:0016020,GO:0016021,GO:…	-	ko:K03860,ko:K15102	ko00563,ko01100,map00563,map01100	-	R05916	-	ko00000,ko00001,ko02000,ko04147	2.A.29.4	-	-	Gpi1
SDC04913-RA	6183.Smp_211070.1	1.99e-171	508	COG0476@1|root,KOG2015@2759|Eukaryota,38CTC@33154|Opisthokonta,3BFD0@33208|Metazoa,3CUAH@33213|Bilateria	33208|Metazoa	O	NEDD8 activating enzyme activity	UBA3	GO:0000278,GO:0003674,GO:0003824,GO:0005102,GO:0005488,GO:0005515,GO:0005575,GO:0005622,GO:0005623,GO:0005634,GO:0005737,GO:0005829,GO:0006355,GO:0006464,GO:0006508,GO:0006807,GO:0007049,GO:0007113,GO:0008134,GO:0008150,GO:0008152,GO:0008589,GO:0008641,GO:0009889,GO:0009890,GO:0009892,GO:0009966,GO:0009968,GO:0009987,GO:0010468,GO:0010556,GO:0010558,GO:0010605,GO:0010629,GO:0010646,GO:0010648,GO:…	6.2.1.45	ko:K10686	ko04120,map04120	-	-	-	ko00000,ko00001,ko01000,ko04121	-	-	-	E2_bind,ThiF
SDC04915-RA	7091.BGIBMGA001966-TA	3.21e-89	284	COG1012@1|root,COG1100@1|root,KOG0393@2759|Eukaryota,KOG2456@2759|Eukaryota,38CW8@33154|Opisthokonta,3BDR1@33208|Metazoa,3CZ4X@33213|Bilateria,41TTS@6656|Arthropoda,3SH56@50557|Insecta,444KF@7088|Lepidoptera	33208|Metazoa	C	Aldehyde dehydrogenase family	ALDH3A2	GO:0000302,GO:0001561,GO:0001666,GO:0001775,GO:0002252,GO:0002263,GO:0002274,GO:0002275,GO:0002283,GO:0002366,GO:0002376,GO:0002443,GO:0002444,GO:0002446,GO:0003674,GO:0003824,GO:0004028,GO:0004029,GO:0004030,GO:0004033,GO:0005488,GO:0005515,GO:0005575,GO:0005622,GO:0005623,GO:0005634,GO:0005737,GO:0005777,GO:0005778,GO:0005783,GO:0005789,GO:0005811,GO:0005829,GO:0005886,GO:0006066,GO:0006081,GO:…	1.2.1.3,1.2.1.5	ko:K00128,ko:K00129,ko:K04513	ko00010,ko00053,ko00071,ko00280,ko00310,ko00330,ko00340,ko00350,ko00360,ko00380,ko00410,ko00561,ko00620,ko00625,ko00903,ko00980,ko00981,ko00982,ko01100,ko01110,ko01120,ko01130,ko04011,ko04014,ko04015,ko04022,ko04024,ko04062,ko04071,ko04072,ko04144,ko04150,ko04270,ko04310,ko04350,ko04360,ko04510,ko04520,ko04530,ko04611,ko04621,ko04660,ko04670,ko04722,ko04810,ko04921,ko04972,ko05100,ko05130,ko05133…	M00135	R00264,R00631,R00710,R00711,R00904,R01752,R01986,R02536,R02537,R02549,R02678,R02695,R02697,R02940,R02957,R03283,R03300,R03302,R03869,R04065,R04506,R04882,R04883,R04888,R04889,R04891,R04892,R04903,R04996,R05050,R05237,R05238,R05286,R06366,R07104,R08146,R08282,R08283,R08307	RC00047,RC00071,RC00080,RC00186,RC00218,RC00242,RC00816,RC01500,RC01735	ko00000,ko00001,ko00002,ko01000,ko04031,ko04131,ko04147	-	-	-	Aldedh
SDC04918-RA	6211.A0A068XZZ3	6.9e-24	119	KOG3592@1|root,KOG3592@2759|Eukaryota	2759|Eukaryota	G	microtubule binding	-	-	-	ko:K10429	-	-	-	-	ko00000,ko01009,ko04812	-	-	-	-
SDC04921-RA	7918.ENSLOCP00000006273	1.04e-94	345	KOG0249@1|root,KOG0249@2759|Eukaryota,38BR9@33154|Opisthokonta,3BAB9@33208|Metazoa,3CTP8@33213|Bilateria,480HK@7711|Chordata,48ZQC@7742|Vertebrata,4A2NU@7898|Actinopterygii	33208|Metazoa	S	Protein tyrosine phosphatase, receptor type, f polypeptide (PTPRF), interacting protein (liprin), alpha 1	PPFIA1	GO:0005575,GO:0005622,GO:0005623,GO:0005737,GO:0005829,GO:0005912,GO:0005924,GO:0005925,GO:0007154,GO:0007155,GO:0007160,GO:0007165,GO:0008150,GO:0009987,GO:0010639,GO:0022610,GO:0023052,GO:0030054,GO:0030055,GO:0031589,GO:0032231,GO:0032232,GO:0032879,GO:0032880,GO:0032956,GO:0032970,GO:0033043,GO:0044087,GO:0044424,GO:0044444,GO:0044456,GO:0044464,GO:0045202,GO:0048519,GO:0048523,GO:0048786,GO:…	-	-	-	-	-	-	-	-	-	-	SAM_1,SAM_2
SDC04922-RA	7955.ENSDARP00000102306	2.49e-123	420	KOG0169@1|root,KOG0169@2759|Eukaryota,38BAR@33154|Opisthokonta,3BDCE@33208|Metazoa,3CX90@33213|Bilateria,480R3@7711|Chordata,49780@7742|Vertebrata,49Q7V@7898|Actinopterygii	33208|Metazoa	I	Phospholipase C-like	PLCL2	GO:0001775,GO:0001923,GO:0001932,GO:0002252,GO:0002263,GO:0002285,GO:0002312,GO:0002322,GO:0002335,GO:0002337,GO:0002366,GO:0002376,GO:0002520,GO:0002521,GO:0002682,GO:0002683,GO:0003674,GO:0005102,GO:0005488,GO:0005515,GO:0005575,GO:0005622,GO:0005623,GO:0005737,GO:0006955,GO:0007154,GO:0007165,GO:0007186,GO:0007214,GO:0007275,GO:0008150,GO:0008283,GO:0009966,GO:0009968,GO:0009987,GO:0010646,GO:…	-	ko:K15370,ko:K15375	ko04727,map04727	-	-	-	ko00000,ko00001,ko01009	-	-	-	C2,EF-hand_like,PH_12,PI-PLC-X,PI-PLC-Y
SDC04924-RA	13037.EHJ68647	2.74e-44	180	COG0142@1|root,KOG0711@2759|Eukaryota,38DEA@33154|Opisthokonta,3BBXF@33208|Metazoa,3CSWW@33213|Bilateria,41TE4@6656|Arthropoda,3SFMT@50557|Insecta,441Y9@7088|Lepidoptera	33208|Metazoa	H	Polyprenyl synthetase	FDPS	GO:0000003,GO:0001558,GO:0003674,GO:0003824,GO:0004161,GO:0004337,GO:0004659,GO:0005575,GO:0005622,GO:0005623,GO:0005634,GO:0005654,GO:0005737,GO:0005739,GO:0005759,GO:0005777,GO:0005829,GO:0006066,GO:0006629,GO:0006644,GO:0006694,GO:0006695,GO:0006720,GO:0006721,GO:0006793,GO:0006796,GO:0006928,GO:0007276,GO:0008150,GO:0008152,GO:0008202,GO:0008203,GO:0008299,GO:0008354,GO:0008610,GO:0008654,GO:…	2.5.1.1,2.5.1.10	ko:K00787	ko00900,ko01100,ko01110,ko01130,ko05164,ko05166,map00900,map01100,map01110,map01130,map05164,map05166	M00366,M00367	R01658,R02003	RC00279	ko00000,ko00001,ko00002,ko01000,ko01006	-	-	-	RUN,SH3_9,polyprenyl_synt
SDC04925-RA	10224.XP_006824066.1	5.7e-09	56.6	KOG2857@1|root,KOG2857@2759|Eukaryota	2759|Eukaryota	S	HIT zinc finger	ZNHIT3	GO:0000463,GO:0000470,GO:0000491,GO:0000492,GO:0003674,GO:0005102,GO:0005488,GO:0005515,GO:0005575,GO:0005622,GO:0005623,GO:0005634,GO:0005737,GO:0006139,GO:0006355,GO:0006364,GO:0006396,GO:0006725,GO:0006807,GO:0008134,GO:0008150,GO:0008152,GO:0009889,GO:0009987,GO:0010467,GO:0010468,GO:0010556,GO:0016043,GO:0016070,GO:0016072,GO:0019219,GO:0019222,GO:0022607,GO:0022613,GO:0022618,GO:0031323,GO:…	2.4.1.221,3.4.21.92	ko:K01358,ko:K03691	ko00514,ko04112,ko04212,map00514,map04112,map04212	-	R09295	-	ko00000,ko00001,ko01000,ko01002,ko01003	-	GT65,GT68	-	zf-HIT
SDC04927-RA	225117.XP_009356905.1	1.84e-10	70.1	COG0170@1|root,KOG2468@2759|Eukaryota,37HMM@33090|Viridiplantae,3GFS1@35493|Streptophyta,4JEZW@91835|fabids	35493|Streptophyta	I	Dolichol kinase	-	-	2.7.1.108	ko:K00902	ko00510,ko01100,map00510,map01100	-	R01018	RC00002,RC00017	ko00000,ko00001,ko01000	-	-	-	-
SDC04926-RA	27923.ML25062a-PA	4.65e-22	113	COG5069@1|root,KOG0035@2759|Eukaryota,38C3U@33154|Opisthokonta,3BB7X@33208|Metazoa	33208|Metazoa	Z	actin binding	-	GO:0003674,GO:0003779,GO:0005488,GO:0005515,GO:0005575,GO:0005622,GO:0005623,GO:0005737,GO:0005856,GO:0005865,GO:0005912,GO:0005924,GO:0005925,GO:0006996,GO:0007010,GO:0007015,GO:0007016,GO:0008092,GO:0008104,GO:0008150,GO:0009653,GO:0009987,GO:0010927,GO:0015629,GO:0016043,GO:0022607,GO:0030016,GO:0030017,GO:0030018,GO:0030029,GO:0030036,GO:0030054,GO:0030055,GO:0030154,GO:0030239,GO:0031032,GO:…	-	ko:K05699,ko:K21073	ko04510,ko04520,ko04530,ko04670,ko04810,ko05146,ko05203,ko05322,ko05412,map04510,map04520,map04530,map04670,map04810,map05146,map05203,map05322,map05412	-	-	-	ko00000,ko00001,ko04131,ko04147,ko04812	-	-	-	CH,EF-hand_6,EFhand_Ca_insen,Spectrin
SDC04929-RA	6183.Smp_197410.1	4.28e-12	79	KOG3572@1|root,KOG3572@2759|Eukaryota,38E71@33154|Opisthokonta,3BDWM@33208|Metazoa,3CRB3@33213|Bilateria	33208|Metazoa	T	negative regulation of TORC1 signaling	DEPDC5	GO:0000003,GO:0000323,GO:0003006,GO:0003674,GO:0005096,GO:0005488,GO:0005575,GO:0005622,GO:0005623,GO:0005737,GO:0005764,GO:0005765,GO:0005773,GO:0005774,GO:0005829,GO:0006950,GO:0007154,GO:0007276,GO:0007281,GO:0007282,GO:0007292,GO:0007293,GO:0008047,GO:0008150,GO:0008283,GO:0008356,GO:0008361,GO:0009267,GO:0009605,GO:0009653,GO:0009894,GO:0009966,GO:0009968,GO:0009987,GO:0009991,GO:0010506,GO:…	-	ko:K20404	ko04150,map04150	-	-	-	ko00000,ko00001	-	-	-	DEP,IML1
SDC04930-RA	9823.ENSSSCP00000003050	2.17e-33	134	KOG0773@1|root,KOG0773@2759|Eukaryota,38X8A@33154|Opisthokonta,3BF7U@33208|Metazoa,3CZG4@33213|Bilateria,4881U@7711|Chordata,498DG@7742|Vertebrata,3J4YM@40674|Mammalia,4IXE5@91561|Cetartiodactyla	33208|Metazoa	K	Iroquois-class homeodomain protein IRX-6	IRX6	GO:0000122,GO:0000981,GO:0001227,GO:0001228,GO:0001654,GO:0003407,GO:0003674,GO:0003700,GO:0006139,GO:0006351,GO:0006355,GO:0006357,GO:0006366,GO:0006725,GO:0006807,GO:0007275,GO:0007399,GO:0007423,GO:0008150,GO:0008152,GO:0009058,GO:0009059,GO:0009314,GO:0009416,GO:0009581,GO:0009582,GO:0009583,GO:0009584,GO:0009605,GO:0009628,GO:0009653,GO:0009887,GO:0009889,GO:0009890,GO:0009891,GO:0009892,GO:…	-	-	-	-	-	-	-	-	-	-	Homeobox_KN
SDC04931-RA	6183.Smp_031680.1	2.69e-111	378	KOG3646@1|root,KOG3646@2759|Eukaryota,38D2T@33154|Opisthokonta,3BGXC@33208|Metazoa,3CWAV@33213|Bilateria	33208|Metazoa	T	acetylcholine-gated cation-selective channel activity	CHRNA7	GO:0000003,GO:0000187,GO:0000902,GO:0000904,GO:0001505,GO:0001508,GO:0001540,GO:0001666,GO:0001775,GO:0001817,GO:0001818,GO:0001932,GO:0001933,GO:0001934,GO:0001976,GO:0001978,GO:0001982,GO:0001988,GO:0002027,GO:0002376,GO:0003008,GO:0003013,GO:0003025,GO:0003073,GO:0003084,GO:0003674,GO:0004888,GO:0005215,GO:0005216,GO:0005230,GO:0005231,GO:0005261,GO:0005262,GO:0005488,GO:0005515,GO:0005575,GO:…	-	ko:K04809,ko:K05312	ko04020,ko04080,ko04725,ko05033,ko05204,map04020,map04080,map04725,map05033,map05204	-	-	-	ko00000,ko00001,ko04040	1.A.9.1	-	-	Neur_chan_LBD,Neur_chan_memb
SDC04932-RA	7213.XP_004534397.1	2.13e-75	265	KOG3646@1|root,KOG3646@2759|Eukaryota,38D2T@33154|Opisthokonta,3BGXC@33208|Metazoa,3CWAV@33213|Bilateria,41Y7K@6656|Arthropoda,3SJYN@50557|Insecta,4523T@7147|Diptera	33208|Metazoa	U	Acetylcholine-activated cation-selective channel activity. It is involved in the biological process described with ion transport	CHRNA7	GO:0000003,GO:0000187,GO:0000902,GO:0000904,GO:0001505,GO:0001508,GO:0001540,GO:0001666,GO:0001775,GO:0001817,GO:0001818,GO:0001932,GO:0001933,GO:0001934,GO:0001976,GO:0001978,GO:0001982,GO:0001988,GO:0002027,GO:0002376,GO:0003008,GO:0003013,GO:0003025,GO:0003073,GO:0003084,GO:0003674,GO:0004888,GO:0005215,GO:0005216,GO:0005230,GO:0005231,GO:0005261,GO:0005262,GO:0005488,GO:0005515,GO:0005575,GO:…	-	ko:K04809,ko:K05312	ko04020,ko04080,ko04725,ko05033,ko05204,map04020,map04080,map04725,map05033,map05204	-	-	-	ko00000,ko00001,ko04040	1.A.9.1	-	-	Neur_chan_LBD,Neur_chan_memb
SDC04935-RA	7237.FBpp0274689	1.04e-33	145	COG0666@1|root,KOG0505@2759|Eukaryota,38EP8@33154|Opisthokonta,3BECQ@33208|Metazoa,3CTH7@33213|Bilateria,41U3M@6656|Arthropoda,3SHWS@50557|Insecta,44YSW@7147|Diptera,45SSN@7214|Drosophilidae	33208|Metazoa	OT	Ankyrin repeat	PPP1R12C	GO:0000003,GO:0000902,GO:0000904,GO:0001700,GO:0002009,GO:0002165,GO:0003006,GO:0005575,GO:0005622,GO:0005623,GO:0005737,GO:0005911,GO:0005912,GO:0005913,GO:0005938,GO:0007275,GO:0007276,GO:0007281,GO:0007292,GO:0007391,GO:0007399,GO:0007409,GO:0007444,GO:0007472,GO:0007476,GO:0007552,GO:0007560,GO:0008150,GO:0008544,GO:0009653,GO:0009790,GO:0009791,GO:0009792,GO:0009886,GO:0009887,GO:0009888,GO:…	-	ko:K06270,ko:K17457	ko04022,ko04024,ko04270,ko04510,ko04611,ko04810,ko04921,ko05205,map04022,map04024,map04270,map04510,map04611,map04810,map04921,map05205	-	-	-	ko00000,ko00001,ko01009	-	-	-	Ank_2,Ank_4,PRKG1_interact
SDC04936-RA	6211.A0A068YJX5	5.04e-05	53.9	COG0666@1|root,KOG0505@2759|Eukaryota,38EP8@33154|Opisthokonta,3BECQ@33208|Metazoa,3CTH7@33213|Bilateria	33208|Metazoa	OT	positive regulation of myosin-light-chain-phosphatase activity	PPP1R12C	GO:0000003,GO:0000902,GO:0000904,GO:0001700,GO:0002009,GO:0002165,GO:0003006,GO:0005575,GO:0005622,GO:0005623,GO:0005737,GO:0005911,GO:0005912,GO:0005913,GO:0005938,GO:0007275,GO:0007276,GO:0007281,GO:0007292,GO:0007391,GO:0007399,GO:0007409,GO:0007444,GO:0007472,GO:0007476,GO:0007552,GO:0007560,GO:0008150,GO:0008544,GO:0009653,GO:0009790,GO:0009791,GO:0009792,GO:0009886,GO:0009887,GO:0009888,GO:…	-	ko:K06270,ko:K17457	ko04022,ko04024,ko04270,ko04510,ko04611,ko04810,ko04921,ko05205,map04022,map04024,map04270,map04510,map04611,map04810,map04921,map05205	-	-	-	ko00000,ko00001,ko01009	-	-	-	Ank_2,Ank_4,PRKG1_interact
SDC04937-RA	8049.ENSGMOP00000004309	3.09e-44	167	KOG3684@1|root,KOG3684@2759|Eukaryota,38U4F@33154|Opisthokonta,3BFIT@33208|Metazoa,3CU9D@33213|Bilateria,4894G@7711|Chordata,494GF@7742|Vertebrata,49S3Y@7898|Actinopterygii	33208|Metazoa	P	Potassium intermediate small conductance calcium-activated channel, subfamily N, member 4	KCNN4	GO:0002682,GO:0002684,GO:0002791,GO:0002793,GO:0003008,GO:0003674,GO:0005215,GO:0005216,GO:0005227,GO:0005261,GO:0005267,GO:0005488,GO:0005515,GO:0005516,GO:0005575,GO:0005623,GO:0005886,GO:0005887,GO:0006810,GO:0006811,GO:0006812,GO:0006813,GO:0006816,GO:0006820,GO:0006869,GO:0006884,GO:0006950,GO:0006952,GO:0007586,GO:0007589,GO:0008076,GO:0008150,GO:0008324,GO:0008361,GO:0009966,GO:0009967,GO:…	-	ko:K04945	ko04911,ko04970,ko04974,map04911,map04970,map04974	-	-	-	ko00000,ko00001,ko04040	1.A.1.16.2	-	-	CaMBD,Ion_trans_2,SK_channel
SDC04939-RA	6183.Smp_175720.1	5.8e-46	178	KOG4367@1|root,KOG4367@2759|Eukaryota,38CDR@33154|Opisthokonta,3BAS5@33208|Metazoa,3D01J@33213|Bilateria	33208|Metazoa	S	tripartite motif containing	TRIM67	GO:0000149,GO:0000902,GO:0000904,GO:0001505,GO:0001654,GO:0003674,GO:0003824,GO:0004842,GO:0005102,GO:0005488,GO:0005515,GO:0005575,GO:0005622,GO:0005623,GO:0005737,GO:0005829,GO:0005856,GO:0006464,GO:0006508,GO:0006511,GO:0006807,GO:0006810,GO:0006836,GO:0006887,GO:0006928,GO:0006935,GO:0007154,GO:0007165,GO:0007166,GO:0007267,GO:0007268,GO:0007269,GO:0007275,GO:0007399,GO:0007409,GO:0007411,GO:…	-	ko:K10649	-	-	-	-	ko00000,ko04121,ko04131	-	-	-	SPRY,fn3,zf-B_box,zf-C3HC4,zf-C3HC4_3,zf-RING_UBOX
SDC04942-RA	6183.Smp_159990.1	0	1899	KOG2301@1|root,KOG2301@2759|Eukaryota,38BYK@33154|Opisthokonta,3BAHQ@33208|Metazoa,3CSUW@33213|Bilateria	33208|Metazoa	P	high voltage-gated calcium channel activity	-	GO:0001508,GO:0003008,GO:0003012,GO:0003674,GO:0005215,GO:0005216,GO:0005244,GO:0005245,GO:0005261,GO:0005262,GO:0005575,GO:0005623,GO:0005886,GO:0005891,GO:0006810,GO:0006811,GO:0006812,GO:0006816,GO:0006936,GO:0006937,GO:0006942,GO:0007154,GO:0007165,GO:0007275,GO:0007368,GO:0007389,GO:0007399,GO:0008150,GO:0008324,GO:0008331,GO:0009799,GO:0009855,GO:0009987,GO:0015075,GO:0015085,GO:0015267,GO:…	-	ko:K04851	ko04010,ko04020,ko04022,ko04024,ko04218,ko04260,ko04261,ko04270,ko04530,ko04713,ko04723,ko04724,ko04725,ko04726,ko04727,ko04728,ko04911,ko04912,ko04921,ko04924,ko04925,ko04927,ko04930,ko04934,ko04973,ko05010,ko05031,ko05410,ko05412,ko05414,map04010,map04020,map04022,map04024,map04218,map04260,map04261,map04270,map04530,map04713,map04723,map04724,map04725,map04726,map04727,map04728,map04911,map049…	-	-	-	ko00000,ko00001,ko04040	1.A.1.11.1,1.A.1.11.20,1.A.1.11.21	-	-	CAC1F_C,Ca_chan_IQ,GPHH,Ion_trans
SDC04943-RA	6183.Smp_000640.1	1.49e-11	69.7	KOG4792@1|root,KOG4792@2759|Eukaryota	2759|Eukaryota	S	SH2 domain-mediated complex assembly	CRKL	GO:0000003,GO:0000165,GO:0000186,GO:0000187,GO:0000302,GO:0000768,GO:0001558,GO:0001568,GO:0001667,GO:0001784,GO:0001878,GO:0001910,GO:0001911,GO:0001932,GO:0001933,GO:0001934,GO:0001944,GO:0002009,GO:0002064,GO:0002065,GO:0002066,GO:0002165,GO:0002252,GO:0002253,GO:0002376,GO:0002429,GO:0002431,GO:0002433,GO:0002520,GO:0002682,GO:0002683,GO:0002684,GO:0002697,GO:0002698,GO:0002703,GO:0002704,GO:…	-	ko:K04438	ko04010,ko04012,ko04015,ko04062,ko04510,ko04666,ko04722,ko04810,ko04910,ko05100,ko05131,ko05200,ko05206,ko05211,ko05220,map04010,map04012,map04015,map04062,map04510,map04666,map04722,map04810,map04910,map05100,map05131,map05200,map05206,map05211,map05220	-	-	-	ko00000,ko00001	-	-	-	SH2,SH3_1,SH3_2
SDC04945-RA	6087.XP_002165510.2	6.45e-116	375	COG0323@1|root,KOG1978@2759|Eukaryota,38E9K@33154|Opisthokonta,3BBD6@33208|Metazoa	33208|Metazoa	L	mismatched DNA binding	-	GO:0003674,GO:0003676,GO:0003677,GO:0003697,GO:0003824,GO:0005488,GO:0005515,GO:0005575,GO:0005622,GO:0005623,GO:0005634,GO:0006139,GO:0006259,GO:0006281,GO:0006298,GO:0006725,GO:0006807,GO:0006950,GO:0006974,GO:0008150,GO:0008152,GO:0009987,GO:0016462,GO:0016787,GO:0016817,GO:0016818,GO:0016887,GO:0017111,GO:0032300,GO:0032389,GO:0032991,GO:0033554,GO:0034641,GO:0043170,GO:0043226,GO:0043227,GO:…	-	ko:K10858	ko03430,ko03460,map03430,map03460	M00295	-	-	ko00000,ko00001,ko00002,ko03400	-	-	-	DNA_mis_repair,HATPase_c_3,MutL_C
SDC04946-RA	6183.Smp_129560.1	5.96e-113	385	29BK8@1|root,2RIPD@2759|Eukaryota,38C5S@33154|Opisthokonta,3BHQB@33208|Metazoa,3D1JN@33213|Bilateria	33208|Metazoa	S	Domain of unknown function (DUF4764)	ZNF839	-	-	-	-	-	-	-	-	-	-	-	DUF4764
SDC04947-RA	10224.XP_006823305.1	4.95e-73	258	KOG0547@1|root,KOG0547@2759|Eukaryota,38BB8@33154|Opisthokonta,3BE1Z@33208|Metazoa,3CRIM@33213|Bilateria	33208|Metazoa	U	negative regulation of cell growth involved in cardiac muscle cell development	TOMM70A	GO:0001101,GO:0001558,GO:0003674,GO:0005215,GO:0005575,GO:0005622,GO:0005623,GO:0005737,GO:0005739,GO:0005740,GO:0005741,GO:0005742,GO:0006605,GO:0006626,GO:0006810,GO:0006839,GO:0006886,GO:0006996,GO:0007005,GO:0008104,GO:0008150,GO:0008320,GO:0008565,GO:0009719,GO:0009725,GO:0009987,GO:0010033,GO:0010243,GO:0010611,GO:0010614,GO:0010721,GO:0014070,GO:0014741,GO:0014743,GO:0015031,GO:0015399,GO:…	-	ko:K17768	-	-	-	-	ko00000,ko02000,ko03029	3.A.8.1	-	-	TPR_1,TPR_16,TPR_2,TPR_8
SDC04948-RA	121225.PHUM497910-PA	2.09e-63	236	KOG3783@1|root,KOG3783@2759|Eukaryota,38B40@33154|Opisthokonta,3BE03@33208|Metazoa,3CW6Z@33213|Bilateria,41V19@6656|Arthropoda,3SJ79@50557|Insecta,3E9HK@33342|Paraneoptera	33208|Metazoa	S	Protein of unknown function (DUF3808)	TTC39B	-	-	-	-	-	-	-	-	-	-	-	DUF3808,TPR_6,TPR_8
SDC04950-RA	6087.XP_002161565.2	4.87e-07	50.1	COG0507@1|root,KOG0987@2759|Eukaryota	2759|Eukaryota	L	G-quadruplex DNA unwinding	-	-	-	-	-	-	-	-	-	-	-	-	Helitron_like_N,PIF1
SDC04951-RA	10224.XP_006820222.1	1.49e-61	218	COG2211@1|root,KOG4830@2759|Eukaryota,38F8C@33154|Opisthokonta,3BM0S@33208|Metazoa,3CWRA@33213|Bilateria	33208|Metazoa	G	lipid transport across blood brain barrier	MFSD2A	GO:0003674,GO:0005215,GO:0005319,GO:0005342,GO:0005548,GO:0005575,GO:0005623,GO:0005886,GO:0005887,GO:0006629,GO:0006644,GO:0006650,GO:0006656,GO:0006793,GO:0006796,GO:0006807,GO:0006810,GO:0006811,GO:0006820,GO:0006869,GO:0007275,GO:0007399,GO:0007417,GO:0007420,GO:0008028,GO:0008150,GO:0008152,GO:0008509,GO:0008514,GO:0008610,GO:0008654,GO:0009058,GO:0009987,GO:0010876,GO:0015075,GO:0015245,GO:…	-	-	-	-	-	-	-	-	-	-	MFS_2
SDC04952-RA	6211.A0A068Y087	0	1082	COG5116@1|root,KOG2062@2759|Eukaryota,38E5Y@33154|Opisthokonta,3BD1V@33208|Metazoa,3CUMV@33213|Bilateria	33208|Metazoa	O	regulation of protein catabolic process	PSMD1	GO:0000323,GO:0000502,GO:0001775,GO:0002252,GO:0002263,GO:0002274,GO:0002275,GO:0002283,GO:0002366,GO:0002376,GO:0002443,GO:0002444,GO:0002446,GO:0003674,GO:0005080,GO:0005488,GO:0005515,GO:0005575,GO:0005576,GO:0005622,GO:0005623,GO:0005634,GO:0005635,GO:0005654,GO:0005737,GO:0005764,GO:0005766,GO:0005773,GO:0005775,GO:0005819,GO:0005829,GO:0005838,GO:0005856,GO:0005886,GO:0005938,GO:0006464,GO:…	-	ko:K03032	ko03050,ko05169,map03050,map05169	M00341	-	-	ko00000,ko00001,ko00002,ko03051	-	-	-	HEAT_2,PC_rep
SDC04953-RA	10181.XP_004869182.1	2.61e-127	384	COG0508@1|root,KOG0558@2759|Eukaryota,38CZZ@33154|Opisthokonta,3BANT@33208|Metazoa,3CT3S@33213|Bilateria,47ZEV@7711|Chordata,4918X@7742|Vertebrata,3J8JF@40674|Mammalia,35KAH@314146|Euarchontoglires,4PZN9@9989|Rodentia	33208|Metazoa	C	e3 binding domain	DBT	GO:0003674,GO:0003824,GO:0004147,GO:0005488,GO:0005515,GO:0005575,GO:0005622,GO:0005623,GO:0005737,GO:0005739,GO:0005759,GO:0005829,GO:0005929,GO:0005947,GO:0006082,GO:0006091,GO:0006099,GO:0006101,GO:0008150,GO:0008152,GO:0009060,GO:0009295,GO:0009353,GO:0009889,GO:0009891,GO:0009893,GO:0009987,GO:0010565,GO:0015980,GO:0016417,GO:0016740,GO:0016746,GO:0016747,GO:0016999,GO:0017144,GO:0019216,GO:…	2.3.1.168	ko:K09699	ko00280,ko00640,ko01100,ko01110,ko01130,map00280,map00640,map01100,map01110,map01130	M00036	R02662,R03174,R04097,R10998	RC00004,RC02727,RC02870	br01601,ko00000,ko00001,ko00002,ko01000	-	-	-	2-oxoacid_dh,Biotin_lipoyl,E3_binding
SDC04955-RA	6334.EFV50351	1.69e-15	77.8	28PUT@1|root,2QWHD@2759|Eukaryota	2759|Eukaryota	S	Transposase IS4	-	-	-	-	-	-	-	-	-	-	-	-	DDE_Tnp_1_7,Tnp_zf-ribbon_2
SDC04956-RA	215358.XP_010738654.1	0.000167	48.1	KOG1216@1|root,KOG4297@1|root,KOG1216@2759|Eukaryota,KOG4297@2759|Eukaryota,38GR9@33154|Opisthokonta,3BBE1@33208|Metazoa,3CTZ0@33213|Bilateria,48BR7@7711|Chordata,49E36@7742|Vertebrata,4A5Z6@7898|Actinopterygii	33208|Metazoa	TV	Macrophage mannose receptor 1-like	-	-	-	ko:K06560	ko04145,ko05152,map04145,map05152	-	-	-	ko00000,ko00001,ko04090,ko04091,ko04131	-	-	-	F5_F8_type_C,Gal_Lectin,LCCL,Laminin_G_3,Lectin_C,SEA,Trefoil,fn2
SDC04957-RA	27923.ML051320a-PA	2.75e-42	176	COG0699@1|root,KOG0446@2759|Eukaryota,38C4B@33154|Opisthokonta,3B9RQ@33208|Metazoa	33208|Metazoa	U	BH2 domain binding	-	-	3.6.5.5	ko:K17065	ko04139,ko04214,ko04217,ko04621,ko04668,map04139,map04214,map04217,map04621,map04668	-	-	-	ko00000,ko00001,ko01000,ko03029,ko04131,ko04147	-	-	-	Dynamin_M,Dynamin_N,GED,WD40
SDC04959-RA	6500.XP_005094443.1	1.59e-38	160	COG1024@1|root,KOG0016@2759|Eukaryota,38BE1@33154|Opisthokonta,3B9D9@33208|Metazoa,3CTQJ@33213|Bilateria	33208|Metazoa	BI	regulation of peptidyl-lysine crotonylation	CDYL2	GO:0000003,GO:0003006,GO:0003674,GO:0003682,GO:0003712,GO:0003714,GO:0003824,GO:0005488,GO:0005515,GO:0005575,GO:0005622,GO:0005623,GO:0005634,GO:0005654,GO:0005694,GO:0007276,GO:0007281,GO:0007283,GO:0007286,GO:0007549,GO:0008150,GO:0009048,GO:0009889,GO:0009890,GO:0009892,GO:0009987,GO:0010468,GO:0010556,GO:0010558,GO:0010605,GO:0016604,GO:0016607,GO:0016829,GO:0016835,GO:0016836,GO:0019219,GO:…	2.3.1.48	ko:K00653	-	-	-	-	ko00000,ko01000,ko03036	-	-	-	Chromo,ECH_1
SDC04960-RA	6183.Smp_120700.1	1.73e-32	118	KOG1735@1|root,KOG1735@2759|Eukaryota,3A301@33154|Opisthokonta,3BUKY@33208|Metazoa,3DAKU@33213|Bilateria	33208|Metazoa	Z	Actin depolymerisation factor/cofilin -like domains	-	-	-	ko:K05765	ko04360,ko04666,ko04810,ko05133,map04360,map04666,map04810,map05133	-	-	-	ko00000,ko00001,ko04131,ko04147,ko04812	-	-	-	Cofilin_ADF
SDC04961-RA	8010.XP_010901787.1	4.99e-07	58.5	KOG1853@1|root,KOG1853@2759|Eukaryota,38DN4@33154|Opisthokonta,3BD6A@33208|Metazoa,3CRJH@33213|Bilateria,481IT@7711|Chordata,48UTK@7742|Vertebrata,49T4T@7898|Actinopterygii	33208|Metazoa	Z	nudE nuclear distribution gene E homolog like 1 (A. nidulans)	NDEL1	GO:0000003,GO:0000070,GO:0000132,GO:0000226,GO:0000278,GO:0000280,GO:0000775,GO:0000776,GO:0000777,GO:0000779,GO:0000793,GO:0000819,GO:0000902,GO:0000904,GO:0000922,GO:0001558,GO:0001667,GO:0001701,GO:0001709,GO:0001764,GO:0001824,GO:0001832,GO:0001833,GO:0002064,GO:0002065,GO:0002066,GO:0003006,GO:0003674,GO:0003824,GO:0005488,GO:0005515,GO:0005575,GO:0005622,GO:0005623,GO:0005634,GO:0005635,GO:…	-	ko:K16738,ko:K16739	-	-	-	-	ko00000,ko03036	-	-	-	NUDE_C
SDC04962-RA	176946.XP_007423899.1	1.75e-20	105	KOG4346@1|root,KOG4346@2759|Eukaryota,38BAZ@33154|Opisthokonta,3BFP3@33208|Metazoa,3CV3D@33213|Bilateria,482QR@7711|Chordata,48XJ8@7742|Vertebrata	33208|Metazoa	S	Telomere length regulation protein TEL2 homolog	TELO2	GO:0000075,GO:0000077,GO:0000723,GO:0001932,GO:0001934,GO:0003674,GO:0005198,GO:0005488,GO:0005515,GO:0005575,GO:0005622,GO:0005623,GO:0005634,GO:0005654,GO:0005737,GO:0005829,GO:0006139,GO:0006259,GO:0006725,GO:0006807,GO:0006950,GO:0006974,GO:0006996,GO:0007275,GO:0007568,GO:0008150,GO:0008152,GO:0008340,GO:0009314,GO:0009411,GO:0009416,GO:0009628,GO:0009893,GO:0009966,GO:0009967,GO:0009987,GO:…	-	ko:K11137,ko:K14834	ko03460,ko04150,map03460,map04150	-	-	-	ko00000,ko00001,ko03009,ko03032,ko03400	-	-	-	Telomere_reg-2
SDC04963-RA	6211.A0A068YJW7	2.74e-70	251	COG1439@1|root,KOG2463@2759|Eukaryota,38YUF@33154|Opisthokonta,3BCN3@33208|Metazoa,3CXZE@33213|Bilateria	33208|Metazoa	O	NIN1 RPN12 binding protein 1 homolog (S. cerevisiae)	NOB1	GO:0000469,GO:0003008,GO:0003674,GO:0003824,GO:0004518,GO:0004519,GO:0004521,GO:0004540,GO:0005575,GO:0005622,GO:0005623,GO:0005634,GO:0005654,GO:0005730,GO:0005737,GO:0005829,GO:0006139,GO:0006364,GO:0006396,GO:0006725,GO:0006807,GO:0007600,GO:0007601,GO:0008150,GO:0008152,GO:0009987,GO:0010467,GO:0016070,GO:0016072,GO:0016787,GO:0016788,GO:0022613,GO:0030490,GO:0030684,GO:0030688,GO:0031974,GO:…	-	ko:K11883	ko03008,map03008	-	-	-	ko00000,ko00001,ko03009,ko03051	-	-	-	NOB1_Zn_bind,PIN_6,WRNPLPNID
SDC04965-RA	6183.Smp_058620.1	1.01e-108	365	KOG0667@1|root,KOG0671@2759|Eukaryota,38EZY@33154|Opisthokonta,3BB26@33208|Metazoa,3D2V6@33213|Bilateria	33208|Metazoa	T	protein serine/threonine kinase activity	CLK2	GO:0001101,GO:0003674,GO:0003824,GO:0004672,GO:0004674,GO:0004713,GO:0004715,GO:0005488,GO:0005515,GO:0005575,GO:0005622,GO:0005623,GO:0005634,GO:0005654,GO:0005737,GO:0006109,GO:0006111,GO:0006464,GO:0006468,GO:0006793,GO:0006796,GO:0006807,GO:0008150,GO:0008152,GO:0008283,GO:0009314,GO:0009628,GO:0009889,GO:0009890,GO:0009892,GO:0009987,GO:0010033,GO:0010212,GO:0010468,GO:0010675,GO:0010677,GO:…	2.7.12.1	ko:K08823	-	-	-	-	ko00000,ko01000,ko01001,ko03041	-	-	-	Pkinase
SDC04967-RA	2903.EOD37603	1.8e-11	73.6	COG0249@1|root,KOG0221@2759|Eukaryota	2759|Eukaryota	L	chiasma assembly	MSH5	GO:0000003,GO:0000228,GO:0000280,GO:0000710,GO:0000712,GO:0000793,GO:0000794,GO:0000795,GO:0003674,GO:0003676,GO:0003677,GO:0003690,GO:0003824,GO:0005488,GO:0005515,GO:0005575,GO:0005622,GO:0005623,GO:0005634,GO:0005654,GO:0005694,GO:0006139,GO:0006259,GO:0006281,GO:0006298,GO:0006310,GO:0006725,GO:0006807,GO:0006950,GO:0006974,GO:0006996,GO:0007049,GO:0007059,GO:0007127,GO:0007129,GO:0007131,GO:…	-	ko:K08741	-	-	-	-	ko00000,ko03400	-	-	-	MutS_III,MutS_IV,MutS_V
SDC04968-RA	121225.PHUM504500-PA	5.27e-16	90.1	KOG2532@1|root,KOG2532@2759|Eukaryota,39VHY@33154|Opisthokonta,3BEVY@33208|Metazoa,3D0JU@33213|Bilateria,41WS9@6656|Arthropoda,3SK6I@50557|Insecta,3E97M@33342|Paraneoptera	33208|Metazoa	G	Major Facilitator Superfamily	-	-	-	-	-	-	-	-	-	-	-	-	MFS_1
SDC04969-RA	6183.Smp_128960.1	0	1232	KOG1932@1|root,KOG1932@2759|Eukaryota,38BC9@33154|Opisthokonta,3BGXN@33208|Metazoa,3CTF4@33213|Bilateria	33208|Metazoa	K	obsolete RNA polymerase II transcription factor activity, TBP-class protein binding, involved in preinitiation complex assembly	TAF2	GO:0000086,GO:0000123,GO:0000278,GO:0000428,GO:0000988,GO:0000989,GO:0001067,GO:0001076,GO:0001129,GO:0001132,GO:0003674,GO:0003676,GO:0003677,GO:0003682,GO:0005488,GO:0005515,GO:0005575,GO:0005622,GO:0005623,GO:0005634,GO:0005654,GO:0005667,GO:0005669,GO:0006139,GO:0006351,GO:0006352,GO:0006355,GO:0006357,GO:0006366,GO:0006367,GO:0006725,GO:0006807,GO:0007049,GO:0007154,GO:0007165,GO:0007166,GO:…	-	ko:K03128	ko03022,map03022	-	-	-	ko00000,ko00001,ko01002,ko03021,ko03036	-	-	-	Peptidase_M1
SDC04970-RA	106582.XP_004572756.1	8.88e-97	289	COG0563@1|root,KOG3078@2759|Eukaryota,38FS5@33154|Opisthokonta,3B9GS@33208|Metazoa,3CY1W@33213|Bilateria,487E5@7711|Chordata,492RM@7742|Vertebrata,49VV7@7898|Actinopterygii	33208|Metazoa	F	Adenylate kinase 2	AK2	GO:0001889,GO:0002244,GO:0002376,GO:0002520,GO:0002521,GO:0003674,GO:0003824,GO:0004017,GO:0005575,GO:0005622,GO:0005623,GO:0005634,GO:0005737,GO:0005739,GO:0005740,GO:0005743,GO:0005758,GO:0005829,GO:0005929,GO:0006091,GO:0006119,GO:0006139,GO:0006144,GO:0006163,GO:0006164,GO:0006172,GO:0006725,GO:0006753,GO:0006793,GO:0006796,GO:0006807,GO:0007275,GO:0007399,GO:0007417,GO:0007420,GO:0008150,GO:…	2.7.4.3	ko:K00939	ko00230,ko00730,ko01100,ko01110,ko01130,map00230,map00730,map01100,map01110,map01130	M00049	R00127,R01547,R11319	RC00002	ko00000,ko00001,ko00002,ko01000,ko04147	-	-	-	ADK,ADK_lid
SDC04972-RA	1280682.AUKA01000003_gene1346	0.000215	50.8	COG3475@1|root,COG3475@2|Bacteria,1V8MH@1239|Firmicutes,24MDQ@186801|Clostridia,4BWNA@830|Butyrivibrio	186801|Clostridia	M	LicD family	-	-	-	ko:K07271	-	-	-	-	ko00000,ko01000	-	-	-	LicD
SDC04973-RA	6183.Smp_154600.1	8.78e-183	543	COG2272@1|root,KOG4389@2759|Eukaryota,38BW2@33154|Opisthokonta,3B9C3@33208|Metazoa,3CRAS@33213|Bilateria	33208|Metazoa	T	Belongs to the type-B carboxylesterase lipase family	BCHE	GO:0001101,GO:0001503,GO:0001505,GO:0001507,GO:0001540,GO:0001649,GO:0001654,GO:0001919,GO:0001975,GO:0002076,GO:0002119,GO:0002164,GO:0002791,GO:0002793,GO:0003008,GO:0003674,GO:0003824,GO:0003990,GO:0004104,GO:0005488,GO:0005515,GO:0005518,GO:0005575,GO:0005576,GO:0005604,GO:0005605,GO:0005615,GO:0005622,GO:0005623,GO:0005634,GO:0005635,GO:0005641,GO:0005737,GO:0005783,GO:0005788,GO:0005791,GO:…	3.1.1.7,3.1.1.8	ko:K01049,ko:K01050	ko00564,ko04725,map00564,map04725	-	R01026	RC00020,RC00041	ko00000,ko00001,ko00537,ko01000	-	-	-	AChE_tetra,COesterase
SDC04974-RA	6183.Smp_084090.1	4.52e-56	222	COG4642@1|root,KOG0231@2759|Eukaryota,38BJX@33154|Opisthokonta,3BCF0@33208|Metazoa,3CWIS@33213|Bilateria	33208|Metazoa	S	regulation of ryanodine-sensitive calcium-release channel activity	-	-	-	ko:K19530	-	-	-	-	ko00000	-	-	-	MORN
SDC04975-RA	65071.PYU1_T005358	6.03e-11	75.5	COG5260@1|root,KOG2277@2759|Eukaryota,1MG99@121069|Pythiales	121069|Pythiales	D	Cid1 family poly A polymerase	-	-	-	-	-	-	-	-	-	-	-	-	PAP_assoc,zf-CCHC
SDC04976-RA	10224.XP_006812174.1	5.15e-55	215	KOG0667@1|root,KOG0667@2759|Eukaryota,38D9D@33154|Opisthokonta,3B9IW@33208|Metazoa,3CVNP@33213|Bilateria	33208|Metazoa	T	protein serine/threonine/tyrosine kinase activity	DYRK1A	GO:0000381,GO:0000768,GO:0001932,GO:0001933,GO:0003008,GO:0003674,GO:0003712,GO:0003713,GO:0003779,GO:0003824,GO:0004672,GO:0004674,GO:0004713,GO:0004715,GO:0004857,GO:0004860,GO:0005488,GO:0005515,GO:0005575,GO:0005622,GO:0005623,GO:0005634,GO:0005654,GO:0005737,GO:0005856,GO:0006355,GO:0006464,GO:0006468,GO:0006469,GO:0006518,GO:0006793,GO:0006796,GO:0006807,GO:0006949,GO:0007275,GO:0007399,GO:…	2.7.12.1	ko:K08825	-	-	-	-	ko00000,ko01000,ko01001,ko04131	-	-	-	Pkinase
SDC04977-RA	215358.XP_010749062.1	2.18e-14	82	28P4Z@1|root,2QVRU@2759|Eukaryota,38G0P@33154|Opisthokonta,3BGQ6@33208|Metazoa,3E61I@33213|Bilateria,48S1N@7711|Chordata,49NH8@7742|Vertebrata,4A94I@7898|Actinopterygii	33208|Metazoa	S	piggyBac transposable element-derived protein	-	-	-	-	-	-	-	-	-	-	-	-	DDE_Tnp_1_7
SDC04978-RA	8083.ENSXMAP00000004301	4.34e-17	85.9	KOG3279@1|root,KOG3279@2759|Eukaryota,38D6V@33154|Opisthokonta,3BHMP@33208|Metazoa,3CZC1@33213|Bilateria,48AV9@7711|Chordata,491DF@7742|Vertebrata,49VFJ@7898|Actinopterygii	33208|Metazoa	J	ribosomal protein L28	MRPL28	GO:0000313,GO:0000315,GO:0003674,GO:0003735,GO:0005198,GO:0005575,GO:0005622,GO:0005623,GO:0005737,GO:0005739,GO:0005740,GO:0005743,GO:0005759,GO:0005761,GO:0005762,GO:0005829,GO:0005840,GO:0006412,GO:0006414,GO:0006415,GO:0006518,GO:0006807,GO:0008150,GO:0008152,GO:0009058,GO:0009059,GO:0009987,GO:0010467,GO:0015934,GO:0016020,GO:0016043,GO:0019538,GO:0019866,GO:0022411,GO:0031090,GO:0031966,GO:…	-	ko:K02902	ko03010,map03010	M00178	-	-	br01610,ko00000,ko00001,ko00002,ko03011	-	-	-	Ribosomal_L28
SDC04979-RA	7029.ACYPI000956-PA	1.67e-06	57	KOG3510@1|root,KOG3510@2759|Eukaryota	2759|Eukaryota	S	cell adhesion	-	-	-	-	-	-	-	-	-	-	-	-	-
SDC04980-RA	43151.ADAC009667-PA	2.32e-28	127	COG5641@1|root,KOG1601@2759|Eukaryota,38D41@33154|Opisthokonta,3BA12@33208|Metazoa,3CSBC@33213|Bilateria,41X13@6656|Arthropoda,3SJK3@50557|Insecta,450RY@7147|Diptera,45H3S@7148|Nematocera	33208|Metazoa	K	Transcription factor	GATA4	GO:0000003,GO:0000122,GO:0000228,GO:0000785,GO:0000790,GO:0000976,GO:0000977,GO:0000978,GO:0000981,GO:0000983,GO:0000987,GO:0000988,GO:0000989,GO:0001012,GO:0001067,GO:0001076,GO:0001085,GO:0001101,GO:0001103,GO:0001158,GO:0001228,GO:0001568,GO:0001570,GO:0001655,GO:0001678,GO:0001700,GO:0001701,GO:0001702,GO:0001704,GO:0001706,GO:0001709,GO:0001817,GO:0001819,GO:0001932,GO:0001934,GO:0001944,GO:…	-	ko:K09183	ko04022,ko04218,ko04530,ko04919,map04022,map04218,map04530,map04919	-	-	-	ko00000,ko00001,ko03000	-	-	-	GATA,GATA-N
SDC05035-RA	6183.Smp_121420.1	6.97e-151	443	COG5092@1|root,KOG2779@2759|Eukaryota,38E8P@33154|Opisthokonta,3BCBH@33208|Metazoa,3CVZ4@33213|Bilateria	33208|Metazoa	I	Adds a myristoyl group to the N-terminal glycine residue of certain cellular proteins	NMT1	GO:0001700,GO:0001701,GO:0002009,GO:0003674,GO:0003824,GO:0004379,GO:0005575,GO:0005622,GO:0005623,GO:0005737,GO:0005794,GO:0005829,GO:0005886,GO:0006464,GO:0006497,GO:0006498,GO:0006499,GO:0006807,GO:0006810,GO:0006839,GO:0006996,GO:0007005,GO:0007006,GO:0007275,GO:0007391,GO:0008150,GO:0008152,GO:0008277,GO:0009058,GO:0009059,GO:0009653,GO:0009790,GO:0009792,GO:0009888,GO:0009966,GO:0009967,GO:…	2.3.1.97	ko:K00671	-	-	-	-	ko00000,ko01000	-	-	-	NMT,NMT_C
SDC05036-RA	7668.SPU_010335-tr	1.85e-39	169	COG0666@1|root,KOG0510@2759|Eukaryota,38G7Q@33154|Opisthokonta,3BCDU@33208|Metazoa,3D0P6@33213|Bilateria	33154|Opisthokonta	DZ	osmolarity-sensing cation channel activity	-	-	-	-	-	-	-	-	-	-	-	-	Ank,Ank_2,Ank_3,Ank_4,Ank_5,Ion_trans
SDC05037-RA	192875.XP_004343192.1	1.27e-39	157	KOG2751@1|root,KOG2751@2759|Eukaryota,38BH8@33154|Opisthokonta	33154|Opisthokonta	T	negative regulation of lysosome organization	BECN1	GO:0000003,GO:0000045,GO:0000070,GO:0000272,GO:0000278,GO:0000280,GO:0000302,GO:0000322,GO:0000323,GO:0000324,GO:0000329,GO:0000407,GO:0000422,GO:0000423,GO:0000819,GO:0001525,GO:0001568,GO:0001666,GO:0001944,GO:0002119,GO:0002164,GO:0002165,GO:0002376,GO:0002520,GO:0002790,GO:0003006,GO:0003674,GO:0005488,GO:0005515,GO:0005575,GO:0005622,GO:0005623,GO:0005634,GO:0005737,GO:0005768,GO:0005773,GO:…	-	ko:K08334	ko04136,ko04137,ko04138,ko04140,ko04215,ko04371,ko05167,map04136,map04137,map04138,map04140,map04215,map04371,map05167	-	-	-	ko00000,ko00001,ko03029,ko04131	-	-	-	APG6,BH3
SDC05038-RA	9365.XP_007520895.1	7.69e-08	51.6	KOG3500@1|root,KOG3500@2759|Eukaryota,3A5JM@33154|Opisthokonta,3BT8K@33208|Metazoa,3D9C2@33213|Bilateria,48FW1@7711|Chordata,49CSD@7742|Vertebrata,3JHC0@40674|Mammalia	33208|Metazoa	C	V-type proton ATPase subunit e	ATP6V0E1	GO:0000041,GO:0000220,GO:0001101,GO:0003674,GO:0003824,GO:0005215,GO:0005575,GO:0005622,GO:0005623,GO:0005737,GO:0005768,GO:0005773,GO:0005886,GO:0005911,GO:0006810,GO:0006811,GO:0006812,GO:0006826,GO:0006873,GO:0006885,GO:0007035,GO:0007154,GO:0007165,GO:0007166,GO:0007167,GO:0007169,GO:0007275,GO:0008104,GO:0008150,GO:0008286,GO:0008324,GO:0009653,GO:0009719,GO:0009725,GO:0009790,GO:0009792,GO:…	-	ko:K02153	ko00190,ko01100,ko04145,ko04721,ko04966,ko05110,ko05120,ko05323,map00190,map01100,map04145,map04721,map04966,map05110,map05120,map05323	M00160	-	-	ko00000,ko00001,ko00002	3.A.2.2	-	-	ATP_synt_H
SDC05039-RA	6183.Smp_134410.2	7.63e-102	333	KOG2504@1|root,KOG2504@2759|Eukaryota,38D7W@33154|Opisthokonta,3BAF9@33208|Metazoa,3E46U@33213|Bilateria	33208|Metazoa	G	Solute carrier family 16 (monocarboxylic acid transporters), member 12a	-	-	-	ko:K08187,ko:K08190,ko:K11810	ko04919,ko04974,map04919,map04974	-	-	-	ko00000,ko00001,ko02000	2.A.1.13	-	-	MFS_1
SDC05041-RA	6211.A0A068Y6S4	1.16e-21	112	28MGV@1|root,2QU0D@2759|Eukaryota,38FW3@33154|Opisthokonta,3BEQ7@33208|Metazoa,3D10C@33213|Bilateria	33208|Metazoa	S	nuclear pore complex assembly	-	GO:0003674,GO:0003676,GO:0003677,GO:0003682,GO:0005488,GO:0005575,GO:0005622,GO:0005623,GO:0005634,GO:0006996,GO:0006997,GO:0006999,GO:0008150,GO:0009987,GO:0016043,GO:0022607,GO:0031490,GO:0031974,GO:0031981,GO:0034399,GO:0034622,GO:0043226,GO:0043227,GO:0043229,GO:0043231,GO:0043233,GO:0043933,GO:0044085,GO:0044422,GO:0044424,GO:0044428,GO:0044446,GO:0044464,GO:0046931,GO:0051292,GO:0065003,GO:…	-	-	-	-	-	-	-	-	-	-	ELYS,ELYS-bb
SDC05042-RA	7668.SPU_009107-tr	7.91e-114	378	KOG0036@1|root,KOG0036@2759|Eukaryota,38B6F@33154|Opisthokonta,3BD3M@33208|Metazoa,3CS5J@33213|Bilateria	33208|Metazoa	C	ATP transmembrane transporter activity	SLC25A25	GO:0000295,GO:0001654,GO:0002021,GO:0002082,GO:0003674,GO:0005215,GO:0005346,GO:0005347,GO:0005488,GO:0005509,GO:0005575,GO:0005622,GO:0005623,GO:0005737,GO:0005739,GO:0005740,GO:0005743,GO:0006091,GO:0006139,GO:0006140,GO:0006163,GO:0006725,GO:0006753,GO:0006793,GO:0006796,GO:0006807,GO:0006810,GO:0006811,GO:0006812,GO:0006816,GO:0006820,GO:0006839,GO:0006851,GO:0006855,GO:0006862,GO:0006950,GO:…	-	ko:K14684	-	-	-	-	ko00000,ko02000	2.A.29.23	-	-	EF-hand_5,EF-hand_6,EF-hand_7,EF-hand_8,Mito_carr
SDC05043-RA	3656.XP_008441933.1	1.26e-12	72.4	29CIJ@1|root,2RJNC@2759|Eukaryota,37THD@33090|Viridiplantae,3GEBB@35493|Streptophyta,4JTMA@91835|fabids	35493|Streptophyta	S	MULE transposase domain	-	-	-	-	-	-	-	-	-	-	-	-	DBD_Tnp_Mut,MULE,SWIM
SDC05044-RA	6211.A0A068YP28	4.49e-06	50.8	COG2304@1|root,2QRPK@2759|Eukaryota,38DTU@33154|Opisthokonta,3BAKW@33208|Metazoa,3D0NY@33213|Bilateria	33208|Metazoa	S	von Willebrand factor type A domain	VWA5A	GO:0005575,GO:0005622,GO:0005623,GO:0005634,GO:0005654,GO:0031974,GO:0031981,GO:0043226,GO:0043227,GO:0043229,GO:0043231,GO:0043233,GO:0044422,GO:0044424,GO:0044428,GO:0044446,GO:0044464,GO:0070013	-	-	-	-	-	-	-	-	-	-	VIT,VWA_3
SDC05045-RA	6183.Smp_197460.1	4.92e-21	97.8	KOG4800@1|root,KOG4800@2759|Eukaryota	2759|Eukaryota	S	central nervous system myelination	PLP1	GO:0000003,GO:0000902,GO:0001505,GO:0001654,GO:0001676,GO:0001745,GO:0001764,GO:0001952,GO:0003006,GO:0003407,GO:0003674,GO:0005198,GO:0005215,GO:0005216,GO:0005261,GO:0005262,GO:0005488,GO:0005515,GO:0005575,GO:0005623,GO:0005886,GO:0005887,GO:0006082,GO:0006629,GO:0006631,GO:0006633,GO:0006810,GO:0006811,GO:0006812,GO:0006816,GO:0006928,GO:0006950,GO:0006952,GO:0006954,GO:0007154,GO:0007165,GO:…	-	ko:K17271	-	-	-	-	ko00000,ko04147	-	-	-	Myelin_PLP
SDC05046-RA	6211.A0A068YHF7	2.28e-57	193	KOG0570@1|root,KOG0570@2759|Eukaryota,38GTI@33154|Opisthokonta,3BJ8G@33208|Metazoa,3CW50@33213|Bilateria	33208|Metazoa	K	nucleic acid-templated transcription	MED7	GO:0000003,GO:0000151,GO:0000428,GO:0003674,GO:0003712,GO:0003713,GO:0005488,GO:0005515,GO:0005575,GO:0005622,GO:0005623,GO:0005634,GO:0005654,GO:0005667,GO:0006139,GO:0006351,GO:0006352,GO:0006355,GO:0006357,GO:0006366,GO:0006367,GO:0006464,GO:0006725,GO:0006807,GO:0007275,GO:0008150,GO:0008152,GO:0009058,GO:0009059,GO:0009790,GO:0009792,GO:0009889,GO:0009891,GO:0009893,GO:0009987,GO:0010467,GO:…	-	ko:K15148,ko:K20414	-	-	-	-	ko00000,ko03021,ko04090	-	-	-	Med7
SDC05049-RA	6183.Smp_082120.1	2.74e-38	148	COG0355@1|root,KOG1758@2759|Eukaryota,3A5WF@33154|Opisthokonta,3BRC7@33208|Metazoa,3D2SR@33213|Bilateria	33208|Metazoa	C	ATP synthase, H transporting, mitochondrial F1 complex, delta subunit	ATP5D	GO:0000275,GO:0003674,GO:0003824,GO:0005215,GO:0005488,GO:0005575,GO:0005622,GO:0005623,GO:0005737,GO:0005739,GO:0005740,GO:0005743,GO:0005753,GO:0005759,GO:0006091,GO:0006119,GO:0006139,GO:0006163,GO:0006164,GO:0006725,GO:0006753,GO:0006754,GO:0006793,GO:0006796,GO:0006807,GO:0006810,GO:0006811,GO:0006812,GO:0006839,GO:0006996,GO:0007005,GO:0007006,GO:0007007,GO:0008150,GO:0008152,GO:0008324,GO:…	-	ko:K02134	ko00190,ko01100,ko04714,ko05010,ko05012,ko05016,map00190,map01100,map04714,map05010,map05012,map05016	M00158	-	-	ko00000,ko00001,ko00002	3.A.2.1	-	-	ATP-synt_DE_N
SDC05050-RA	69319.XP_008560842.1	2.75e-05	48.1	KOG4695@1|root,KOG4695@2759|Eukaryota,3A8GB@33154|Opisthokonta,3BUG7@33208|Metazoa,3DB1B@33213|Bilateria,4214Q@6656|Arthropoda,3SY7Z@50557|Insecta,46J7A@7399|Hymenoptera	33208|Metazoa	S	CHCH domain	-	-	-	-	-	-	-	-	-	-	-	-	CHCH
SDC05051-RA	6183.Smp_078050.1	2.76e-56	206	KOG1830@1|root,KOG1830@2759|Eukaryota,38FJQ@33154|Opisthokonta,3BBVV@33208|Metazoa,3CRUH@33213|Bilateria	33208|Metazoa	Z	Wiskott-Aldrich syndrome protein family member	WASF1	GO:0000003,GO:0000768,GO:0000902,GO:0000904,GO:0001501,GO:0001525,GO:0001568,GO:0001654,GO:0001667,GO:0001726,GO:0001745,GO:0001764,GO:0001944,GO:0002252,GO:0002253,GO:0002376,GO:0002429,GO:0002431,GO:0002433,GO:0002520,GO:0002682,GO:0002684,GO:0002757,GO:0002764,GO:0002768,GO:0003006,GO:0003674,GO:0003779,GO:0005488,GO:0005515,GO:0005575,GO:0005622,GO:0005623,GO:0005634,GO:0005737,GO:0005739,GO:…	-	ko:K05748,ko:K05753,ko:K06083,ko:K06220	ko04520,ko04666,ko04810,ko05100,ko05131,ko05132,ko05231,map04520,map04666,map04810,map05100,map05131,map05132,map05231	-	-	-	ko00000,ko00001,ko04812	-	-	-	WH2
SDC05052-RA	6183.Smp_094140.1	0	1065	COG1241@1|root,KOG0480@2759|Eukaryota,38C40@33154|Opisthokonta,3B955@33208|Metazoa,3D0KM@33213|Bilateria	33208|Metazoa	L	DNA replication initiation	MCM6	GO:0000003,GO:0000082,GO:0000166,GO:0000278,GO:0000785,GO:0002064,GO:0002065,GO:0002066,GO:0003006,GO:0003674,GO:0003676,GO:0003677,GO:0003697,GO:0005488,GO:0005515,GO:0005524,GO:0005575,GO:0005622,GO:0005623,GO:0005634,GO:0005654,GO:0005694,GO:0006139,GO:0006259,GO:0006260,GO:0006261,GO:0006268,GO:0006275,GO:0006277,GO:0006725,GO:0006807,GO:0006996,GO:0007049,GO:0007276,GO:0007281,GO:0007292,GO:…	3.6.4.12	ko:K02542	ko03030,ko04110,ko04111,ko04113,map03030,map04110,map04111,map04113	M00285	-	-	ko00000,ko00001,ko00002,ko01000,ko03032	-	-	-	MCM,MCM_N,MCM_OB
SDC05053-RA	42254.XP_004613158.1	9.09e-24	114	KOG3575@1|root,KOG3575@2759|Eukaryota,39CDR@33154|Opisthokonta,3BBKC@33208|Metazoa,3CSR9@33213|Bilateria,486Z8@7711|Chordata,491GC@7742|Vertebrata,3J3T1@40674|Mammalia	33208|Metazoa	K	radial pattern formation	NR2F1	GO:0000122,GO:0000976,GO:0000977,GO:0000978,GO:0000981,GO:0000982,GO:0000987,GO:0001012,GO:0001067,GO:0001078,GO:0001227,GO:0001568,GO:0001764,GO:0001935,GO:0001944,GO:0003002,GO:0003674,GO:0003676,GO:0003677,GO:0003690,GO:0003700,GO:0003712,GO:0003713,GO:0004879,GO:0005488,GO:0005575,GO:0005622,GO:0005623,GO:0005634,GO:0005654,GO:0005737,GO:0005829,GO:0006139,GO:0006351,GO:0006352,GO:0006355,GO:…	-	ko:K08547,ko:K08548,ko:K14032	-	-	-	-	ko00000,ko03000,ko03310	-	-	-	Hormone_recep,zf-C4
SDC05054-RA	7260.FBpp0247496	1.08e-23	117	KOG1032@1|root,KOG1032@2759|Eukaryota,38D80@33154|Opisthokonta,3BBIM@33208|Metazoa,3CX1E@33213|Bilateria,41WHH@6656|Arthropoda,3SHQE@50557|Insecta,44XC3@7147|Diptera,45T7V@7214|Drosophilidae	33208|Metazoa	S	Domain of unknown function (DUF4782)	GRAMD1B	-	-	-	-	-	-	-	-	-	-	-	DUF4782,GRAM
SDC05055-RA	69781.S7Z7E9	1.89e-15	81.3	COG0543@1|root,COG5274@1|root,KOG0534@2759|Eukaryota,KOG0537@2759|Eukaryota,38GQ8@33154|Opisthokonta,3P12R@4751|Fungi,3QK4A@4890|Ascomycota,20FQA@147545|Eurotiomycetes,3S3R0@5042|Eurotiales	4751|Fungi	C	Oxidoreductase FAD-binding domain	-	-	1.6.2.2	ko:K00326	ko00520,map00520	-	R00100	-	ko00000,ko00001,ko01000	-	-	-	Cyt-b5,FAD_binding_6,NAD_binding_1
SDC05057-RA	6211.A0A068YKA2	4.73e-52	177	COG1234@1|root,2QVD0@2759|Eukaryota,39DCB@33154|Opisthokonta,3BZS3@33208|Metazoa,3DG8T@33213|Bilateria	33208|Metazoa	S	nuclear ribonuclease	-	-	3.1.26.11	ko:K00784	ko03013,map03013	-	-	-	ko00000,ko00001,ko01000,ko03016	-	-	-	Lactamase_B_2
SDC05060-RA	4792.ETI52991	0.000219	50.1	KOG2752@1|root,KOG2752@2759|Eukaryota,3Q7N0@4776|Peronosporales	4776|Peronosporales	S	Putative zinc finger in N-recognin (UBR box)	-	-	2.3.2.27	ko:K11979	-	-	-	-	ko00000,ko01000,ko04121	-	-	-	zf-UBR
SDC05061-RA	176946.XP_007445157.1	9.88e-05	50.1	KOG4813@1|root,KOG4813@2759|Eukaryota,39S4V@33154|Opisthokonta,3BAMX@33208|Metazoa,3CS50@33213|Bilateria,481PB@7711|Chordata,4961J@7742|Vertebrata	33208|Metazoa	J	translation initiation factor activity	EIF3J	GO:0003674,GO:0003676,GO:0003723,GO:0003743,GO:0005488,GO:0005515,GO:0005575,GO:0005622,GO:0005623,GO:0005737,GO:0005829,GO:0005852,GO:0006412,GO:0006413,GO:0006417,GO:0006446,GO:0006518,GO:0006807,GO:0008135,GO:0008150,GO:0008152,GO:0009058,GO:0009059,GO:0009889,GO:0009987,GO:0010467,GO:0010468,GO:0010556,GO:0010608,GO:0019222,GO:0019538,GO:0031323,GO:0031326,GO:0032268,GO:0032991,GO:0034248,GO:…	-	ko:K03245	ko03013,map03013	-	-	-	ko00000,ko00001,ko03009,ko03012	-	-	-	eIF3_subunit
SDC05062-RA	103372.F4WIM3	3.53e-101	304	KOG4195@1|root,KOG4195@2759|Eukaryota,38G6X@33154|Opisthokonta,3BDW8@33208|Metazoa,3CZU4@33213|Bilateria,41UW9@6656|Arthropoda,3SH73@50557|Insecta,46GCX@7399|Hymenoptera	33208|Metazoa	P	NUDIX domain	NUDT9	GO:0003674,GO:0003824,GO:0005575,GO:0005622,GO:0005623,GO:0005737,GO:0005739,GO:0005759,GO:0006139,GO:0006163,GO:0006195,GO:0006725,GO:0006753,GO:0006793,GO:0006796,GO:0006807,GO:0008150,GO:0008152,GO:0009056,GO:0009058,GO:0009117,GO:0009123,GO:0009125,GO:0009126,GO:0009128,GO:0009132,GO:0009134,GO:0009135,GO:0009137,GO:0009150,GO:0009154,GO:0009158,GO:0009161,GO:0009166,GO:0009167,GO:0009169,GO:…	3.6.1.13	ko:K13988	ko00230,map00230	-	R01054	RC00002	ko00000,ko00001,ko01000	-	-	-	NUDIX
SDC05063-RA	6183.Smp_025800.1	4.01e-90	270	COG0638@1|root,KOG0179@2759|Eukaryota,38EK6@33154|Opisthokonta,3BGIT@33208|Metazoa,3CV39@33213|Bilateria	33208|Metazoa	O	threonine-type endopeptidase activity	PSMB1	GO:0000502,GO:0001775,GO:0002252,GO:0002263,GO:0002274,GO:0002275,GO:0002283,GO:0002366,GO:0002376,GO:0002443,GO:0002444,GO:0002446,GO:0003674,GO:0005488,GO:0005515,GO:0005575,GO:0005576,GO:0005622,GO:0005623,GO:0005634,GO:0005654,GO:0005737,GO:0005829,GO:0005839,GO:0006464,GO:0006508,GO:0006511,GO:0006807,GO:0006810,GO:0006887,GO:0006955,GO:0008150,GO:0008152,GO:0009056,GO:0009057,GO:0009987,GO:…	3.4.25.1	ko:K02732	ko03050,map03050	M00337,M00340	-	-	ko00000,ko00001,ko00002,ko01000,ko01002,ko03051	-	-	-	Proteasome
SDC05064-RA	6183.Smp_149040.1	0	1019	KOG3635@1|root,KOG3635@2759|Eukaryota,38CWS@33154|Opisthokonta,3BCSI@33208|Metazoa,3CTXE@33213|Bilateria	33208|Metazoa	G	glucan metabolic process	PHKA2	GO:0003674,GO:0003824,GO:0004105,GO:0004672,GO:0004674,GO:0004683,GO:0004689,GO:0005575,GO:0005622,GO:0005623,GO:0005737,GO:0005829,GO:0005964,GO:0005975,GO:0005976,GO:0005977,GO:0006073,GO:0006091,GO:0006112,GO:0006464,GO:0006468,GO:0006629,GO:0006644,GO:0006650,GO:0006656,GO:0006657,GO:0006793,GO:0006796,GO:0006807,GO:0008150,GO:0008152,GO:0008610,GO:0008654,GO:0009058,GO:0009987,GO:0015980,GO:…	-	ko:K07190	ko04020,ko04910,ko04922,map04020,map04910,map04922	-	-	-	ko00000,ko00001	-	-	-	Glyco_hydro_15
SDC05067-RA	6211.A0A068YG04	8.51e-74	260	KOG3530@1|root,KOG3530@2759|Eukaryota,38GGC@33154|Opisthokonta,3BB02@33208|Metazoa,3CX9H@33213|Bilateria	33208|Metazoa	S	FERM domain-containing protein	FRMD5	GO:0003674,GO:0005102,GO:0005178,GO:0005198,GO:0005200,GO:0005488,GO:0005515,GO:0005575,GO:0005622,GO:0005623,GO:0005856,GO:0005912,GO:0006996,GO:0007010,GO:0008092,GO:0008150,GO:0009987,GO:0016043,GO:0019899,GO:0019900,GO:0019901,GO:0030029,GO:0030036,GO:0030054,GO:0030155,GO:0030334,GO:0031032,GO:0032879,GO:0040012,GO:0040013,GO:0043226,GO:0043228,GO:0043229,GO:0043232,GO:0044424,GO:0044464,GO:…	-	-	-	-	-	-	-	-	-	-	FA,FERM_C,FERM_M,FERM_N
SDC05070-RA	7222.FBpp0144169	2.6e-10	70.5	KOG3900@1|root,KOG3900@2759|Eukaryota,38DMH@33154|Opisthokonta,3BDZD@33208|Metazoa,3CYBF@33213|Bilateria,41X0N@6656|Arthropoda,3SFYX@50557|Insecta,44ZW2@7147|Diptera,45PWD@7214|Drosophilidae	33208|Metazoa	T	Growth factor activity. It is involved in the biological process described with growth	BMP2	GO:0000003,GO:0000122,GO:0000186,GO:0000187,GO:0000302,GO:0000578,GO:0001101,GO:0001501,GO:0001503,GO:0001525,GO:0001541,GO:0001568,GO:0001649,GO:0001654,GO:0001655,GO:0001656,GO:0001657,GO:0001658,GO:0001666,GO:0001667,GO:0001700,GO:0001701,GO:0001703,GO:0001704,GO:0001705,GO:0001707,GO:0001708,GO:0001709,GO:0001710,GO:0001712,GO:0001715,GO:0001745,GO:0001759,GO:0001763,GO:0001822,GO:0001823,GO:…	-	ko:K04662,ko:K21283	ko04013,ko04060,ko04341,ko04350,ko04390,ko04550,ko04919,ko05200,ko05217,ko05418,map04013,map04060,map04341,map04350,map04390,map04550,map04919,map05200,map05217,map05418	M00679	-	-	ko00000,ko00001,ko00002,ko00536,ko04052	-	-	-	TGF_beta,TGFb_propeptide
SDC05071-RA	6211.A0A087W196	2.63e-99	294	COG1412@1|root,KOG3165@2759|Eukaryota,38HWV@33154|Opisthokonta,3BEEH@33208|Metazoa,3CVVD@33213|Bilateria	33208|Metazoa	U	endonucleolytic cleavage in 5'-ETS of tricistronic rRNA transcript (SSU-rRNA, 5.8S rRNA, LSU-rRNA)	FCF1	GO:0000447,GO:0000460,GO:0000462,GO:0000466,GO:0000469,GO:0000478,GO:0000479,GO:0000480,GO:0005575,GO:0005622,GO:0005623,GO:0005634,GO:0005654,GO:0005730,GO:0006139,GO:0006364,GO:0006396,GO:0006725,GO:0006807,GO:0008150,GO:0008152,GO:0009987,GO:0010467,GO:0016070,GO:0016072,GO:0022613,GO:0030490,GO:0030684,GO:0031974,GO:0031981,GO:0032040,GO:0032991,GO:0034470,GO:0034641,GO:0034660,GO:0042254,GO:…	-	ko:K14566	ko03008,map03008	-	-	-	ko00000,ko00001,ko03009	-	-	-	Fcf1
SDC05073-RA	6211.A0A068Y7K4	6.97e-22	109	COG1100@1|root,KOG0395@2759|Eukaryota	2759|Eukaryota	G	GTPase activity	-	-	-	ko:K07208,ko:K07827	ko01521,ko01522,ko04010,ko04012,ko04013,ko04014,ko04015,ko04062,ko04068,ko04071,ko04072,ko04137,ko04138,ko04140,ko04150,ko04151,ko04152,ko04210,ko04211,ko04213,ko04214,ko04218,ko04320,ko04360,ko04370,ko04371,ko04540,ko04550,ko04650,ko04660,ko04662,ko04664,ko04714,ko04720,ko04722,ko04725,ko04726,ko04730,ko04810,ko04910,ko04912,ko04914,ko04915,ko04916,ko04917,ko04919,ko04921,ko04926,ko04933,ko04960…	-	-	-	ko00000,ko00001,ko04031,ko04131	-	-	-	PH,Ras
SDC05075-RA	1443665.JACA01000013_gene4287	5.43e-15	89.7	COG3227@1|root,COG3291@1|root,COG4733@1|root,COG3227@2|Bacteria,COG3291@2|Bacteria,COG4733@2|Bacteria,4NKW9@976|Bacteroidetes,1I0PM@117743|Flavobacteriia,2YHWT@290174|Aquimarina	976|Bacteroidetes	IQ	Fibronectin type III domain	-	-	-	-	-	-	-	-	-	-	-	-	fn3
SDC05076-RA	6211.A0A068Y6L0	5.9e-314	1037	COG5032@1|root,KOG0902@2759|Eukaryota,38C4G@33154|Opisthokonta,3B9UX@33208|Metazoa,3CSJD@33213|Bilateria	33208|Metazoa	T	Belongs to the PI3 PI4-kinase family	PI4KA	GO:0000003,GO:0003006,GO:0003674,GO:0003824,GO:0004430,GO:0005575,GO:0005622,GO:0005623,GO:0005737,GO:0005798,GO:0005829,GO:0005886,GO:0006629,GO:0006644,GO:0006650,GO:0006661,GO:0006793,GO:0006796,GO:0006996,GO:0007009,GO:0007010,GO:0007015,GO:0007154,GO:0007163,GO:0007165,GO:0007276,GO:0007281,GO:0007292,GO:0007293,GO:0008150,GO:0008152,GO:0008582,GO:0008610,GO:0008654,GO:0009058,GO:0009653,GO:…	2.7.1.67	ko:K00888	ko00562,ko01100,ko04011,ko04070,map00562,map01100,map04011,map04070	M00130	R03361	RC00002,RC00078	ko00000,ko00001,ko00002,ko01000,ko04131	-	-	-	PI3Ka,PI3_PI4_kinase
SDC05079-RA	6183.Smp_002550.1	4.44e-51	169	KOG0130@1|root,KOG0130@2759|Eukaryota,3A3FA@33154|Opisthokonta,3BD6P@33208|Metazoa,3D0G2@33213|Bilateria	33208|Metazoa	A	regulation of alternative mRNA splicing, via spliceosome	RBM8A	GO:0000003,GO:0000018,GO:0000184,GO:0000226,GO:0000335,GO:0000337,GO:0000375,GO:0000377,GO:0000381,GO:0000398,GO:0000578,GO:0000956,GO:0001709,GO:0003002,GO:0003006,GO:0003674,GO:0003676,GO:0003723,GO:0003729,GO:0005488,GO:0005515,GO:0005575,GO:0005622,GO:0005623,GO:0005634,GO:0005654,GO:0005681,GO:0005737,GO:0005829,GO:0006139,GO:0006396,GO:0006397,GO:0006401,GO:0006402,GO:0006403,GO:0006405,GO:…	-	ko:K12876	ko03013,ko03015,ko03040,map03013,map03015,map03040	M00430	-	-	ko00000,ko00001,ko00002,ko03019,ko03041	-	-	-	RRM_1
SDC05081-RA	7176.CPIJ005942-PA	5.97e-46	153	COG0284@1|root,KOG1743@2759|Eukaryota,3A47E@33154|Opisthokonta,3BPD7@33208|Metazoa,3D67H@33213|Bilateria,41Z7N@6656|Arthropoda,3SMFP@50557|Insecta,453BF@7147|Diptera,45I68@7148|Nematocera	33208|Metazoa	P	Got1/Sft2-like family	GOLT1B	GO:0005575,GO:0005622,GO:0005623,GO:0005737,GO:0005783,GO:0012505,GO:0043226,GO:0043227,GO:0043229,GO:0043231,GO:0044424,GO:0044444,GO:0044464	-	-	-	-	-	-	-	-	-	-	Got1
SDC05080-RA	7165.AGAP010464-PA	6.94e-10	67.4	COG0236@1|root,KOG1748@2759|Eukaryota,3A92K@33154|Opisthokonta,3BT9U@33208|Metazoa,3D9QP@33213|Bilateria,41ZPN@6656|Arthropoda,3SNEA@50557|Insecta,453TU@7147|Diptera,45ISX@7148|Nematocera	33208|Metazoa	I	Carrier of the growing fatty acid chain in fatty acid biosynthesis	NDUFAB1	GO:0000035,GO:0000036,GO:0003674,GO:0003824,GO:0003954,GO:0005488,GO:0005504,GO:0005509,GO:0005575,GO:0005622,GO:0005623,GO:0005634,GO:0005654,GO:0005737,GO:0005739,GO:0005740,GO:0005743,GO:0005746,GO:0005747,GO:0005759,GO:0005829,GO:0005975,GO:0006082,GO:0006091,GO:0006119,GO:0006120,GO:0006139,GO:0006163,GO:0006464,GO:0006629,GO:0006631,GO:0006633,GO:0006643,GO:0006644,GO:0006664,GO:0006725,GO:…	-	ko:K03955	ko00190,ko01100,ko04714,ko04723,ko04932,ko05010,ko05012,ko05016,map00190,map01100,map04714,map04723,map04932,map05010,map05012,map05016	M00146	-	-	ko00000,ko00001,ko00002	3.D.1.6	-	-	PP-binding
SDC05083-RA	9544.ENSMMUP00000002365	1.26e-07	61.2	KOG0167@1|root,KOG0167@2759|Eukaryota,39UQN@33154|Opisthokonta,3BF0P@33208|Metazoa,3CUJP@33213|Bilateria,48555@7711|Chordata,493T1@7742|Vertebrata,3J9RT@40674|Mammalia,35A4N@314146|Euarchontoglires,4MEXY@9443|Primates,363CZ@314294|Cercopithecoidea	33208|Metazoa	S	Rhabdoid tumor deletion region	RTDR1	-	-	-	-	-	-	-	-	-	-	-	Arm,Cnd1,HEAT,HEAT_2
SDC05085-RA	38654.XP_006025584.1	4.14e-60	236	COG5059@1|root,KOG0245@2759|Eukaryota,38E75@33154|Opisthokonta,3BA0M@33208|Metazoa,3CURA@33213|Bilateria,48AAS@7711|Chordata,48WXR@7742|Vertebrata	33208|Metazoa	Z	Belongs to the TRAFAC class myosin-kinesin ATPase superfamily. Kinesin family	KIF14	GO:0000003,GO:0000070,GO:0000166,GO:0000278,GO:0000280,GO:0000785,GO:0000792,GO:0000819,GO:0000902,GO:0000904,GO:0001558,GO:0001932,GO:0001934,GO:0002064,GO:0002065,GO:0002066,GO:0003006,GO:0003674,GO:0003682,GO:0003774,GO:0003777,GO:0003824,GO:0005488,GO:0005515,GO:0005524,GO:0005575,GO:0005622,GO:0005623,GO:0005694,GO:0005737,GO:0005819,GO:0005829,GO:0005856,GO:0005871,GO:0005874,GO:0005875,GO:…	-	ko:K17915	-	-	-	-	ko00000,ko04812	-	-	-	FHA,Kinesin,Kinesin_assoc
SDC05087-RA	6183.Smp_045780.1	3.73e-142	459	COG0476@1|root,KOG2336@2759|Eukaryota,38GD7@33154|Opisthokonta,3BFW8@33208|Metazoa,3D0R7@33213|Bilateria	33208|Metazoa	H	ubiquitin-like modifier activating enzyme activity	UBA5	GO:0000003,GO:0003008,GO:0003674,GO:0003824,GO:0005488,GO:0005515,GO:0005575,GO:0005622,GO:0005623,GO:0005737,GO:0005829,GO:0006464,GO:0006807,GO:0006950,GO:0007275,GO:0007568,GO:0007610,GO:0007626,GO:0008150,GO:0008152,GO:0008340,GO:0008641,GO:0009966,GO:0009987,GO:0010035,GO:0010038,GO:0010259,GO:0010646,GO:0016874,GO:0016877,GO:0019008,GO:0019538,GO:0019899,GO:0023051,GO:0031624,GO:0032446,GO:…	-	ko:K12164	-	-	-	-	ko00000,ko04121	-	-	-	ThiF
SDC05088-RA	6183.Smp_132510.1	1.58e-30	137	KOG4362@1|root,KOG4362@2759|Eukaryota	2759|Eukaryota	S	E3 ubiquitin-protein ligase that specifically mediates the formation of 'Lys-6'-linked polyubiquitin chains and plays a central role in DNA repair by facilitating cellular responses to DNA damage. It is unclear whether it also mediates the formation of other types of polyubiquitin chains. The E3 ubiquitin-protein ligase activity is required for its tumor suppressor function. The BRCA1-BARD1 heter…	brd-1	GO:0000151,GO:0000152,GO:0003674,GO:0003824,GO:0004842,GO:0005488,GO:0005515,GO:0005575,GO:0005622,GO:0005623,GO:0005634,GO:0006139,GO:0006259,GO:0006281,GO:0006464,GO:0006725,GO:0006807,GO:0006950,GO:0006974,GO:0008150,GO:0008152,GO:0009987,GO:0016567,GO:0016740,GO:0019538,GO:0019787,GO:0031436,GO:0032446,GO:0032991,GO:0033554,GO:0034641,GO:0036211,GO:0043170,GO:0043226,GO:0043227,GO:0043229,GO:…	2.3.2.27	ko:K10605,ko:K10683	ko01524,ko03440,ko03460,ko04120,ko04151,ko05206,ko05224,map01524,map03440,map03460,map04120,map04151,map05206,map05224	M00295	-	-	ko00000,ko00001,ko00002,ko01000,ko01009,ko03019,ko03036,ko03400,ko04121	-	-	-	Ank_2,Ank_4,BRCT,BRCT_2
SDC05090-RA	10042.XP_006977729.1	1.19e-87	323	COG1643@1|root,KOG1902@1|root,KOG0920@2759|Eukaryota,KOG0922@2759|Eukaryota,KOG1902@2759|Eukaryota,38B5Q@33154|Opisthokonta,3BG2N@33208|Metazoa,3CRPA@33213|Bilateria,480EP@7711|Chordata,48XN8@7742|Vertebrata,3J435@40674|Mammalia,35GUV@314146|Euarchontoglires,4PZPU@9989|Rodentia	33208|Metazoa	A	ATP-dependent RNA helicase YTHDC2	YTHDC2	GO:0000003,GO:0000280,GO:0000900,GO:0003006,GO:0003674,GO:0003676,GO:0003723,GO:0003724,GO:0003824,GO:0004004,GO:0004386,GO:0005488,GO:0005515,GO:0005575,GO:0005622,GO:0005623,GO:0005634,GO:0005730,GO:0005737,GO:0005783,GO:0006139,GO:0006396,GO:0006417,GO:0006725,GO:0006807,GO:0006996,GO:0007049,GO:0007140,GO:0007275,GO:0007276,GO:0007281,GO:0007282,GO:0007283,GO:0007286,GO:0007292,GO:0007346,GO:…	3.6.4.13	ko:K20099	-	-	-	-	ko00000,ko01000,ko03041	-	-	-	DEAD,HA2,Helicase_C,OB_NTP_bind,R3H,YTH
SDC05091-RA	8083.ENSXMAP00000011663	4.03e-06	58.5	2CMK1@1|root,2QQM8@2759|Eukaryota,38C80@33154|Opisthokonta,3CQAV@33208|Metazoa,3E6GH@33213|Bilateria,48RZC@7711|Chordata,49NEC@7742|Vertebrata,4A11I@7898|Actinopterygii	33208|Metazoa	S	Hook homolog	HOOK1	GO:0000226,GO:0003674,GO:0005488,GO:0005515,GO:0005575,GO:0005622,GO:0005623,GO:0005737,GO:0005813,GO:0005815,GO:0005856,GO:0006810,GO:0006996,GO:0007010,GO:0007017,GO:0007032,GO:0007033,GO:0007034,GO:0007040,GO:0007041,GO:0008017,GO:0008092,GO:0008150,GO:0008333,GO:0009987,GO:0010256,GO:0015630,GO:0015631,GO:0016043,GO:0016050,GO:0016192,GO:0016482,GO:0030705,GO:0031122,GO:0032991,GO:0043226,GO:…	-	ko:K16612	-	-	-	-	ko00000,ko04812	-	-	-	HOOK
SDC05093-RA	6183.Smp_102040.1	5.72e-103	316	KOG0279@1|root,KOG0279@2759|Eukaryota,38BFC@33154|Opisthokonta,3BE2C@33208|Metazoa,3CUEX@33213|Bilateria	33208|Metazoa	T	positive regulation of Golgi to plasma membrane protein transport	GNB2L1	GO:0000003,GO:0000278,GO:0000280,GO:0000281,GO:0000375,GO:0000377,GO:0000398,GO:0000775,GO:0000776,GO:0000902,GO:0000904,GO:0000910,GO:0001525,GO:0001558,GO:0001568,GO:0001678,GO:0001891,GO:0001932,GO:0001933,GO:0001934,GO:0001944,GO:0001959,GO:0002009,GO:0003006,GO:0003254,GO:0003674,GO:0004857,GO:0004860,GO:0005080,GO:0005102,GO:0005198,GO:0005488,GO:0005515,GO:0005575,GO:0005622,GO:0005623,GO:…	-	ko:K14753	ko05162,map05162	-	-	-	ko00000,ko00001,ko03019,ko04147	-	-	-	WD40
SDC05094-RA	6183.Smp_012750.1	2.78e-76	236	COG0080@1|root,KOG0886@2759|Eukaryota,38GQE@33154|Opisthokonta,3BGZW@33208|Metazoa,3CYRC@33213|Bilateria	33208|Metazoa	J	ribosomal large subunit assembly	RPL12	GO:0000027,GO:0000184,GO:0000381,GO:0000956,GO:0002181,GO:0003674,GO:0003676,GO:0003723,GO:0003735,GO:0005198,GO:0005488,GO:0005575,GO:0005622,GO:0005623,GO:0005634,GO:0005730,GO:0005737,GO:0005829,GO:0005840,GO:0006139,GO:0006401,GO:0006402,GO:0006412,GO:0006413,GO:0006417,GO:0006448,GO:0006518,GO:0006605,GO:0006612,GO:0006613,GO:0006614,GO:0006725,GO:0006807,GO:0006810,GO:0006886,GO:0006996,GO:…	-	ko:K02870	ko03010,map03010	M00177	-	-	br01610,ko00000,ko00001,ko00002,ko03011	-	-	-	Ribosomal_L11,Ribosomal_L11_N
SDC05096-RA	6211.A0A068Y955	0	975	COG1199@1|root,KOG1131@2759|Eukaryota,38EIZ@33154|Opisthokonta,3BBBF@33208|Metazoa,3CTEQ@33213|Bilateria	33208|Metazoa	L	5'-3' DNA helicase activity	ERCC2	GO:0000428,GO:0000439,GO:0001109,GO:0001111,GO:0001112,GO:0001113,GO:0001120,GO:0001503,GO:0001701,GO:0001942,GO:0002244,GO:0002262,GO:0002376,GO:0002520,GO:0003674,GO:0003678,GO:0003824,GO:0004003,GO:0004386,GO:0005488,GO:0005515,GO:0005575,GO:0005622,GO:0005623,GO:0005634,GO:0005654,GO:0005667,GO:0005669,GO:0005675,GO:0005694,GO:0005700,GO:0005703,GO:0005705,GO:0005737,GO:0005819,GO:0005829,GO:…	3.6.4.12	ko:K10844	ko03022,ko03420,map03022,map03420	M00290	-	-	ko00000,ko00001,ko00002,ko01000,ko03021,ko03400	-	-	-	DEAD_2,HBB,Helicase_C_2
SDC05097-RA	52644.XP_010569139.1	2.1e-48	163	COG2259@1|root,KOG3998@2759|Eukaryota,38ICA@33154|Opisthokonta,3BAFH@33208|Metazoa,3CUHN@33213|Bilateria,480AQ@7711|Chordata,493ZM@7742|Vertebrata,4GSVY@8782|Aves	33208|Metazoa	U	Surfeit locus protein 4	SURF4	GO:0000139,GO:0000323,GO:0001775,GO:0002119,GO:0002164,GO:0002252,GO:0002263,GO:0002274,GO:0002275,GO:0002283,GO:0002366,GO:0002376,GO:0002443,GO:0002444,GO:0002446,GO:0005575,GO:0005622,GO:0005623,GO:0005737,GO:0005764,GO:0005765,GO:0005766,GO:0005773,GO:0005774,GO:0005783,GO:0005789,GO:0005793,GO:0005794,GO:0005886,GO:0006810,GO:0006887,GO:0006890,GO:0006955,GO:0006996,GO:0007030,GO:0007275,GO:…	-	ko:K20369	-	-	-	-	ko00000,ko04131	-	-	-	SURF4
SDC05098-RA	1348583.ATLH01000013_gene3089	1.09e-07	68.2	COG1044@1|root,COG4733@1|root,COG1044@2|Bacteria,COG4733@2|Bacteria,4NKW9@976|Bacteroidetes,1I0PM@117743|Flavobacteriia,1FA3B@104264|Cellulophaga	976|Bacteroidetes	M	Fibronectin type III domain	-	-	-	-	-	-	-	-	-	-	-	-	fn3
SDC05099-RA	7719.XP_002122757.1	7.91e-63	222	KOG2532@1|root,KOG2532@2759|Eukaryota,38CXA@33154|Opisthokonta,3BBSD@33208|Metazoa,3CR7D@33213|Bilateria,48475@7711|Chordata	33208|Metazoa	G	sialic acid transmembrane transporter activity	SLC17A5	GO:0000323,GO:0003674,GO:0005215,GO:0005342,GO:0005351,GO:0005402,GO:0005436,GO:0005575,GO:0005622,GO:0005623,GO:0005737,GO:0005764,GO:0005765,GO:0005773,GO:0005774,GO:0005829,GO:0005886,GO:0005887,GO:0006793,GO:0006796,GO:0006810,GO:0006811,GO:0006812,GO:0006814,GO:0006820,GO:0008150,GO:0008152,GO:0008324,GO:0008509,GO:0008514,GO:0008643,GO:0009605,GO:0009607,GO:0009617,GO:0009987,GO:0015075,GO:…	-	ko:K12300,ko:K12301	ko04142,map04142	-	-	-	ko00000,ko00001,ko02000	2.A.1.14,2.A.1.14.10	-	-	MFS_1
SDC05101-RA	6183.Smp_001530.1	5.36e-38	162	KOG2215@1|root,KOG2215@2759|Eukaryota,38BEF@33154|Opisthokonta,3BB68@33208|Metazoa,3CUB6@33213|Bilateria	33208|Metazoa	U	exocyst assembly	EXOC8	GO:0000003,GO:0000145,GO:0000212,GO:0000226,GO:0000910,GO:0000916,GO:0001505,GO:0001927,GO:0003006,GO:0003674,GO:0005488,GO:0005515,GO:0005543,GO:0005575,GO:0005622,GO:0005623,GO:0005737,GO:0005768,GO:0005770,GO:0005829,GO:0005886,GO:0005938,GO:0006810,GO:0006836,GO:0006887,GO:0006903,GO:0006904,GO:0006996,GO:0007010,GO:0007017,GO:0007032,GO:0007049,GO:0007051,GO:0007110,GO:0007111,GO:0007154,GO:…	-	ko:K19986	-	-	-	-	ko00000,ko04131	-	-	-	Exo84_C,Vps51
SDC05102-RA	7176.CPIJ014133-PA	2.17e-09	71.2	KOG1340@1|root,KOG1340@2759|Eukaryota,39RZX@33154|Opisthokonta,3BK3N@33208|Metazoa,3CVHR@33213|Bilateria,41WYX@6656|Arthropoda,3SKFZ@50557|Insecta,450XA@7147|Diptera,45HIJ@7148|Nematocera	33208|Metazoa	GI	Saposin/surfactant protein-B A-type DOMAIN	PSAP	GO:0000003,GO:0000323,GO:0001655,GO:0001664,GO:0001775,GO:0001932,GO:0001934,GO:0002252,GO:0002263,GO:0002274,GO:0002275,GO:0002283,GO:0002366,GO:0002376,GO:0002443,GO:0002444,GO:0002446,GO:0002576,GO:0003006,GO:0003674,GO:0003824,GO:0004553,GO:0004565,GO:0005102,GO:0005488,GO:0005515,GO:0005543,GO:0005575,GO:0005576,GO:0005615,GO:0005622,GO:0005623,GO:0005737,GO:0005764,GO:0005765,GO:0005766,GO:…	-	ko:K12382	ko04142,map04142	-	-	-	ko00000,ko00001,ko04147	-	-	-	SapA,SapB_1,SapB_2
SDC05103-RA	9978.XP_004578382.1	5.87e-76	284	COG5059@1|root,KOG0247@2759|Eukaryota,38FXQ@33154|Opisthokonta,3BAN0@33208|Metazoa,3CRVQ@33213|Bilateria,47ZYR@7711|Chordata,48YWT@7742|Vertebrata,3JAQ2@40674|Mammalia,35JHX@314146|Euarchontoglires	33208|Metazoa	Z	Belongs to the TRAFAC class myosin-kinesin ATPase superfamily. Kinesin family	KIF23	GO:0000003,GO:0000022,GO:0000070,GO:0000166,GO:0000226,GO:0000278,GO:0000280,GO:0000281,GO:0000819,GO:0000910,GO:0000912,GO:0000915,GO:0000916,GO:0001578,GO:0001709,GO:0002376,GO:0002478,GO:0002495,GO:0002504,GO:0003674,GO:0003774,GO:0003777,GO:0003824,GO:0005488,GO:0005515,GO:0005524,GO:0005575,GO:0005576,GO:0005622,GO:0005623,GO:0005634,GO:0005654,GO:0005737,GO:0005813,GO:0005815,GO:0005819,GO:…	-	ko:K17387	ko05206,map05206	-	-	-	ko00000,ko00001,ko03036,ko04131,ko04812	-	-	-	Kinesin,MKLP1_Arf_bdg
SDC05105-RA	97096.XP_007796728.1	2.28e-19	91.3	COG0443@1|root,KOG0101@2759|Eukaryota,38BSZ@33154|Opisthokonta,3NVJE@4751|Fungi,3QJZ7@4890|Ascomycota,2175I@147550|Sordariomycetes	4751|Fungi	O	Belongs to the heat shock protein 70 family	SSA2	GO:0000049,GO:0000060,GO:0000166,GO:0000209,GO:0000322,GO:0000323,GO:0000324,GO:0000329,GO:0002181,GO:0002376,GO:0003674,GO:0003676,GO:0003723,GO:0003824,GO:0005488,GO:0005515,GO:0005524,GO:0005575,GO:0005576,GO:0005618,GO:0005622,GO:0005623,GO:0005634,GO:0005681,GO:0005737,GO:0005739,GO:0005773,GO:0005774,GO:0005829,GO:0005844,GO:0005886,GO:0006403,GO:0006404,GO:0006412,GO:0006457,GO:0006464,GO:…	-	ko:K03283	ko03040,ko04010,ko04141,ko04144,ko04213,ko04612,ko04915,ko05134,ko05145,ko05162,ko05164,ko05169,map03040,map04010,map04141,map04144,map04213,map04612,map04915,map05134,map05145,map05162,map05164,map05169	M00353,M00355	-	-	ko00000,ko00001,ko00002,ko01009,ko03009,ko03029,ko03041,ko03051,ko03110,ko04131,ko04147,ko04516	1.A.33.1	-	-	HSP70
SDC05106-RA	121225.PHUM213060-PA	1.39e-09	69.3	KOG2162@1|root,KOG2162@2759|Eukaryota,38F3F@33154|Opisthokonta,3BFM7@33208|Metazoa,3CS2E@33213|Bilateria,41WHZ@6656|Arthropoda,3SIJW@50557|Insecta,3EANS@33342|Paraneoptera	33208|Metazoa	A	Telomerase activating protein Est1	SMG7	GO:0000184,GO:0000723,GO:0000956,GO:0003674,GO:0003676,GO:0003677,GO:0003723,GO:0003824,GO:0004518,GO:0004540,GO:0005488,GO:0005515,GO:0005575,GO:0005622,GO:0005623,GO:0005634,GO:0005697,GO:0005737,GO:0005829,GO:0005856,GO:0006139,GO:0006259,GO:0006278,GO:0006401,GO:0006402,GO:0006403,GO:0006405,GO:0006406,GO:0006611,GO:0006725,GO:0006807,GO:0006810,GO:0006886,GO:0006913,GO:0006996,GO:0007004,GO:…	-	ko:K14409	ko03015,map03015	-	-	-	ko00000,ko00001,ko03019	-	-	-	EST1,EST1_DNA_bind
SDC05104-RA	6183.Smp_064500.1	1.28e-66	227	KOG2609@1|root,KOG2609@2759|Eukaryota,38DBI@33154|Opisthokonta,3BASU@33208|Metazoa,3CU9P@33213|Bilateria	33208|Metazoa	AD	Pre-mRNA-splicing factor	SYF2	GO:0000075,GO:0000077,GO:0000278,GO:0000375,GO:0000377,GO:0000398,GO:0000974,GO:0001701,GO:0003674,GO:0003676,GO:0003723,GO:0005488,GO:0005575,GO:0005622,GO:0005623,GO:0005634,GO:0005654,GO:0005681,GO:0005684,GO:0006139,GO:0006396,GO:0006397,GO:0006725,GO:0006807,GO:0006950,GO:0006974,GO:0007049,GO:0007093,GO:0007095,GO:0007275,GO:0007346,GO:0007369,GO:0008150,GO:0008152,GO:0008284,GO:0008380,GO:…	-	ko:K12868	ko03040,map03040	M00355	-	-	ko00000,ko00001,ko00002,ko03041	-	-	-	SYF2
SDC05107-RA	7460.GB48943-PA	2.19e-117	361	COG0473@1|root,KOG0784@2759|Eukaryota,38EFS@33154|Opisthokonta,3B9B3@33208|Metazoa,3CY5X@33213|Bilateria,41U09@6656|Arthropoda,3SITW@50557|Insecta,46F45@7399|Hymenoptera	33208|Metazoa	E	Isocitrate/isopropylmalate dehydrogenase	IDH3B	GO:0002165,GO:0003674,GO:0003824,GO:0004448,GO:0004449,GO:0005575,GO:0005622,GO:0005623,GO:0005737,GO:0005739,GO:0005759,GO:0005962,GO:0006082,GO:0006091,GO:0006099,GO:0006101,GO:0006102,GO:0006103,GO:0006139,GO:0006725,GO:0006732,GO:0006733,GO:0006734,GO:0006753,GO:0006793,GO:0006796,GO:0006807,GO:0007275,GO:0007431,GO:0007435,GO:0007552,GO:0008150,GO:0008152,GO:0008219,GO:0009055,GO:0009060,GO:…	1.1.1.41	ko:K00030	ko00020,ko01100,ko01110,ko01120,ko01130,ko01200,ko01210,ko01230,map00020,map01100,map01110,map01120,map01130,map01200,map01210,map01230	M00009,M00010	R00709	RC00114	br01601,ko00000,ko00001,ko00002,ko01000	-	-	-	Iso_dh
SDC05109-RA	6183.Smp_155500.1	6.36e-198	637	COG0749@1|root,KOG0950@2759|Eukaryota,38BKB@33154|Opisthokonta,3BATG@33208|Metazoa,3CT13@33213|Bilateria	33208|Metazoa	A	double-strand break repair via alternative nonhomologous end joining	POLQ	GO:0000018,GO:0000724,GO:0000725,GO:0000726,GO:0002200,GO:0002376,GO:0002377,GO:0002440,GO:0002520,GO:0002566,GO:0003674,GO:0003676,GO:0003677,GO:0003682,GO:0003684,GO:0003824,GO:0003887,GO:0004386,GO:0005488,GO:0005515,GO:0005575,GO:0005622,GO:0005623,GO:0005634,GO:0005654,GO:0005737,GO:0006139,GO:0006259,GO:0006260,GO:0006261,GO:0006281,GO:0006282,GO:0006284,GO:0006289,GO:0006302,GO:0006303,GO:…	2.7.7.7	ko:K02349,ko:K16618	ko03460,map03460	-	-	-	ko00000,ko00001,ko01000,ko03400	-	-	-	DEAD,DNA_pol_A,Helicase_C
SDC05110-RA	588726.J7S2I3	5.54e-09	61.6	COG0457@1|root,KOG1124@2759|Eukaryota,3AAEH@33154|Opisthokonta,3P825@4751|Fungi,3QYQN@4890|Ascomycota,3RVGT@4891|Saccharomycetes,3S1X1@4893|Saccharomycetaceae	4751|Fungi	S	to Saccharomyces cerevisiae TAH1 (YCR060W)	-	GO:0000491,GO:0000492,GO:0003674,GO:0005488,GO:0005515,GO:0005575,GO:0005622,GO:0005623,GO:0005634,GO:0005737,GO:0006457,GO:0008150,GO:0009987,GO:0016043,GO:0022607,GO:0022613,GO:0022618,GO:0032991,GO:0034622,GO:0043226,GO:0043227,GO:0043229,GO:0043231,GO:0043933,GO:0044085,GO:0044424,GO:0044464,GO:0051087,GO:0065003,GO:0071826,GO:0071840,GO:0097255	-	-	-	-	-	-	-	-	-	-	TPR_1,TPR_2,TPR_8
SDC05111-RA	6183.Smp_030320.1	9.75e-47	192	KOG0274@1|root,KOG0274@2759|Eukaryota,38B8G@33154|Opisthokonta,3BB6T@33208|Metazoa,3CYJY@33213|Bilateria	33208|Metazoa	S	F-box and WD repeat domain containing 7, E3 ubiquitin protein ligase	FBXW7	GO:0000003,GO:0000151,GO:0000209,GO:0000819,GO:0000902,GO:0000904,GO:0001568,GO:0001570,GO:0001666,GO:0001763,GO:0001932,GO:0001934,GO:0001944,GO:0002009,GO:0002020,GO:0002682,GO:0002683,GO:0002761,GO:0002762,GO:0003006,GO:0003674,GO:0003700,GO:0003824,GO:0004842,GO:0005488,GO:0005515,GO:0005575,GO:0005622,GO:0005623,GO:0005634,GO:0005654,GO:0005730,GO:0005737,GO:0005739,GO:0005783,GO:0005794,GO:…	-	ko:K10260	ko04120,map04120	M00387	-	-	ko00000,ko00001,ko00002,ko04121,ko04131	-	-	-	F-box-like,WD40
SDC05112-RA	7244.FBpp0236392	9.63e-06	51.2	COG2032@1|root,KOG0441@2759|Eukaryota,3A1IR@33154|Opisthokonta,3BTH9@33208|Metazoa,3D8XD@33213|Bilateria,422JR@6656|Arthropoda,3SN9C@50557|Insecta,4535M@7147|Diptera,45P6J@7214|Drosophilidae	33208|Metazoa	P	Destroys radicals which are normally produced within the cells and which are toxic to biological systems	-	GO:0000302,GO:0000303,GO:0000305,GO:0003674,GO:0003824,GO:0004784,GO:0005488,GO:0005507,GO:0005575,GO:0005576,GO:0005615,GO:0005622,GO:0005623,GO:0005737,GO:0006801,GO:0006950,GO:0006979,GO:0008150,GO:0008152,GO:0008270,GO:0009314,GO:0009411,GO:0009416,GO:0009628,GO:0009636,GO:0009650,GO:0009987,GO:0010035,GO:0016209,GO:0016491,GO:0016721,GO:0019430,GO:0033554,GO:0034599,GO:0034614,GO:0042221,GO:…	1.15.1.1	ko:K04565	ko04146,ko04213,ko05014,ko05016,ko05020,map04146,map04213,map05014,map05016,map05020	-	-	-	ko00000,ko00001,ko01000	-	-	-	Sod_Cu
SDC05113-RA	89462.XP_006045570.1	8.65e-07	60.5	28JHG@1|root,2QRWR@2759|Eukaryota,38H1G@33154|Opisthokonta,3BGZC@33208|Metazoa,3CTI3@33213|Bilateria,4885A@7711|Chordata,48WFM@7742|Vertebrata,3J4FJ@40674|Mammalia,4J5DP@91561|Cetartiodactyla	33208|Metazoa	T	Cell division protein anillin	RTKN2	GO:0002376,GO:0002520,GO:0005575,GO:0005623,GO:0005886,GO:0007275,GO:0008150,GO:0008284,GO:0016020,GO:0030097,GO:0032501,GO:0032502,GO:0042127,GO:0044464,GO:0048513,GO:0048518,GO:0048522,GO:0048534,GO:0048731,GO:0048856,GO:0050789,GO:0050794,GO:0065007,GO:0071944	-	-	-	-	-	-	-	-	-	-	Anillin,PH
SDC05116-RA	6183.Smp_165170.1	2.48e-316	927	KOG3614@1|root,KOG3614@2759|Eukaryota,38D2H@33154|Opisthokonta,3BASE@33208|Metazoa,3CSW8@33213|Bilateria	33208|Metazoa	PT	calcium channel activity	-	-	-	ko:K04978	-	-	-	-	ko00000,ko04040	1.A.4.5.10,1.A.4.5.6,1.A.4.5.9	-	-	Ion_trans
SDC05117-RA	59894.ENSFALP00000014634	0	2741	COG5245@1|root,KOG3595@2759|Eukaryota,38EZQ@33154|Opisthokonta,3BFZQ@33208|Metazoa,3CR7W@33213|Bilateria,480VS@7711|Chordata,48VHA@7742|Vertebrata,4GRYC@8782|Aves	33208|Metazoa	Z	heavy chain 3	DNAH3	GO:0000003,GO:0000226,GO:0001539,GO:0001578,GO:0003341,GO:0003674,GO:0003774,GO:0003777,GO:0003824,GO:0005488,GO:0005515,GO:0005575,GO:0005622,GO:0005623,GO:0005737,GO:0005856,GO:0005858,GO:0005875,GO:0005929,GO:0005930,GO:0006928,GO:0006996,GO:0007010,GO:0007017,GO:0007018,GO:0007320,GO:0007618,GO:0007620,GO:0008150,GO:0008569,GO:0009605,GO:0009612,GO:0009628,GO:0009987,GO:0010996,GO:0015630,GO:…	-	ko:K10408	ko05016,map05016	-	-	-	ko00000,ko00001,ko04812	-	-	-	AAA_5,AAA_6,AAA_7,AAA_8,AAA_9,DHC_N2,Dynein_heavy,MT
SDC05118-RA	215358.XP_010749062.1	5.88e-07	58.5	28P4Z@1|root,2QVRU@2759|Eukaryota,38G0P@33154|Opisthokonta,3BGQ6@33208|Metazoa,3E61I@33213|Bilateria,48S1N@7711|Chordata,49NH8@7742|Vertebrata,4A94I@7898|Actinopterygii	33208|Metazoa	S	piggyBac transposable element-derived protein	-	-	-	-	-	-	-	-	-	-	-	-	DDE_Tnp_1_7
SDC05121-RA	185453.XP_006871165.1	4.9e-87	306	COG0591@1|root,KOG2349@2759|Eukaryota,38EY4@33154|Opisthokonta,3BAZ5@33208|Metazoa,3CW54@33213|Bilateria,485V6@7711|Chordata,48ZUJ@7742|Vertebrata,3JF5K@40674|Mammalia,34W9U@311790|Afrotheria	33208|Metazoa	P	Sodium-coupled monocarboxylate transporter 1	SLC5A8	GO:0003674,GO:0005215,GO:0005319,GO:0005342,GO:0005343,GO:0005575,GO:0005623,GO:0005886,GO:0005903,GO:0006139,GO:0006725,GO:0006732,GO:0006733,GO:0006753,GO:0006793,GO:0006796,GO:0006807,GO:0006810,GO:0006811,GO:0006812,GO:0006814,GO:0006820,GO:0006855,GO:0006869,GO:0008028,GO:0008150,GO:0008152,GO:0008324,GO:0008509,GO:0008514,GO:0009058,GO:0009108,GO:0009117,GO:0009165,GO:0009435,GO:0009987,GO:…	-	ko:K14386,ko:K14388	ko04977,map04977	-	-	-	ko00000,ko00001,ko02000	2.A.21.5.2,2.A.21.5.3,2.A.21.5.4,2.A.21.5.5	-	-	SSF
SDC05123-RA	31033.ENSTRUP00000046669	7.25e-15	81.6	COG0591@1|root,KOG2349@2759|Eukaryota,38EY4@33154|Opisthokonta,3BAZ5@33208|Metazoa,3CW54@33213|Bilateria,485V6@7711|Chordata,48ZUJ@7742|Vertebrata,49WPN@7898|Actinopterygii	33208|Metazoa	P	Solute carrier family 5 (iodide transporter), member 8-like	SLC5A8	GO:0003674,GO:0005215,GO:0005319,GO:0005342,GO:0005343,GO:0005575,GO:0005623,GO:0005886,GO:0005903,GO:0006139,GO:0006725,GO:0006732,GO:0006733,GO:0006753,GO:0006793,GO:0006796,GO:0006807,GO:0006810,GO:0006811,GO:0006812,GO:0006814,GO:0006820,GO:0006855,GO:0006869,GO:0008028,GO:0008150,GO:0008152,GO:0008324,GO:0008509,GO:0008514,GO:0009058,GO:0009108,GO:0009117,GO:0009165,GO:0009435,GO:0009987,GO:…	-	ko:K14386,ko:K14388	ko04977,map04977	-	-	-	ko00000,ko00001,ko02000	2.A.21.5.2,2.A.21.5.3,2.A.21.5.4,2.A.21.5.5	-	-	SSF
SDC05124-RA	6500.XP_005106924.1	5.57e-52	177	KOG3012@1|root,KOG3012@2759|Eukaryota,38KJ5@33154|Opisthokonta,3BDB9@33208|Metazoa,3CSV5@33213|Bilateria	33208|Metazoa	S	protein transport	UNC50	GO:0000139,GO:0003674,GO:0003676,GO:0003723,GO:0005488,GO:0005515,GO:0005575,GO:0005622,GO:0005623,GO:0005634,GO:0005635,GO:0005637,GO:0005737,GO:0005794,GO:0006937,GO:0007154,GO:0007165,GO:0007166,GO:0008150,GO:0009987,GO:0012505,GO:0016020,GO:0016021,GO:0019866,GO:0023052,GO:0030173,GO:0031090,GO:0031224,GO:0031228,GO:0031300,GO:0031301,GO:0031503,GO:0031965,GO:0031967,GO:0031975,GO:0031984,GO:…	-	-	-	-	-	-	-	-	-	-	UNC-50
SDC05125-RA	6211.A0A068YE03	0	953	COG1245@1|root,KOG0063@2759|Eukaryota,38BGA@33154|Opisthokonta,3BCRT@33208|Metazoa,3CVEM@33213|Bilateria	33208|Metazoa	A	ATP-binding cassette, sub-family E	ABCE1	GO:0000054,GO:0000166,GO:0000956,GO:0001558,GO:0001959,GO:0002682,GO:0003674,GO:0004857,GO:0005488,GO:0005506,GO:0005515,GO:0005524,GO:0005575,GO:0005622,GO:0005623,GO:0005737,GO:0005739,GO:0005759,GO:0005829,GO:0006139,GO:0006401,GO:0006402,GO:0006403,GO:0006405,GO:0006412,GO:0006413,GO:0006415,GO:0006518,GO:0006611,GO:0006725,GO:0006807,GO:0006810,GO:0006886,GO:0006913,GO:0006996,GO:0008104,GO:…	-	ko:K06174	-	-	-	-	ko00000,ko03009	-	-	-	ABC_tran,Fer4,RLI
SDC05126-RA	6211.A0A068XZT1	1.31e-80	261	COG0088@1|root,KOG1624@2759|Eukaryota,38BG5@33154|Opisthokonta,3BF2T@33208|Metazoa,3CUTH@33213|Bilateria	33208|Metazoa	J	structural constituent of ribosome	MRPL4	GO:0000313,GO:0000315,GO:0003674,GO:0003676,GO:0003723,GO:0003735,GO:0005198,GO:0005488,GO:0005575,GO:0005622,GO:0005623,GO:0005737,GO:0005739,GO:0005740,GO:0005743,GO:0005759,GO:0005761,GO:0005762,GO:0005829,GO:0005840,GO:0006412,GO:0006414,GO:0006415,GO:0006518,GO:0006807,GO:0008150,GO:0008152,GO:0009058,GO:0009059,GO:0009987,GO:0010467,GO:0015934,GO:0016020,GO:0016043,GO:0019538,GO:0019866,GO:…	-	ko:K02926	ko03010,map03010	M00178	-	-	br01610,ko00000,ko00001,ko00002,ko03011	-	-	-	Ribosomal_L4
SDC05127-RA	9258.ENSOANP00000015565	9.47e-37	147	KOG3779@1|root,KOG3779@2759|Eukaryota,39RZT@33154|Opisthokonta,3BIS9@33208|Metazoa,3D341@33213|Bilateria,48CCS@7711|Chordata,498NY@7742|Vertebrata,3JCQC@40674|Mammalia	33208|Metazoa	K	Prospero homeobox	PROX2	GO:0000122,GO:0000902,GO:0000904,GO:0000981,GO:0000982,GO:0001078,GO:0001227,GO:0001654,GO:0001944,GO:0001945,GO:0001946,GO:0002064,GO:0002088,GO:0002089,GO:0003158,GO:0003674,GO:0003700,GO:0005575,GO:0005622,GO:0005623,GO:0005634,GO:0006355,GO:0006357,GO:0007275,GO:0007399,GO:0007423,GO:0007507,GO:0008150,GO:0009653,GO:0009887,GO:0009888,GO:0009889,GO:0009890,GO:0009891,GO:0009892,GO:0009893,GO:…	-	ko:K20211,ko:K20212	ko04013,map04013	-	-	-	ko00000,ko00001,ko03000	-	-	-	HPD
SDC05128-RA	7739.XP_002603622.1	4.38e-91	296	COG5196@1|root,KOG3106@2759|Eukaryota,38HS7@33154|Opisthokonta,3BB67@33208|Metazoa,3CRU6@33213|Bilateria,48271@7711|Chordata	33208|Metazoa	U	ER retention sequence binding	KDELR2	GO:0000139,GO:0001775,GO:0001816,GO:0002250,GO:0002252,GO:0002367,GO:0002369,GO:0002376,GO:0002440,GO:0002443,GO:0002449,GO:0002456,GO:0002460,GO:0002520,GO:0002521,GO:0003674,GO:0005046,GO:0005048,GO:0005488,GO:0005575,GO:0005622,GO:0005623,GO:0005737,GO:0005783,GO:0005789,GO:0005793,GO:0005794,GO:0005801,GO:0006810,GO:0006886,GO:0006888,GO:0006890,GO:0006915,GO:0006955,GO:0007275,GO:0008104,GO:…	-	ko:K10949	ko05110,map05110	-	-	-	ko00000,ko00001,ko04131	-	-	-	ER_lumen_recept
SDC05129-RA	6211.A0A068YBD0	3.58e-05	56.2	KOG1721@1|root,KOG1721@2759|Eukaryota,3A7NV@33154|Opisthokonta,3C0NN@33208|Metazoa,3DGQ5@33213|Bilateria	33208|Metazoa	S	Zinc finger, C2H2 type	-	-	-	ko:K09228	-	-	-	-	ko00000,ko03000	-	-	-	KRAB,zf-AD,zf-C2H2,zf-C2H2_6
SDC05130-RA	72664.XP_006407020.1	3.1e-40	163	COG1100@1|root,KOG0087@2759|Eukaryota,37NVR@33090|Viridiplantae,3G7I9@35493|Streptophyta,3HSA9@3699|Brassicales	35493|Streptophyta	U	RAB GTPase homolog	-	GO:0005575,GO:0005622,GO:0005623,GO:0005737,GO:0005829,GO:0008150,GO:0009987,GO:0010035,GO:0010038,GO:0042221,GO:0042546,GO:0044085,GO:0044424,GO:0044444,GO:0044464,GO:0046686,GO:0050896,GO:0071554,GO:0071840	-	ko:K07976	-	-	-	-	ko00000,ko04031	-	-	-	Ras
SDC05131-RA	6183.Smp_010400.1	3.12e-36	124	KOG4096@1|root,KOG4096@2759|Eukaryota,3A86Q@33154|Opisthokonta,3BUCS@33208|Metazoa,3D99Q@33213|Bilateria	33208|Metazoa	S	replicative cell aging	ROMO1	GO:0000302,GO:0001302,GO:0001906,GO:0002376,GO:0005575,GO:0005622,GO:0005623,GO:0005737,GO:0005739,GO:0006950,GO:0006952,GO:0006955,GO:0006959,GO:0006979,GO:0007568,GO:0007569,GO:0008150,GO:0008284,GO:0009605,GO:0009607,GO:0009617,GO:0009893,GO:0009894,GO:0009987,GO:0010506,GO:0010821,GO:0019222,GO:0019730,GO:0019835,GO:0031323,GO:0031325,GO:0031329,GO:0031640,GO:0032502,GO:0033043,GO:0033554,GO:…	-	-	-	-	-	-	-	-	-	-	Romo1
SDC05134-RA	6183.Smp_137710.1	4.26e-96	307	KOG2325@1|root,KOG2325@2759|Eukaryota,39TDU@33154|Opisthokonta,3BIRN@33208|Metazoa,3D3AR@33213|Bilateria	33208|Metazoa	S	Major facilitator superfamily domain-containing protein 8-like	-	-	-	ko:K12307	ko04142,map04142	-	-	-	ko00000,ko00001,ko02000	2.A.1	-	-	MFS_1
SDC05135-RA	10224.XP_002736204.1	1.39e-08	62.4	KOG3882@1|root,KOG3882@2759|Eukaryota,38RGD@33154|Opisthokonta,3BBSW@33208|Metazoa,3CY2N@33213|Bilateria	33208|Metazoa	S	cell surface receptor signaling pathway	TSPAN3	GO:0005575,GO:0005623,GO:0005886,GO:0005887,GO:0007154,GO:0007165,GO:0007166,GO:0008150,GO:0009987,GO:0016020,GO:0016021,GO:0023052,GO:0031224,GO:0031226,GO:0044425,GO:0044459,GO:0044464,GO:0050789,GO:0050794,GO:0050896,GO:0051716,GO:0065007,GO:0071944	-	ko:K06571,ko:K17293	ko05202,map05202	-	-	-	ko00000,ko00001,ko04090,ko04147	-	-	-	Tetraspannin
SDC05136-RA	6211.A0A068YGP8	1.28e-109	324	COG0724@1|root,KOG0113@2759|Eukaryota,38HHQ@33154|Opisthokonta,3BDR7@33208|Metazoa,3CUFB@33213|Bilateria	33208|Metazoa	A	U1 snRNA binding	SNRNP70	GO:0000003,GO:0000243,GO:0000375,GO:0000377,GO:0000398,GO:0003006,GO:0003674,GO:0003676,GO:0003723,GO:0003729,GO:0005488,GO:0005515,GO:0005575,GO:0005622,GO:0005623,GO:0005634,GO:0005654,GO:0005681,GO:0005684,GO:0005685,GO:0005737,GO:0006139,GO:0006396,GO:0006397,GO:0006725,GO:0006807,GO:0007276,GO:0007281,GO:0007283,GO:0007292,GO:0008150,GO:0008152,GO:0008380,GO:0009892,GO:0009893,GO:0009894,GO:…	-	ko:K11093	ko03040,map03040	M00351	-	-	ko00000,ko00001,ko00002,ko03041	-	-	-	RRM_1,U1snRNP70_N
SDC05137-RA	6211.A0A068YKL4	4.85e-191	566	COG2126@1|root,KOG1545@2759|Eukaryota,38E1X@33154|Opisthokonta,3BA48@33208|Metazoa,3CVGR@33213|Bilateria	33208|Metazoa	P	delayed rectifier potassium channel activity	KCNA2	GO:0000003,GO:0000302,GO:0000902,GO:0000904,GO:0001508,GO:0001666,GO:0001964,GO:0002027,GO:0002791,GO:0003008,GO:0003012,GO:0003013,GO:0003015,GO:0003018,GO:0003674,GO:0005102,GO:0005215,GO:0005216,GO:0005217,GO:0005221,GO:0005244,GO:0005249,GO:0005251,GO:0005261,GO:0005267,GO:0005488,GO:0005515,GO:0005575,GO:0005622,GO:0005623,GO:0005737,GO:0005783,GO:0005794,GO:0005829,GO:0005886,GO:0005887,GO:…	-	ko:K04874,ko:K04875,ko:K04876,ko:K04877,ko:K04878,ko:K04879,ko:K04880,ko:K04881	ko04927,ko04934,map04927,map04934	-	-	-	ko00000,ko00001,ko01009,ko04040	1.A.1.2,1.A.1.2.10,1.A.1.2.12,1.A.1.2.4,1.A.1.2.6	-	-	BTB_2,Ion_trans,K_channel_TID
SDC05138-RA	10224.XP_006821108.1	5.16e-48	166	KOG0096@1|root,KOG0096@2759|Eukaryota,38BBN@33154|Opisthokonta,3BAB7@33208|Metazoa,3CTTW@33213|Bilateria	33208|Metazoa	U	snRNA import into nucleus	RAN	GO:0000003,GO:0000054,GO:0000055,GO:0000056,GO:0000060,GO:0000070,GO:0000132,GO:0000166,GO:0000212,GO:0000226,GO:0000278,GO:0000280,GO:0000287,GO:0000819,GO:0001654,GO:0001673,GO:0001882,GO:0001883,GO:0002177,GO:0003006,GO:0003407,GO:0003674,GO:0003676,GO:0003682,GO:0003712,GO:0003713,GO:0003723,GO:0003824,GO:0003924,GO:0005049,GO:0005102,GO:0005488,GO:0005515,GO:0005525,GO:0005575,GO:0005622,GO:…	-	ko:K07936	ko03008,ko03013,ko05166,ko05169,map03008,map03013,map05166,map05169	-	-	-	ko00000,ko00001,ko03009,ko03016,ko03019,ko03036,ko04031,ko04147	-	-	-	Ras
SDC05139-RA	132113.XP_003493827.1	1.69e-127	391	KOG3645@1|root,KOG3645@2759|Eukaryota,38BP2@33154|Opisthokonta,3BD2A@33208|Metazoa,3CS0W@33213|Bilateria,41XDI@6656|Arthropoda,3SGAR@50557|Insecta,46E7J@7399|Hymenoptera	33208|Metazoa	T	Neurotransmitter-gated ion-channel transmembrane region	nAChRa3	GO:0003008,GO:0003674,GO:0005215,GO:0005216,GO:0005230,GO:0005231,GO:0005261,GO:0005575,GO:0005623,GO:0005886,GO:0005887,GO:0005892,GO:0006810,GO:0006811,GO:0006812,GO:0006816,GO:0006873,GO:0006874,GO:0006875,GO:0006937,GO:0007154,GO:0007165,GO:0007166,GO:0007204,GO:0007267,GO:0007268,GO:0007271,GO:0007274,GO:0007275,GO:0008150,GO:0008324,GO:0009791,GO:0009987,GO:0015075,GO:0015267,GO:0015276,GO:…	-	ko:K05312	-	-	-	-	ko00000,ko04040	1.A.9.1	-	-	Neur_chan_LBD,Neur_chan_memb
SDC05140-RA	136037.KDR23474	1.86e-123	394	KOG3645@1|root,KOG3645@2759|Eukaryota,38BP2@33154|Opisthokonta,3BD2A@33208|Metazoa,3CS0W@33213|Bilateria,41TSI@6656|Arthropoda,3SIIB@50557|Insecta	33208|Metazoa	T	Acetylcholine-activated cation-selective channel activity. It is involved in the biological process described with ion transport	nAChRa8	GO:0003008,GO:0003674,GO:0005215,GO:0005216,GO:0005230,GO:0005231,GO:0005261,GO:0005575,GO:0005623,GO:0005886,GO:0005887,GO:0005892,GO:0006810,GO:0006811,GO:0006812,GO:0006816,GO:0006873,GO:0006874,GO:0006875,GO:0006937,GO:0007154,GO:0007165,GO:0007166,GO:0007204,GO:0007267,GO:0007268,GO:0007271,GO:0007274,GO:0007275,GO:0008150,GO:0008324,GO:0009636,GO:0009791,GO:0009987,GO:0015075,GO:0015267,GO:…	-	ko:K05312	-	-	-	-	ko00000,ko04040	1.A.9.1	-	-	Neur_chan_LBD,Neur_chan_memb
SDC05141-RA	430498.S8AI29	5.02e-60	211	COG0500@1|root,KOG1499@2759|Eukaryota,38BN9@33154|Opisthokonta,3NV5S@4751|Fungi,3QN5A@4890|Ascomycota	4751|Fungi	KOT	Belongs to the class I-like SAM-binding methyltransferase superfamily. Protein arginine N- methyltransferase family	HMT1	GO:0003674,GO:0003824,GO:0005575,GO:0005622,GO:0005623,GO:0005634,GO:0005737,GO:0005829,GO:0006325,GO:0006355,GO:0006357,GO:0006403,GO:0006405,GO:0006406,GO:0006464,GO:0006479,GO:0006611,GO:0006807,GO:0006810,GO:0006886,GO:0006913,GO:0006996,GO:0008104,GO:0008150,GO:0008152,GO:0008168,GO:0008170,GO:0008213,GO:0008276,GO:0008469,GO:0008757,GO:0009889,GO:0009890,GO:0009891,GO:0009892,GO:0009893,GO:…	2.1.1.319	ko:K11434	ko04068,ko04922,map04068,map04922	-	R11216,R11217,R11219	RC00003,RC02120,RC03388,RC03390	ko00000,ko00001,ko01000,ko03036	-	-	-	Methyltransf_25,PrmA
SDC05143-RA	5888.CAK77917	9.42e-24	112	COG0515@1|root,KOG0658@2759|Eukaryota	2759|Eukaryota	KLT	protein kinase activity	-	-	2.7.11.26	ko:K03083	ko01521,ko04012,ko04062,ko04110,ko04150,ko04151,ko04310,ko04340,ko04341,ko04360,ko04390,ko04510,ko04550,ko04657,ko04660,ko04662,ko04711,ko04722,ko04728,ko04910,ko04916,ko04917,ko04919,ko04931,ko04932,ko04934,ko05010,ko05160,ko05162,ko05164,ko05165,ko05166,ko05167,ko05169,ko05200,ko05210,ko05213,ko05215,ko05217,ko05224,ko05225,ko05226,map01521,map04012,map04062,map04110,map04150,map04151,map04310,…	M00677	-	-	ko00000,ko00001,ko00002,ko01000,ko01001,ko03036	-	-	-	Pkinase
SDC05146-RA	6183.Smp_179490.1	3.54e-94	305	KOG3547@1|root,KOG3547@2759|Eukaryota,38DHP@33154|Opisthokonta,3B96Y@33208|Metazoa,3CS5T@33213|Bilateria	33208|Metazoa	P	chloride channel activity	-	-	-	ko:K22204	-	-	-	-	ko00000,ko02000	1.A.46.1	-	-	Bestrophin
SDC05147-RA	6211.A0A068YKL4	4.24e-184	543	COG2126@1|root,KOG1545@2759|Eukaryota,38E1X@33154|Opisthokonta,3BA48@33208|Metazoa,3CVGR@33213|Bilateria	33208|Metazoa	P	delayed rectifier potassium channel activity	KCNA2	GO:0000003,GO:0000302,GO:0000902,GO:0000904,GO:0001508,GO:0001666,GO:0001964,GO:0002027,GO:0002791,GO:0003008,GO:0003012,GO:0003013,GO:0003015,GO:0003018,GO:0003674,GO:0005102,GO:0005215,GO:0005216,GO:0005217,GO:0005221,GO:0005244,GO:0005249,GO:0005251,GO:0005261,GO:0005267,GO:0005488,GO:0005515,GO:0005575,GO:0005622,GO:0005623,GO:0005737,GO:0005783,GO:0005794,GO:0005829,GO:0005886,GO:0005887,GO:…	-	ko:K04874,ko:K04875,ko:K04876,ko:K04877,ko:K04878,ko:K04879,ko:K04880,ko:K04881	ko04927,ko04934,map04927,map04934	-	-	-	ko00000,ko00001,ko01009,ko04040	1.A.1.2,1.A.1.2.10,1.A.1.2.12,1.A.1.2.4,1.A.1.2.6	-	-	BTB_2,Ion_trans,K_channel_TID
SDC05149-RA	6183.Smp_154240.1	0.00025	54.3	KOG2312@1|root,KOG2312@2759|Eukaryota	2759|Eukaryota	A	coronary artery morphogenesis	ARID2	GO:0000981,GO:0001568,GO:0001944,GO:0003007,GO:0003674,GO:0003676,GO:0003677,GO:0003700,GO:0005488,GO:0005515,GO:0005575,GO:0005622,GO:0005623,GO:0005634,GO:0005654,GO:0005667,GO:0005886,GO:0006325,GO:0006333,GO:0006337,GO:0006355,GO:0006357,GO:0006996,GO:0007275,GO:0007507,GO:0008134,GO:0008150,GO:0008283,GO:0008285,GO:0009653,GO:0009790,GO:0009887,GO:0009888,GO:0009889,GO:0009891,GO:0009893,GO:…	-	ko:K11765	ko05225,map05225	-	-	-	ko00000,ko00001,ko03021,ko03036	-	-	-	ARID,RFX_DNA_binding
SDC05150-RA	6211.A0A068Y877	0	1195	KOG1090@1|root,KOG1090@2759|Eukaryota,38DK3@33154|Opisthokonta,3BBSV@33208|Metazoa,3CU8H@33213|Bilateria	33208|Metazoa	T	Belongs to the protein-tyrosine phosphatase family. Non-receptor class myotubularin subfamily	SBF1	GO:0000003,GO:0000123,GO:0000278,GO:0001558,GO:0001691,GO:0003674,GO:0003682,GO:0003824,GO:0004721,GO:0004857,GO:0005085,GO:0005088,GO:0005488,GO:0005515,GO:0005575,GO:0005622,GO:0005623,GO:0005634,GO:0005654,GO:0005694,GO:0005700,GO:0005737,GO:0005768,GO:0005783,GO:0005789,GO:0005829,GO:0005938,GO:0006325,GO:0006355,GO:0006357,GO:0006464,GO:0006470,GO:0006473,GO:0006475,GO:0006479,GO:0006629,GO:…	-	ko:K18061	-	-	-	-	ko00000,ko01009	-	-	-	C1_1,DENN,GRAM,Myotub-related,PH,SBF2,dDENN,uDENN
SDC05151-RA	6183.Smp_174630.1	8.9e-63	223	KOG3882@1|root,KOG3882@2759|Eukaryota,3A1M6@33154|Opisthokonta,3BQU6@33208|Metazoa,3D7FS@33213|Bilateria	33208|Metazoa	S	Tetraspanin family	-	GO:0005575,GO:0005623,GO:0005886,GO:0005887,GO:0007154,GO:0007165,GO:0007166,GO:0008150,GO:0009987,GO:0016020,GO:0016021,GO:0023052,GO:0031224,GO:0031226,GO:0044425,GO:0044459,GO:0044464,GO:0050789,GO:0050794,GO:0050896,GO:0051716,GO:0065007,GO:0071944	-	ko:K06537,ko:K17352	-	-	-	-	ko00000,ko04090	-	-	-	Tetraspannin
SDC05152-RA	6183.Smp_053940.1	1.73e-65	215	KOG0118@1|root,KOG0118@2759|Eukaryota,39ST6@33154|Opisthokonta,3BA81@33208|Metazoa,3CRMB@33213|Bilateria	33208|Metazoa	A	mRNA transport	HNRNPA2B1	GO:0000003,GO:0000122,GO:0000375,GO:0000377,GO:0000380,GO:0000381,GO:0000398,GO:0000723,GO:0000733,GO:0000781,GO:0000785,GO:0001067,GO:0001069,GO:0003006,GO:0003674,GO:0003676,GO:0003677,GO:0003697,GO:0003723,GO:0003725,GO:0003727,GO:0003729,GO:0003730,GO:0003824,GO:0005215,GO:0005488,GO:0005515,GO:0005575,GO:0005576,GO:0005615,GO:0005622,GO:0005623,GO:0005634,GO:0005654,GO:0005681,GO:0005694,GO:…	-	ko:K12741,ko:K13158,ko:K14411	ko03015,ko03040,map03015,map03040	-	-	-	ko00000,ko00001,ko03019,ko03041,ko04147	-	-	-	HnRNPA1,RRM_1
SDC05153-RA	6183.Smp_152690.1	6.56e-152	462	COG0621@1|root,COG5128@1|root,KOG3315@2759|Eukaryota,KOG4355@2759|Eukaryota,38HGF@33154|Opisthokonta,3BFE7@33208|Metazoa,3CXMW@33213|Bilateria	33208|Metazoa	J	tRNA (N(6)-L-threonylcarbamoyladenosine(37)-C(2))-methylthiotransferase	CDKAL1	GO:0002064,GO:0002065,GO:0002066,GO:0002067,GO:0002068,GO:0003309,GO:0003323,GO:0003674,GO:0003824,GO:0005575,GO:0005622,GO:0005623,GO:0005737,GO:0005783,GO:0005789,GO:0005791,GO:0006139,GO:0006396,GO:0006399,GO:0006400,GO:0006412,GO:0006518,GO:0006725,GO:0006807,GO:0007275,GO:0008033,GO:0008150,GO:0008152,GO:0009058,GO:0009059,GO:0009451,GO:0009888,GO:0009987,GO:0010467,GO:0012505,GO:0016020,GO:…	2.8.4.5	ko:K15865,ko:K20280	-	-	R10649	RC00003,RC03221	ko00000,ko01000,ko03016,ko04131	-	-	-	Radical_SAM,TRAM,UPF0004
SDC05154-RA	69319.XP_008556311.1	3.07e-09	64.3	KOG4761@1|root,KOG4761@2759|Eukaryota,38GAB@33154|Opisthokonta,3BATX@33208|Metazoa,3CYEM@33213|Bilateria,41ZA5@6656|Arthropoda,3SMTR@50557|Insecta,46HJW@7399|Hymenoptera	33208|Metazoa	O	PI31 proteasome regulator N-terminal	PSMF1	GO:0000003,GO:0000280,GO:0000502,GO:0003006,GO:0003674,GO:0004857,GO:0004866,GO:0005488,GO:0005515,GO:0005575,GO:0005622,GO:0005623,GO:0005634,GO:0005654,GO:0005737,GO:0005783,GO:0005829,GO:0005839,GO:0006464,GO:0006508,GO:0006511,GO:0006807,GO:0006996,GO:0007049,GO:0007140,GO:0007275,GO:0007276,GO:0007548,GO:0008150,GO:0008152,GO:0008406,GO:0008584,GO:0009056,GO:0009057,GO:0009892,GO:0009893,GO:…	-	ko:K06700	ko03050,map03050	-	-	-	ko00000,ko00001,ko03051,ko04147	-	-	-	PI31_Prot_C,PI31_Prot_N
SDC05155-RA	8049.ENSGMOP00000001103	1.06e-14	74.3	COG1369@1|root,KOG4639@2759|Eukaryota,3A8A9@33154|Opisthokonta,3BQ4P@33208|Metazoa,3D25S@33213|Bilateria,48836@7711|Chordata,4920S@7742|Vertebrata,4A3Q6@7898|Actinopterygii	33208|Metazoa	J	Component of ribonuclease P, a protein complex that generates mature tRNA molecules by cleaving their 5'-ends. Also a component of RNase MRP	POP5	GO:0000171,GO:0000172,GO:0000966,GO:0001682,GO:0003674,GO:0003676,GO:0003723,GO:0003824,GO:0004518,GO:0004519,GO:0004521,GO:0004526,GO:0004540,GO:0004549,GO:0005488,GO:0005575,GO:0005622,GO:0005623,GO:0005634,GO:0005654,GO:0005655,GO:0005730,GO:0005732,GO:0006139,GO:0006364,GO:0006396,GO:0006399,GO:0006464,GO:0006725,GO:0006807,GO:0008033,GO:0008150,GO:0008152,GO:0009249,GO:0009987,GO:0010467,GO:…	3.1.26.5	ko:K03537	ko03008,ko03013,map03008,map03013	-	-	-	ko00000,ko00001,ko01000,ko03009,ko03016,ko03029	-	-	-	RNase_P_Rpp14
SDC05156-RA	48698.ENSPFOP00000002966	1.89e-13	77.4	28P4Z@1|root,2QVRU@2759|Eukaryota,38G0P@33154|Opisthokonta,3BGQ6@33208|Metazoa,3E61I@33213|Bilateria,48S1N@7711|Chordata,49NH8@7742|Vertebrata,4A94I@7898|Actinopterygii	33208|Metazoa	S	piggyBac transposable element-derived protein	-	-	-	-	-	-	-	-	-	-	-	-	DDE_Tnp_1_7
SDC05157-RA	6211.A0A087W085	1.9e-178	578	KOG2514@1|root,KOG2514@2759|Eukaryota,38BGH@33154|Opisthokonta,3B9GR@33208|Metazoa,3CS29@33213|Bilateria	33208|Metazoa	U	Anoctamin	-	-	-	ko:K19480,ko:K19499,ko:K19501	-	-	-	-	ko00000,ko04040	1.A.17.1,1.A.17.1.2,1.A.17.1.21,1.A.17.1.23	-	-	Anoct_dimer,Anoctamin
SDC05158-RA	400682.PAC_15719182	1.07e-07	64.7	KOG2236@1|root,KOG2236@2759|Eukaryota,38EWH@33154|Opisthokonta,3BKTT@33208|Metazoa	33208|Metazoa	S	pseudouridine synthesis	NAF1	GO:0000154,GO:0000454,GO:0000491,GO:0000493,GO:0001522,GO:0003674,GO:0003676,GO:0003723,GO:0005488,GO:0005575,GO:0005622,GO:0005623,GO:0005634,GO:0005732,GO:0005737,GO:0006139,GO:0006364,GO:0006396,GO:0006725,GO:0006807,GO:0008150,GO:0008152,GO:0009451,GO:0009889,GO:0009891,GO:0009892,GO:0009893,GO:0009894,GO:0009895,GO:0009987,GO:0010467,GO:0010468,GO:0010556,GO:0010557,GO:0010604,GO:0010605,GO:…	-	ko:K14763	-	-	-	-	ko00000,ko03009	-	-	-	Gar1
SDC05159-RA	7213.XP_004521217.1	3.63e-29	114	COG1428@1|root,KOG4235@2759|Eukaryota,38FI8@33154|Opisthokonta,3BABN@33208|Metazoa,3CZXP@33213|Bilateria,41Z3E@6656|Arthropoda,3SMB8@50557|Insecta,44ZKU@7147|Diptera	33208|Metazoa	F	ATP binding. It is involved in the biological process described with nucleobase-containing compound metabolic process	TK2	GO:0000002,GO:0003674,GO:0003824,GO:0004137,GO:0004797,GO:0005575,GO:0005622,GO:0005623,GO:0005737,GO:0005739,GO:0005759,GO:0006139,GO:0006165,GO:0006213,GO:0006220,GO:0006221,GO:0006230,GO:0006259,GO:0006260,GO:0006261,GO:0006264,GO:0006725,GO:0006753,GO:0006793,GO:0006796,GO:0006807,GO:0006996,GO:0007005,GO:0008150,GO:0008152,GO:0008655,GO:0009058,GO:0009059,GO:0009116,GO:0009117,GO:0009120,GO:…	2.7.1.145,2.7.1.21	ko:K00857,ko:K05961	ko00240,ko00983,ko01100,map00240,map00983,map01100	-	R01567,R02099,R08233	RC00002,RC00017	ko00000,ko00001,ko01000	-	-	-	dNK
SDC05160-RA	6183.Smp_099690.1	6.4e-56	182	COG5249@1|root,KOG1688@2759|Eukaryota,39TID@33154|Opisthokonta,3B9XX@33208|Metazoa,3D2GG@33213|Bilateria	33208|Metazoa	U	skeletal muscle acetylcholine-gated channel clustering	RER1	GO:0000139,GO:0001941,GO:0003674,GO:0005102,GO:0005488,GO:0005515,GO:0005575,GO:0005622,GO:0005623,GO:0005737,GO:0005793,GO:0005794,GO:0006810,GO:0006890,GO:0007528,GO:0008104,GO:0008150,GO:0009986,GO:0009987,GO:0012505,GO:0016020,GO:0016021,GO:0016043,GO:0016192,GO:0030173,GO:0031090,GO:0031224,GO:0031228,GO:0031300,GO:0031301,GO:0031984,GO:0032879,GO:0032880,GO:0033036,GO:0033130,GO:0034613,GO:…	-	-	-	-	-	-	-	-	-	-	Rer1
SDC05161-RA	6211.A0A068XZH6	5.72e-190	637	KOG4787@1|root,KOG4787@2759|Eukaryota,38S3A@33154|Opisthokonta,3BI1Z@33208|Metazoa,3D18N@33213|Bilateria	33208|Metazoa	S	positive regulation of microtubule motor activity	MTCL1	GO:0000226,GO:0000922,GO:0001578,GO:0003674,GO:0005488,GO:0005515,GO:0005575,GO:0005622,GO:0005623,GO:0005819,GO:0005856,GO:0005886,GO:0006996,GO:0007010,GO:0007017,GO:0007163,GO:0008017,GO:0008092,GO:0008150,GO:0009987,GO:0015630,GO:0015631,GO:0016020,GO:0016043,GO:0016324,GO:0016327,GO:0016328,GO:0030496,GO:0032386,GO:0032388,GO:0032879,GO:0032880,GO:0033157,GO:0035088,GO:0042802,GO:0042803,GO:…	-	-	-	-	-	-	-	-	-	-	DUF4482,SOGA
SDC05162-RA	6211.A0A068YHG4	4.64e-284	833	COG0514@1|root,KOG0351@2759|Eukaryota,38DX0@33154|Opisthokonta,3BCRK@33208|Metazoa,3CU2E@33213|Bilateria	33208|Metazoa	A	Bloom syndrome	BLM	GO:0000003,GO:0000018,GO:0000019,GO:0000075,GO:0000077,GO:0000079,GO:0000166,GO:0000217,GO:0000228,GO:0000278,GO:0000280,GO:0000400,GO:0000403,GO:0000405,GO:0000723,GO:0000724,GO:0000725,GO:0000726,GO:0000729,GO:0000731,GO:0000732,GO:0000733,GO:0000781,GO:0000793,GO:0000794,GO:0000795,GO:0000800,GO:0001325,GO:0001673,GO:0001775,GO:0001932,GO:0002039,GO:0002376,GO:0002520,GO:0002521,GO:0002682,GO:…	3.6.4.12	ko:K10901	ko03440,ko03460,map03440,map03460	M00295,M00414	-	-	ko00000,ko00001,ko00002,ko01000,ko03032,ko03400	-	-	-	BDHCT,BDHCT_assoc,BLM_N,DEAD,HRDC,Helicase_C,RQC,RecQ_Zn_bind
SDC05163-RA	6211.A0A068Y195	9.4e-124	432	KOG1895@1|root,KOG1895@2759|Eukaryota,38C5F@33154|Opisthokonta,3BA9T@33208|Metazoa,3CRB1@33213|Bilateria	33208|Metazoa	A	mRNA polyadenylation	SYMPK	GO:0000375,GO:0000377,GO:0000398,GO:0003674,GO:0005488,GO:0005515,GO:0005575,GO:0005622,GO:0005623,GO:0005634,GO:0005654,GO:0005737,GO:0005829,GO:0005847,GO:0005849,GO:0005856,GO:0005886,GO:0005911,GO:0005923,GO:0006139,GO:0006351,GO:0006353,GO:0006366,GO:0006369,GO:0006378,GO:0006396,GO:0006397,GO:0006398,GO:0006403,GO:0006405,GO:0006406,GO:0006611,GO:0006725,GO:0006807,GO:0006810,GO:0006886,GO:…	-	ko:K06100	ko03015,ko04530,map03015,map04530	-	-	-	ko00000,ko00001,ko03019,ko03021	-	-	-	DUF3453,Symplekin_C
SDC05164-RA	5286.M7X9L2	3.83e-09	61.2	COG5648@1|root,KOG0381@2759|Eukaryota,3A6QT@33154|Opisthokonta,3P5CR@4751|Fungi,3V1M3@5204|Basidiomycota,2YEUW@29000|Pucciniomycotina	4751|Fungi	K	high mobility group	NHP6	GO:0000228,GO:0000785,GO:0000790,GO:0001192,GO:0001195,GO:0003674,GO:0003676,GO:0003677,GO:0003682,GO:0005488,GO:0005575,GO:0005622,GO:0005623,GO:0005634,GO:0005694,GO:0006139,GO:0006259,GO:0006281,GO:0006298,GO:0006323,GO:0006325,GO:0006333,GO:0006334,GO:0006338,GO:0006351,GO:0006352,GO:0006354,GO:0006355,GO:0006357,GO:0006366,GO:0006367,GO:0006383,GO:0006384,GO:0006385,GO:0006725,GO:0006807,GO:…	-	-	-	-	-	-	-	-	-	-	HMG_box
SDC05165-RA	6183.Smp_179310.1	2.8e-88	275	28KDS@1|root,2QSUI@2759|Eukaryota,38FMI@33154|Opisthokonta,3BA2F@33208|Metazoa,3CS0F@33213|Bilateria	33208|Metazoa	P	Receptor for ATP that acts as a ligand-gated ion channel	P2RX1	GO:0000003,GO:0000166,GO:0001505,GO:0001508,GO:0001614,GO:0001775,GO:0001820,GO:0001882,GO:0001883,GO:0001894,GO:0002028,GO:0002252,GO:0002263,GO:0002274,GO:0002275,GO:0002283,GO:0002351,GO:0002366,GO:0002376,GO:0002442,GO:0002443,GO:0002444,GO:0002446,GO:0002532,GO:0002554,GO:0002576,GO:0002682,GO:0002684,GO:0002685,GO:0002687,GO:0002931,GO:0003008,GO:0003012,GO:0003013,GO:0003018,GO:0003056,GO:…	-	ko:K05215,ko:K05216,ko:K05218,ko:K05219	ko04020,ko04080,ko04611,ko04742,map04020,map04080,map04611,map04742	-	-	-	ko00000,ko00001,ko04040	1.A.7.1,1.A.7.1.1,1.A.7.1.2,1.A.7.1.4,1.A.7.1.5,1.A.7.3.1	-	-	P2X_receptor
SDC05166-RA	6211.A0A068Y4V8	4.26e-221	647	COG0515@1|root,KOG0695@2759|Eukaryota,38ENV@33154|Opisthokonta,3BI3M@33208|Metazoa,3CT8B@33213|Bilateria	33208|Metazoa	T	protein kinase C activity	PRKCI	GO:0000003,GO:0000132,GO:0000166,GO:0000226,GO:0000278,GO:0000578,GO:0000902,GO:0000904,GO:0001654,GO:0001655,GO:0001667,GO:0001709,GO:0001738,GO:0001745,GO:0001754,GO:0001763,GO:0001822,GO:0001838,GO:0001841,GO:0002009,GO:0002052,GO:0002064,GO:0002252,GO:0002376,GO:0003002,GO:0003006,GO:0003008,GO:0003382,GO:0003674,GO:0003824,GO:0004672,GO:0004674,GO:0004697,GO:0005488,GO:0005515,GO:0005524,GO:…	2.7.11.13	ko:K06069,ko:K18952	ko04015,ko04062,ko04071,ko04144,ko04360,ko04390,ko04391,ko04530,ko04611,ko04910,ko04926,ko04930,ko04931,ko04933,ko05165,ko05418,map04015,map04062,map04071,map04144,map04360,map04390,map04391,map04530,map04611,map04910,map04926,map04930,map04931,map04933,map05165,map05418	-	-	-	ko00000,ko00001,ko01000,ko01001	-	-	-	C1_1,PB1,Pkinase,Pkinase_C
SDC05167-RA	4113.PGSC0003DMT400015679	6.95e-22	92.4	COG2363@1|root,KOG3472@2759|Eukaryota,37UIK@33090|Viridiplantae,3GINJ@35493|Streptophyta,44TDS@71274|asterids	35493|Streptophyta	S	Protein of unknown function (DUF423)	-	-	-	-	-	-	-	-	-	-	-	-	DUF423
SDC05168-RA	6211.A0A087VXK9	3.74e-154	436	COG0090@1|root,KOG2309@2759|Eukaryota,38BCB@33154|Opisthokonta,3BGMC@33208|Metazoa,3CS9I@33213|Bilateria	33208|Metazoa	J	rRNA binding	RpL8	GO:0002181,GO:0003674,GO:0003676,GO:0003723,GO:0003735,GO:0005198,GO:0005488,GO:0005575,GO:0005622,GO:0005623,GO:0005634,GO:0005730,GO:0005737,GO:0005829,GO:0005840,GO:0006412,GO:0006518,GO:0006807,GO:0008150,GO:0008152,GO:0009058,GO:0009059,GO:0009987,GO:0010467,GO:0015934,GO:0019538,GO:0022625,GO:0022626,GO:0031974,GO:0031981,GO:0032991,GO:0034641,GO:0034645,GO:0043043,GO:0043170,GO:0043226,GO:…	-	ko:K02938	ko03010,map03010	M00177	-	-	br01610,ko00000,ko00001,ko00002,ko03011	-	-	-	Ribosomal_L2,Ribosomal_L2_C
SDC05170-RA	7425.NV10682-PA	3.91e-24	102	COG0484@1|root,KOG0716@2759|Eukaryota,38GDY@33154|Opisthokonta,3BHBK@33208|Metazoa,3CTGR@33213|Bilateria,41W99@6656|Arthropoda,3SIS4@50557|Insecta,46HJD@7399|Hymenoptera	33208|Metazoa	O	DnaJ molecular chaperone homology domain	DNAJC5B	GO:0000323,GO:0001505,GO:0001775,GO:0002252,GO:0002263,GO:0002274,GO:0002275,GO:0002283,GO:0002366,GO:0002376,GO:0002443,GO:0002444,GO:0002446,GO:0003674,GO:0005488,GO:0005515,GO:0005575,GO:0005622,GO:0005623,GO:0005737,GO:0005764,GO:0005765,GO:0005766,GO:0005773,GO:0005774,GO:0005886,GO:0006457,GO:0006810,GO:0006836,GO:0006887,GO:0006955,GO:0007154,GO:0007267,GO:0007268,GO:0007269,GO:0007275,GO:…	-	ko:K09525	ko04141,map04141	-	-	-	ko00000,ko00001,ko03110,ko04516	-	-	-	DnaJ
SDC05171-RA	121225.PHUM467610-PA	4.54e-26	110	KOG0494@1|root,KOG0484@2759|Eukaryota,39SU6@33154|Opisthokonta,3BFD5@33208|Metazoa,3CWI5@33213|Bilateria,420DX@6656|Arthropoda,3SNIQ@50557|Insecta,3EB0K@33342|Paraneoptera	33208|Metazoa	K	Homeodomain	PHOX2B	GO:0000228,GO:0000785,GO:0000790,GO:0000902,GO:0000904,GO:0000976,GO:0000977,GO:0000978,GO:0000981,GO:0000982,GO:0000987,GO:0001012,GO:0001067,GO:0001077,GO:0001228,GO:0001558,GO:0001667,GO:0001755,GO:0001764,GO:0002087,GO:0003008,GO:0003357,GO:0003358,GO:0003360,GO:0003674,GO:0003676,GO:0003677,GO:0003690,GO:0003700,GO:0005488,GO:0005515,GO:0005575,GO:0005622,GO:0005623,GO:0005634,GO:0005654,GO:…	-	ko:K09330	-	-	-	-	ko00000,ko03000	-	-	-	Homeobox
SDC05172-RA	112098.XP_008610675.1	6.17e-08	62.8	KOG0667@1|root,KOG0667@2759|Eukaryota	2759|Eukaryota	S	protein kinase activity	-	-	2.7.12.1	ko:K08825	-	-	-	-	ko00000,ko01000,ko01001,ko04131	-	-	-	Pkinase
SDC05176-RA	42254.XP_004613158.1	8.54e-42	162	KOG3575@1|root,KOG3575@2759|Eukaryota,39CDR@33154|Opisthokonta,3BBKC@33208|Metazoa,3CSR9@33213|Bilateria,486Z8@7711|Chordata,491GC@7742|Vertebrata,3J3T1@40674|Mammalia	33208|Metazoa	K	radial pattern formation	NR2F1	GO:0000122,GO:0000976,GO:0000977,GO:0000978,GO:0000981,GO:0000982,GO:0000987,GO:0001012,GO:0001067,GO:0001078,GO:0001227,GO:0001568,GO:0001764,GO:0001935,GO:0001944,GO:0003002,GO:0003674,GO:0003676,GO:0003677,GO:0003690,GO:0003700,GO:0003712,GO:0003713,GO:0004879,GO:0005488,GO:0005575,GO:0005622,GO:0005623,GO:0005634,GO:0005654,GO:0005737,GO:0005829,GO:0006139,GO:0006351,GO:0006352,GO:0006355,GO:…	-	ko:K08547,ko:K08548,ko:K14032	-	-	-	-	ko00000,ko03000,ko03310	-	-	-	Hormone_recep,zf-C4
SDC05179-RA	8364.ENSXETP00000058478	1.15e-28	132	KOG3594@1|root,KOG3594@2759|Eukaryota,38E50@33154|Opisthokonta,3BIUZ@33208|Metazoa,3D5Z2@33213|Bilateria,48B0E@7711|Chordata,498CM@7742|Vertebrata	33208|Metazoa	S	Protocadherin gamma-C5-like	-	-	-	ko:K16497	-	-	-	-	ko00000,ko04516	-	-	-	Cadherin,Cadherin_2,Cadherin_C_2
SDC05183-RA	7668.SPU_000362-tr	5.33e-40	173	COG5640@1|root,KOG3509@1|root,KOG3714@1|root,KOG4297@1|root,KOG3509@2759|Eukaryota,KOG3627@2759|Eukaryota,KOG3714@2759|Eukaryota,KOG4297@2759|Eukaryota,38CGF@33154|Opisthokonta,3BGUI@33208|Metazoa,3CRKT@33213|Bilateria	33208|Metazoa	O	serine-type endopeptidase activity	-	-	3.4.21.10,3.4.21.9	ko:K01316,ko:K01317,ko:K09614,ko:K09640	-	-	-	-	ko00000,ko01000,ko01002,ko04131	-	-	-	CUB,EGF,Fz,Ldl_recept_a,Lectin_C,Trypsin
SDC05184-RA	244447.XP_008309824.1	1.96e-10	72.4	KOG4735@1|root,KOG4735@2759|Eukaryota,39PQB@33154|Opisthokonta,3BF1Y@33208|Metazoa,3D048@33213|Bilateria,48DJP@7711|Chordata,49A0E@7742|Vertebrata,4A1JA@7898|Actinopterygii	33208|Metazoa	S	Glycosyltransferase family 92	-	GO:0003674,GO:0003824,GO:0005575,GO:0005622,GO:0005623,GO:0006491,GO:0006807,GO:0008150,GO:0008152,GO:0008194,GO:0008378,GO:0009100,GO:0009987,GO:0016740,GO:0016757,GO:0016758,GO:0019538,GO:0035250,GO:0043170,GO:0043226,GO:0043229,GO:0044237,GO:0044238,GO:0044260,GO:0044424,GO:0044464,GO:0071704,GO:1901135,GO:1901564	-	-	-	-	-	-	-	-	-	-	Glyco_transf_92
SDC05185-RA	8496.XP_006278374.1	1.92e-39	159	KOG3226@1|root,KOG3226@2759|Eukaryota,38SZ8@33154|Opisthokonta,3BG2B@33208|Metazoa,3CYYA@33213|Bilateria,487Q5@7711|Chordata,4910C@7742|Vertebrata	33208|Metazoa	L	positive regulation of DNA ligase activity	XRCC1	GO:0000109,GO:0000228,GO:0000722,GO:0000723,GO:0000724,GO:0000725,GO:0000726,GO:0000781,GO:0000784,GO:0000785,GO:0000790,GO:0001666,GO:0003674,GO:0003676,GO:0003677,GO:0003684,GO:0003824,GO:0003909,GO:0005488,GO:0005515,GO:0005575,GO:0005622,GO:0005623,GO:0005634,GO:0005654,GO:0005694,GO:0005730,GO:0006139,GO:0006259,GO:0006266,GO:0006281,GO:0006282,GO:0006283,GO:0006284,GO:0006288,GO:0006289,GO:…	-	ko:K10803	ko03410,map03410	M00296	-	-	ko00000,ko00001,ko00002,ko03400	-	-	-	BRCT,BRCT_2,PTCB-BRCT,XRCC1_N
SDC05186-RA	6211.A0A068YCK6	0	1630	COG5179@1|root,KOG0008@2759|Eukaryota,38F7T@33154|Opisthokonta,3BCAB@33208|Metazoa,3CTD8@33213|Bilateria	33208|Metazoa	K	Transcription initiation factor TFIID subunit	TAF1	GO:0000003,GO:0000122,GO:0000209,GO:0000228,GO:0000280,GO:0000428,GO:0000785,GO:0000790,GO:0000976,GO:0000977,GO:0000979,GO:0000981,GO:0000988,GO:0000989,GO:0001012,GO:0001046,GO:0001047,GO:0001067,GO:0001076,GO:0001085,GO:0001129,GO:0001132,GO:0002039,GO:0003674,GO:0003676,GO:0003677,GO:0003690,GO:0003700,GO:0003712,GO:0003713,GO:0003824,GO:0004402,GO:0004672,GO:0004674,GO:0004842,GO:0005488,GO:…	-	ko:K03125	ko03022,map03022	-	-	-	ko00000,ko00001,ko01001,ko03021,ko03036	-	-	-	Bromodomain,DUF3591,TBP-binding,zf-CCHC_6
SDC05187-RA	32264.tetur38g00390.1	1.9e-108	339	KOG0664@1|root,KOG0664@2759|Eukaryota,38HQ5@33154|Opisthokonta,3BA2J@33208|Metazoa,3CSW6@33213|Bilateria,41W1P@6656|Arthropoda	33208|Metazoa	T	kinase activity. It is involved in the biological process described with protein phosphorylation	NLK	GO:0000165,GO:0000166,GO:0000287,GO:0001654,GO:0001704,GO:0001706,GO:0001707,GO:0001708,GO:0001709,GO:0001711,GO:0001714,GO:0001736,GO:0001738,GO:0001745,GO:0002009,GO:0002165,GO:0003002,GO:0003674,GO:0003824,GO:0004672,GO:0004674,GO:0004707,GO:0005488,GO:0005515,GO:0005524,GO:0005575,GO:0005622,GO:0005623,GO:0005634,GO:0005654,GO:0005737,GO:0005829,GO:0005938,GO:0006355,GO:0006464,GO:0006468,GO:…	2.7.11.24	ko:K04468	ko04010,ko04068,ko04310,ko04520,map04010,map04068,map04310,map04520	-	-	-	ko00000,ko00001,ko01000,ko01001	-	-	-	Pkinase
SDC05188-RA	7719.XP_002128564.1	3.21e-24	118	KOG1172@1|root,KOG1172@2759|Eukaryota,38GXU@33154|Opisthokonta,3BHTW@33208|Metazoa,3CRVH@33213|Bilateria,4893V@7711|Chordata	33208|Metazoa	P	Solute carrier family 4, sodium borate transporter, member 11	SLC4A11	GO:0003674,GO:0005215,GO:0005216,GO:0005261,GO:0005272,GO:0005488,GO:0005515,GO:0005575,GO:0005623,GO:0005886,GO:0005887,GO:0006810,GO:0006811,GO:0006812,GO:0006814,GO:0006820,GO:0006855,GO:0006873,GO:0006885,GO:0008150,GO:0008324,GO:0008509,GO:0008514,GO:0009987,GO:0015075,GO:0015077,GO:0015078,GO:0015081,GO:0015103,GO:0015106,GO:0015238,GO:0015252,GO:0015267,GO:0015318,GO:0015672,GO:0015698,GO:…	-	ko:K13862	-	-	-	-	ko00000,ko02000	2.A.31.4	-	-	HCO3_cotransp,PTS_EIIA_2
SDC05189-RA	36331.EPrPI00000026401	3.72e-10	62	2CEW8@1|root,2S3HB@2759|Eukaryota,1MJKM@121069|Pythiales	121069|Pythiales	S	Source PGD	-	-	-	-	-	-	-	-	-	-	-	-	DDE_3
SDC05190-RA	71139.XP_010029348.1	0.000962	42.7	2CN4A@1|root,2QTUQ@2759|Eukaryota,37INN@33090|Viridiplantae,3G7IG@35493|Streptophyta	35493|Streptophyta	S	IQ-domain	IQD31	GO:0005575,GO:0005622,GO:0005623,GO:0005737,GO:0005829,GO:0005856,GO:0005875,GO:0005886,GO:0015630,GO:0016020,GO:0032991,GO:0043226,GO:0043228,GO:0043229,GO:0043232,GO:0044422,GO:0044424,GO:0044430,GO:0044444,GO:0044446,GO:0044464,GO:0071944	-	-	-	-	-	-	-	-	-	-	DUF4005,IQ
SDC05192-RA	6211.A0A068YNE0	2.3e-46	161	COG5223@1|root,KOG3237@2759|Eukaryota	2759|Eukaryota	L	rRNA processing	UTP11L	GO:0000447,GO:0000460,GO:0000462,GO:0000466,GO:0000469,GO:0000472,GO:0000478,GO:0000479,GO:0000480,GO:0000966,GO:0000967,GO:0003674,GO:0003676,GO:0003723,GO:0005488,GO:0005575,GO:0005576,GO:0005615,GO:0005622,GO:0005623,GO:0005634,GO:0005654,GO:0005730,GO:0005737,GO:0006139,GO:0006364,GO:0006396,GO:0006412,GO:0006518,GO:0006725,GO:0006807,GO:0007275,GO:0007399,GO:0008150,GO:0008152,GO:0009058,GO:…	-	ko:K14685,ko:K14769	ko04216,ko04978,map04216,map04978	-	-	-	ko00000,ko00001,ko02000,ko03009	2.A.100.1	-	-	Utp11
SDC05191-RA	6183.Smp_035030.1	0	1094	COG1643@1|root,KOG0921@2759|Eukaryota,3AP5Q@33154|Opisthokonta,3C1P9@33208|Metazoa,3DCC4@33213|Bilateria	33208|Metazoa	A	ATP-dependent 3'-5' RNA helicase activity	DHX9	GO:0000003,GO:0000123,GO:0000166,GO:0000228,GO:0000375,GO:0000377,GO:0000380,GO:0000398,GO:0000785,GO:0000790,GO:0000803,GO:0000805,GO:0000902,GO:0000904,GO:0000976,GO:0000977,GO:0000978,GO:0000987,GO:0000993,GO:0001012,GO:0001047,GO:0001067,GO:0001069,GO:0001085,GO:0001098,GO:0001099,GO:0001672,GO:0001817,GO:0001819,GO:0002682,GO:0002684,GO:0002697,GO:0002791,GO:0002793,GO:0002831,GO:0003006,GO:…	3.6.4.13	ko:K13184	-	-	-	-	ko00000,ko01000,ko03041	-	-	-	DEAD,HA2,Helicase_C,OB_NTP_bind,dsrm
SDC05193-RA	6183.Smp_043200.1	2.09e-103	342	COG0478@1|root,KOG2268@2759|Eukaryota,38HTH@33154|Opisthokonta,3BBYJ@33208|Metazoa,3CXI2@33213|Bilateria	33208|Metazoa	T	Serine threonine-protein kinase	RIOK2	GO:0002119,GO:0002164,GO:0003674,GO:0003824,GO:0004672,GO:0005575,GO:0005622,GO:0005623,GO:0005634,GO:0005654,GO:0005737,GO:0005829,GO:0006139,GO:0006364,GO:0006396,GO:0006464,GO:0006468,GO:0006725,GO:0006793,GO:0006796,GO:0006807,GO:0007088,GO:0007275,GO:0007346,GO:0007399,GO:0008150,GO:0008152,GO:0008284,GO:0009791,GO:0009893,GO:0009987,GO:0010467,GO:0010468,GO:0010564,GO:0010604,GO:0010628,GO:…	2.7.11.1	ko:K07179	ko03008,map03008	-	-	-	ko00000,ko00001,ko01000,ko01001,ko03009	-	-	-	RIO1,Rio2_N
SDC05194-RA	6211.A0A068YBK9	1.51e-32	143	KOG3823@1|root,KOG3823@2759|Eukaryota,39R4P@33154|Opisthokonta,3BCIS@33208|Metazoa,3CWGE@33213|Bilateria	33208|Metazoa	S	cell migration	AVL9	GO:0005575,GO:0005622,GO:0005623,GO:0005737,GO:0005768,GO:0006928,GO:0008150,GO:0009987,GO:0012505,GO:0016477,GO:0031410,GO:0031982,GO:0040011,GO:0043226,GO:0043227,GO:0043229,GO:0044424,GO:0044444,GO:0044464,GO:0048870,GO:0051179,GO:0051674,GO:0055037,GO:0097708	-	-	-	-	-	-	-	-	-	-	Avl9,SPA
SDC05195-RA	78898.MVEG_06158T0	2.14e-11	77.8	KOG3823@1|root,KOG3823@2759|Eukaryota,39R4P@33154|Opisthokonta,3NXYQ@4751|Fungi,1GTRR@112252|Fungi incertae sedis	4751|Fungi	S	Transport protein Avl9	-	GO:0005575,GO:0005622,GO:0005623,GO:0005737,GO:0005933,GO:0005934,GO:0005935,GO:0006810,GO:0006892,GO:0008150,GO:0016192,GO:0030427,GO:0044424,GO:0044464,GO:0048193,GO:0051179,GO:0051234	-	-	-	-	-	-	-	-	-	-	Avl9
SDC05198-RA	6412.HelroP189421	1.13e-61	224	KOG3802@1|root,KOG3802@2759|Eukaryota,38D5Z@33154|Opisthokonta,3BB7Q@33208|Metazoa,3CSTS@33213|Bilateria	33208|Metazoa	K	POU domain, class 6, transcription factor	POU6F2	GO:0000122,GO:0000902,GO:0000904,GO:0000981,GO:0001227,GO:0001709,GO:0003008,GO:0003674,GO:0003676,GO:0003677,GO:0003700,GO:0005488,GO:0005575,GO:0005622,GO:0005623,GO:0005634,GO:0005654,GO:0005856,GO:0006139,GO:0006351,GO:0006355,GO:0006357,GO:0006366,GO:0006725,GO:0006807,GO:0006928,GO:0006935,GO:0007154,GO:0007275,GO:0007399,GO:0007402,GO:0007409,GO:0007411,GO:0007412,GO:0007417,GO:0007420,GO:…	-	ko:K09368	-	-	-	-	ko00000,ko03000	-	-	-	Homeobox,Pou
SDC05199-RA	6669.EFX60123	2.5e-09	62.4	2CY95@1|root,2S2X3@2759|Eukaryota,3A4AR@33154|Opisthokonta,3BRVC@33208|Metazoa,3D8TC@33213|Bilateria,422C0@6656|Arthropoda	33208|Metazoa	S	ISXO2-like transposase domain	-	-	-	-	-	-	-	-	-	-	-	-	DDE_Tnp_IS1595
SDC05200-RA	69293.ENSGACP00000019570	1.04e-95	308	KOG2031@1|root,KOG2031@2759|Eukaryota,38CZE@33154|Opisthokonta,3BEY4@33208|Metazoa,3CU7Q@33213|Bilateria,4887P@7711|Chordata,48ZF7@7742|Vertebrata,4A1HK@7898|Actinopterygii	33208|Metazoa	L	tyrosyl-DNA phosphodiesterase 1	TDP1	GO:0000012,GO:0003674,GO:0003676,GO:0003677,GO:0003690,GO:0003697,GO:0003824,GO:0005488,GO:0005575,GO:0005622,GO:0005623,GO:0005634,GO:0005737,GO:0005886,GO:0006139,GO:0006259,GO:0006281,GO:0006302,GO:0006725,GO:0006807,GO:0006950,GO:0006974,GO:0007163,GO:0007275,GO:0007399,GO:0007417,GO:0008081,GO:0008150,GO:0008152,GO:0009987,GO:0016020,GO:0016787,GO:0016788,GO:0017005,GO:0032501,GO:0032502,GO:…	-	ko:K10862	-	-	-	-	ko00000,ko01000,ko03400	-	-	-	Tyr-DNA_phospho,zf-CCHH
SDC05201-RA	6183.Smp_158050.1	0	1693	COG0553@1|root,KOG0386@2759|Eukaryota,38FDR@33154|Opisthokonta,3BEJV@33208|Metazoa,3CSZA@33213|Bilateria	33208|Metazoa	K	SWI SNF related, matrix associated, actin dependent regulator of chromatin, subfamily a, member	SMARCA4	GO:0000003,GO:0000122,GO:0000228,GO:0000785,GO:0000790,GO:0000791,GO:0000792,GO:0000902,GO:0000904,GO:0000976,GO:0000977,GO:0000978,GO:0000987,GO:0001012,GO:0001013,GO:0001046,GO:0001047,GO:0001067,GO:0001163,GO:0001164,GO:0001188,GO:0001221,GO:0001223,GO:0001558,GO:0001568,GO:0001570,GO:0001654,GO:0001701,GO:0001709,GO:0001824,GO:0001832,GO:0001835,GO:0001889,GO:0001944,GO:0002009,GO:0002039,GO:…	-	ko:K11647	ko04714,ko05225,map04714,map05225	-	-	-	ko00000,ko00001,ko01000,ko03021,ko03036	-	-	-	BRK,Bromodomain,HSA,Helicase_C,QLQ,SNF2_N,SnAC
SDC05202-RA	2880.D8LD43	2.82e-28	104	COG1958@1|root,KOG1774@2759|Eukaryota	2759|Eukaryota	K	spliceosomal snRNP assembly	SNRPE	GO:0000245,GO:0000375,GO:0000377,GO:0000387,GO:0000395,GO:0000398,GO:0003674,GO:0005488,GO:0005575,GO:0005622,GO:0005623,GO:0005634,GO:0005654,GO:0005681,GO:0005682,GO:0005683,GO:0005684,GO:0005685,GO:0005686,GO:0005687,GO:0005689,GO:0005697,GO:0005737,GO:0005829,GO:0006139,GO:0006351,GO:0006353,GO:0006366,GO:0006369,GO:0006376,GO:0006396,GO:0006397,GO:0006725,GO:0006807,GO:0006810,GO:0006913,GO:…	-	ko:K11097,ko:K12272,ko:K18754	ko03040,ko03060,map03040,map03060	M00351,M00352,M00354,M00355,M00398	-	-	ko00000,ko00001,ko00002,ko02044,ko03019,ko03032,ko03041,ko04031	3.A.5.8	-	-	LSM
SDC05203-RA	48698.ENSPFOP00000030074	4.52e-54	194	COG0179@1|root,KOG1535@2759|Eukaryota,39TDF@33154|Opisthokonta,3BGYJ@33208|Metazoa,3CUXD@33213|Bilateria,47Z9A@7711|Chordata,48VS7@7742|Vertebrata,4A1Y4@7898|Actinopterygii	33208|Metazoa	Q	Fumarylacetoacetate hydrolase domain containing 1	FAHD1	GO:0003674,GO:0003824,GO:0005575,GO:0005622,GO:0005623,GO:0005634,GO:0005654,GO:0005737,GO:0005739,GO:0005759,GO:0005829,GO:0006082,GO:0006091,GO:0006099,GO:0006101,GO:0008150,GO:0008152,GO:0008948,GO:0009060,GO:0009987,GO:0015980,GO:0016787,GO:0016822,GO:0016823,GO:0016829,GO:0016830,GO:0016831,GO:0016999,GO:0017144,GO:0018773,GO:0019752,GO:0031974,GO:0031981,GO:0034545,GO:0043226,GO:0043227,GO:…	3.7.1.5	ko:K01557	ko00350,ko01100,ko01120,map00350,map01100,map01120	-	R01085	RC00326,RC00446	ko00000,ko00001,ko01000	-	-	-	FAA_hydrolase
SDC05204-RA	132113.XP_003491238.1	1.04e-06	62	KOG4221@1|root,KOG4221@2759|Eukaryota,39JY7@33154|Opisthokonta,3BC0X@33208|Metazoa,3CYFQ@33213|Bilateria,41XNA@6656|Arthropoda,3SHXZ@50557|Insecta,46G60@7399|Hymenoptera	33208|Metazoa	T	Immunoglobulin like	PRTG	GO:0003674,GO:0005575,GO:0005623,GO:0005886,GO:0005887,GO:0007154,GO:0007165,GO:0007275,GO:0007399,GO:0008150,GO:0008582,GO:0009987,GO:0010721,GO:0016020,GO:0016021,GO:0016043,GO:0016322,GO:0021700,GO:0022008,GO:0022607,GO:0023052,GO:0030154,GO:0030182,GO:0030424,GO:0030425,GO:0031224,GO:0031226,GO:0032501,GO:0032502,GO:0036477,GO:0038023,GO:0040008,GO:0042551,GO:0042995,GO:0043005,GO:0043933,GO:…	-	-	-	-	-	-	-	-	-	-	I-set,Ig_3,fn3
SDC05205-RA	6211.A0A068Y389	8.85e-162	479	COG1498@1|root,KOG2573@2759|Eukaryota,38D7R@33154|Opisthokonta,3BA5G@33208|Metazoa,3CZ6W@33213|Bilateria	33208|Metazoa	AJ	Nucleolar protein	NOP56	GO:0000154,GO:0001650,GO:0003674,GO:0003676,GO:0003723,GO:0005488,GO:0005515,GO:0005575,GO:0005622,GO:0005623,GO:0005634,GO:0005654,GO:0005730,GO:0005732,GO:0006139,GO:0006364,GO:0006396,GO:0006725,GO:0006807,GO:0008150,GO:0008152,GO:0009451,GO:0009987,GO:0010467,GO:0016070,GO:0016072,GO:0019899,GO:0022613,GO:0030515,GO:0030684,GO:0031428,GO:0031974,GO:0031981,GO:0032040,GO:0032991,GO:0034470,GO:…	-	ko:K14564	ko03008,map03008	-	-	-	ko00000,ko00001,ko03009	-	-	-	NOP5NT,Nop
SDC05206-RA	7070.TC015173-PA	4.82e-34	147	KOG1868@1|root,KOG1868@2759|Eukaryota,38DC9@33154|Opisthokonta,3BBP8@33208|Metazoa,3CZKP@33213|Bilateria,41YC0@6656|Arthropoda,3SH87@50557|Insecta	33208|Metazoa	O	Belongs to the peptidase C19 family	USP2	GO:0000122,GO:0002682,GO:0002683,GO:0002697,GO:0002698,GO:0002700,GO:0002701,GO:0002759,GO:0002784,GO:0002785,GO:0002831,GO:0002832,GO:0002920,GO:0002921,GO:0003674,GO:0003824,GO:0004175,GO:0004197,GO:0004843,GO:0005488,GO:0005515,GO:0005575,GO:0005622,GO:0005623,GO:0005634,GO:0005654,GO:0005737,GO:0005813,GO:0005815,GO:0005856,GO:0005938,GO:0006355,GO:0006357,GO:0006464,GO:0006508,GO:0006807,GO:…	3.4.19.12	ko:K11833	-	-	-	-	ko00000,ko01000,ko01002,ko04121	-	-	-	UCH
SDC05207-RA	10029.XP_007652974.1	1.23e-41	141	COG1358@1|root,KOG3387@2759|Eukaryota,3A1IM@33154|Opisthokonta,3BQC8@33208|Metazoa,3D6HZ@33213|Bilateria,48E11@7711|Chordata,49AUQ@7742|Vertebrata,3JGI6@40674|Mammalia,35PSD@314146|Euarchontoglires,4Q5F2@9989|Rodentia	33208|Metazoa	AJ	U4atac snRNA binding	NHP2L1	GO:0000003,GO:0000375,GO:0000377,GO:0000398,GO:0000470,GO:0000491,GO:0000492,GO:0001651,GO:0003674,GO:0003676,GO:0003723,GO:0003729,GO:0005488,GO:0005515,GO:0005575,GO:0005622,GO:0005623,GO:0005634,GO:0005654,GO:0005681,GO:0005684,GO:0005690,GO:0005730,GO:0005732,GO:0005886,GO:0006139,GO:0006364,GO:0006396,GO:0006397,GO:0006417,GO:0006725,GO:0006807,GO:0007275,GO:0007338,GO:0007399,GO:0007422,GO:…	-	ko:K12845	ko03008,ko03040,map03008,map03040	M00354	-	-	ko00000,ko00001,ko00002,ko03009,ko03041	-	-	-	Ribosomal_L7Ae
SDC05208-RA	6183.Smp_141510.1	1.39e-106	377	COG2126@1|root,COG2272@1|root,KOG1516@2759|Eukaryota,KOG3713@2759|Eukaryota,38HS0@33154|Opisthokonta	33154|Opisthokonta	P	Carboxylesterase family	Gli	GO:0000003,GO:0001667,GO:0001885,GO:0001941,GO:0002009,GO:0002064,GO:0002065,GO:0002066,GO:0002165,GO:0003002,GO:0003006,GO:0003007,GO:0003158,GO:0003674,GO:0003824,GO:0005102,GO:0005488,GO:0005515,GO:0005575,GO:0005623,GO:0005886,GO:0005887,GO:0005911,GO:0005918,GO:0006810,GO:0006897,GO:0006928,GO:0007043,GO:0007155,GO:0007158,GO:0007275,GO:0007276,GO:0007281,GO:0007283,GO:0007292,GO:0007297,GO:…	-	ko:K07378	ko04514,map04514	-	-	-	ko00000,ko00001,ko04131,ko04516	-	-	-	COesterase
SDC05210-RA	8049.ENSGMOP00000015612	7.68e-16	72.8	2CY6X@1|root,2S2GM@2759|Eukaryota,39ZH1@33154|Opisthokonta,3BR4Z@33208|Metazoa,3D2WI@33213|Bilateria,48FW2@7711|Chordata,49DAG@7742|Vertebrata,4A8S3@7898|Actinopterygii	33208|Metazoa	S	Si ch211-202h22.7	-	-	-	ko:K19363	ko04142,map04142	-	-	-	ko00000,ko00001	-	-	-	zf-LITAF-like
SDC05211-RA	185453.XP_006867310.1	0.000119	43.5	2DA5V@1|root,2THPE@2759|Eukaryota,39DYU@33154|Opisthokonta,3CHWZ@33208|Metazoa,3DZF0@33213|Bilateria,48NA5@7711|Chordata,49JAJ@7742|Vertebrata,3JKKH@40674|Mammalia,358AJ@311790|Afrotheria	33208|Metazoa	S	Lipopolysaccharide-induced tumor necrosis factor-alpha factor homolog	-	-	-	-	-	-	-	-	-	-	-	-	zf-LITAF-like
SDC05212-RA	244447.XP_008327941.1	1.99e-20	85.5	2CY6X@1|root,2S2GM@2759|Eukaryota,39ZH1@33154|Opisthokonta,3BR4Z@33208|Metazoa,3D2WI@33213|Bilateria,488NR@7711|Chordata,49464@7742|Vertebrata	33208|Metazoa	K	Lipopolysaccharide-induced tumor necrosis factor-alpha factor	-	-	-	ko:K19363	ko04142,map04142	-	-	-	ko00000,ko00001	-	-	-	zf-LITAF-like
SDC05213-RA	45351.EDO36449	5.36e-09	65.1	KOG1075@1|root,KOG1075@2759|Eukaryota,3ANQE@33154|Opisthokonta,3C13F@33208|Metazoa	33208|Metazoa	S	Ribonuclease H protein	-	-	-	-	-	-	-	-	-	-	-	-	-
SDC05214-RA	136037.KDR08218	5.81e-76	260	KOG3577@1|root,KOG3577@2759|Eukaryota,38C7N@33154|Opisthokonta,3BBTS@33208|Metazoa,3CSV6@33213|Bilateria,41UX4@6656|Arthropoda,3SZEK@50557|Insecta	33208|Metazoa	T	Belongs to the G-protein coupled receptor Fz Smo family	GPRFZ4	GO:0007275,GO:0007399,GO:0008150,GO:0009987,GO:0010720,GO:0010769,GO:0010770,GO:0010975,GO:0010976,GO:0022008,GO:0022603,GO:0022604,GO:0030154,GO:0030334,GO:0030335,GO:0031344,GO:0031346,GO:0032101,GO:0032103,GO:0032501,GO:0032502,GO:0032879,GO:0040012,GO:0040017,GO:0045595,GO:0045597,GO:0045664,GO:0045666,GO:0048518,GO:0048522,GO:0048583,GO:0048584,GO:0048699,GO:0048731,GO:0048856,GO:0048869,GO:…	-	ko:K02354,ko:K02842	ko04150,ko04310,ko04390,ko04550,ko04916,ko04934,ko05165,ko05166,ko05200,ko05205,ko05217,ko05224,ko05225,ko05226,map04150,map04310,map04390,map04550,map04916,map04934,map05165,map05166,map05200,map05205,map05217,map05224,map05225,map05226	M00677	-	-	ko00000,ko00001,ko00002,ko04030,ko04090	-	-	-	Frizzled,Fz
SDC05215-RA	7897.ENSLACP00000016821	1.64e-07	62	COG1100@1|root,KOG0070@2759|Eukaryota,3A02F@33154|Opisthokonta,3BQ30@33208|Metazoa,3CZ0U@33213|Bilateria,48ABY@7711|Chordata,491G9@7742|Vertebrata	33208|Metazoa	U	ADP-ribosylation factor family	ARL10	-	-	ko:K07958	-	-	-	-	ko00000,ko04031	-	-	-	Arf
SDC05218-RA	6211.A0A068YCE9	1.37e-294	935	KOG1874@1|root,KOG1874@2759|Eukaryota,38GXV@33154|Opisthokonta,3BE65@33208|Metazoa,3CZEE@33213|Bilateria	33208|Metazoa	K	regulation of mRNA export from nucleus	THOC2	GO:0000003,GO:0000346,GO:0000347,GO:0000445,GO:0000902,GO:0001701,GO:0001824,GO:0003006,GO:0003674,GO:0003676,GO:0003723,GO:0003729,GO:0005488,GO:0005575,GO:0005622,GO:0005623,GO:0005634,GO:0005654,GO:0006139,GO:0006396,GO:0006397,GO:0006403,GO:0006405,GO:0006406,GO:0006611,GO:0006725,GO:0006807,GO:0006810,GO:0006886,GO:0006913,GO:0006950,GO:0007275,GO:0007276,GO:0007281,GO:0007292,GO:0007399,GO:…	-	ko:K12879	ko03013,ko03040,map03013,map03040	M00405,M00406	-	-	ko00000,ko00001,ko00002,ko03019,ko03041	-	-	-	THOC2_N,Tho2,Thoc2
SDC05219-RA	13616.ENSMODP00000004381	1.08e-42	158	COG5307@1|root,KOG0929@2759|Eukaryota,38FPR@33154|Opisthokonta,3B962@33208|Metazoa,3CXNW@33213|Bilateria,482T9@7711|Chordata,496R8@7742|Vertebrata,3JC0C@40674|Mammalia,4K39D@9263|Metatheria	33208|Metazoa	U	F-box protein 8	FBXO8	GO:0000151,GO:0005575,GO:0005622,GO:0005623,GO:0006508,GO:0006511,GO:0006807,GO:0008150,GO:0008152,GO:0009056,GO:0009057,GO:0009987,GO:0019538,GO:0019941,GO:0030163,GO:0032991,GO:0043170,GO:0043632,GO:0044237,GO:0044238,GO:0044248,GO:0044257,GO:0044260,GO:0044265,GO:0044267,GO:0044424,GO:0044464,GO:0051603,GO:0071704,GO:1901564,GO:1901565,GO:1901575,GO:1902494,GO:1990234	-	ko:K10294	-	-	-	-	ko00000,ko04121	-	-	-	F-box-like,Sec7
SDC05221-RA	10181.XP_004895274.1	2.6e-14	84.7	KOG3656@1|root,KOG3656@2759|Eukaryota,38GZN@33154|Opisthokonta,3BC1G@33208|Metazoa,3CS9S@33213|Bilateria,47ZIX@7711|Chordata,491ZG@7742|Vertebrata,3J4T2@40674|Mammalia,35D94@314146|Euarchontoglires,4PXM1@9989|Rodentia	33208|Metazoa	T	Alpha-2A adrenergic receptor	ADRA2A	GO:0000003,GO:0001664,GO:0001817,GO:0001819,GO:0001932,GO:0001934,GO:0002526,GO:0002682,GO:0002683,GO:0002791,GO:0002792,GO:0003008,GO:0003013,GO:0003018,GO:0003674,GO:0004888,GO:0004930,GO:0004935,GO:0004936,GO:0004938,GO:0004989,GO:0005102,GO:0005488,GO:0005515,GO:0005575,GO:0005622,GO:0005623,GO:0005737,GO:0005886,GO:0005887,GO:0006139,GO:0006259,GO:0006260,GO:0006725,GO:0006807,GO:0006810,GO:…	-	ko:K04138,ko:K04139,ko:K04140	ko04022,ko04080,map04022,map04080	-	-	-	ko00000,ko00001,ko04030	-	-	-	7tm_1
SDC05222-RA	7029.ACYPI56655-PA	2.73e-149	436	COG0183@1|root,KOG1390@2759|Eukaryota,38C4X@33154|Opisthokonta,3BFH7@33208|Metazoa,3CS6N@33213|Bilateria,41VZ9@6656|Arthropoda,3SGSQ@50557|Insecta,3E7H7@33342|Paraneoptera	33208|Metazoa	I	Thiolase, N-terminal domain	ACAT1	GO:0001655,GO:0001656,GO:0001822,GO:0001889,GO:0003674,GO:0003824,GO:0003985,GO:0003988,GO:0005488,GO:0005515,GO:0005575,GO:0005622,GO:0005623,GO:0005737,GO:0005739,GO:0005759,GO:0005777,GO:0006082,GO:0006084,GO:0006085,GO:0006090,GO:0006091,GO:0006139,GO:0006163,GO:0006164,GO:0006195,GO:0006520,GO:0006549,GO:0006550,GO:0006629,GO:0006631,GO:0006633,GO:0006635,GO:0006637,GO:0006725,GO:0006732,GO:…	2.3.1.9	ko:K00626	ko00071,ko00072,ko00280,ko00310,ko00362,ko00380,ko00620,ko00630,ko00640,ko00650,ko00720,ko00900,ko01100,ko01110,ko01120,ko01130,ko01200,ko01212,ko02020,map00071,map00072,map00280,map00310,map00362,map00380,map00620,map00630,map00640,map00650,map00720,map00900,map01100,map01110,map01120,map01130,map01200,map01212,map02020	M00088,M00095,M00373,M00374,M00375	R00238,R01177	RC00004,RC00326	ko00000,ko00001,ko00002,ko01000,ko04147	-	-	-	DUF836,Thiolase_C,Thiolase_N
SDC05223-RA	1121947.AUHK01000034_gene482	1.08e-10	67.8	COG0484@1|root,COG0484@2|Bacteria,1TP00@1239|Firmicutes,248EM@186801|Clostridia,22GHE@1570339|Peptoniphilaceae	186801|Clostridia	O	ATP binding to DnaK triggers the release of the substrate protein, thus completing the reaction cycle. Several rounds of ATP-dependent interactions between DnaJ, DnaK and GrpE are required for fully efficient folding. Also involved, together with DnaK and GrpE, in the DNA replication of plasmids through activation of initiation proteins	dnaJ	-	-	ko:K03686,ko:K05516	-	-	-	-	ko00000,ko03029,ko03036,ko03110	-	-	-	DnaJ,DnaJ_C,DnaJ_CXXCXGXG
SDC05225-RA	6211.A0A068Y468	6.46e-97	310	KOG3589@1|root,KOG3589@2759|Eukaryota,38G0S@33154|Opisthokonta,3BCKG@33208|Metazoa,3CU6I@33213|Bilateria	33208|Metazoa	T	regulation of calcium ion export across plasma membrane	RGS9	GO:0000003,GO:0001750,GO:0001917,GO:0001975,GO:0002119,GO:0002164,GO:0003674,GO:0005096,GO:0005488,GO:0005515,GO:0005575,GO:0005622,GO:0005623,GO:0005634,GO:0005737,GO:0005886,GO:0005929,GO:0006457,GO:0007154,GO:0007165,GO:0007186,GO:0007212,GO:0007275,GO:0007399,GO:0008047,GO:0008150,GO:0008277,GO:0009410,GO:0009605,GO:0009636,GO:0009719,GO:0009725,GO:0009791,GO:0009966,GO:0009967,GO:0009987,GO:…	-	ko:K13765,ko:K16449	ko04744,ko05030,map04744,map05030	-	-	-	ko00000,ko00001	-	-	-	DEP,G-gamma,RGS
SDC05227-RA	6183.Smp_179800.1	1.78e-136	436	KOG0578@1|root,KOG0578@2759|Eukaryota,38BIW@33154|Opisthokonta,3BC3V@33208|Metazoa,3CT3W@33213|Bilateria	33208|Metazoa	T	Rac GTPase binding	PAK3	GO:0000003,GO:0000165,GO:0000166,GO:0000186,GO:0000187,GO:0000902,GO:0000904,GO:0001505,GO:0001558,GO:0001666,GO:0001700,GO:0001726,GO:0001763,GO:0001882,GO:0001883,GO:0001932,GO:0001933,GO:0001934,GO:0002009,GO:0002119,GO:0002164,GO:0002165,GO:0002218,GO:0002220,GO:0002223,GO:0002252,GO:0002253,GO:0002376,GO:0002429,GO:0002431,GO:0002433,GO:0002682,GO:0002684,GO:0002694,GO:0002696,GO:0002757,GO:…	2.7.11.1,6.3.2.17	ko:K01930,ko:K04409,ko:K04410,ko:K05733	ko00790,ko01100,ko01523,ko04010,ko04011,ko04012,ko04014,ko04024,ko04062,ko04360,ko04392,ko04510,ko04650,ko04660,ko04666,ko04810,ko05120,ko05205,ko05211,map00790,map01100,map01523,map04010,map04011,map04012,map04014,map04024,map04062,map04360,map04392,map04510,map04650,map04660,map04666,map04810,map05120,map05205,map05211	-	R00942,R02237,R04241	RC00064,RC00090,RC00162	ko00000,ko00001,ko01000,ko01001,ko03036,ko04131	-	-	-	PBD,Pkinase
SDC05228-RA	103372.F4WVL4	6.47e-12	71.2	KOG4000@1|root,KOG4000@2759|Eukaryota,38F9H@33154|Opisthokonta,3BKB1@33208|Metazoa,3CZC5@33213|Bilateria,41Z4T@6656|Arthropoda,3SMIZ@50557|Insecta,46FR6@7399|Hymenoptera	33208|Metazoa	S	Multivesicular body subunit 12	MVB12B	GO:0000813,GO:0003674,GO:0005488,GO:0005515,GO:0005575,GO:0005622,GO:0005623,GO:0005634,GO:0005737,GO:0005768,GO:0005769,GO:0005770,GO:0005829,GO:0005886,GO:0006508,GO:0006511,GO:0006807,GO:0006810,GO:0008150,GO:0008152,GO:0008289,GO:0009056,GO:0009057,GO:0009966,GO:0009987,GO:0010008,GO:0010646,GO:0012505,GO:0016020,GO:0016032,GO:0016192,GO:0016197,GO:0019058,GO:0019075,GO:0019538,GO:0019941,GO:…	-	ko:K12186	ko04144,map04144	M00409	-	-	ko00000,ko00001,ko00002,ko04131	-	-	-	DUF2464
SDC05229-RA	400682.PAC_15723728	1.5e-24	105	KOG0009@1|root,KOG2171@1|root,KOG0009@2759|Eukaryota,KOG2171@2759|Eukaryota,38CEE@33154|Opisthokonta,3BBR5@33208|Metazoa	33208|Metazoa	UY	Importin 4	IPO4	GO:0000060,GO:0000228,GO:0000785,GO:0000790,GO:0003674,GO:0005048,GO:0005215,GO:0005488,GO:0005575,GO:0005622,GO:0005623,GO:0005634,GO:0005635,GO:0005694,GO:0005737,GO:0006323,GO:0006325,GO:0006333,GO:0006334,GO:0006335,GO:0006336,GO:0006606,GO:0006607,GO:0006610,GO:0006810,GO:0006886,GO:0006913,GO:0006996,GO:0008104,GO:0008139,GO:0008150,GO:0008565,GO:0009987,GO:0012505,GO:0015031,GO:0015833,GO:…	-	ko:K20221,ko:K20222	-	-	-	-	ko00000,ko03009	1.I.1	-	-	HEAT,HEAT_EZ,IBN_N
SDC05230-RA	4155.Migut.E01079.1.p	2.51e-80	265	COG1976@1|root,KOG3185@2759|Eukaryota,37MFA@33090|Viridiplantae,3GASD@35493|Streptophyta,44BXU@71274|asterids	35493|Streptophyta	J	Binds to the 60S ribosomal subunit and prevents its association with the 40S ribosomal subunit to form the 80S initiation complex in the cytoplasm. May also be involved in ribosome biogenesis	EIF6	GO:0000003,GO:0000054,GO:0000460,GO:0000470,GO:0001101,GO:0003006,GO:0003674,GO:0005488,GO:0005575,GO:0005622,GO:0005623,GO:0005634,GO:0005730,GO:0005737,GO:0005829,GO:0006139,GO:0006364,GO:0006396,GO:0006403,GO:0006405,GO:0006611,GO:0006725,GO:0006807,GO:0006810,GO:0006886,GO:0006913,GO:0007275,GO:0008104,GO:0008150,GO:0008152,GO:0009719,GO:0009725,GO:0009737,GO:0009790,GO:0009791,GO:0009793,GO:…	-	ko:K03264	ko03008,map03008	-	-	-	ko00000,ko00001,ko03009,ko03012	-	-	-	eIF-6
SDC05231-RA	6211.A0A068Y635	1.57e-106	338	COG0181@1|root,KOG2892@2759|Eukaryota,38D6W@33154|Opisthokonta,3BE6S@33208|Metazoa,3CVDH@33213|Bilateria	33208|Metazoa	H	hydroxymethylbilane synthase activity	HMBS	GO:0001101,GO:0001666,GO:0003674,GO:0003824,GO:0004418,GO:0004852,GO:0005488,GO:0005575,GO:0005622,GO:0005623,GO:0005634,GO:0005737,GO:0005829,GO:0006725,GO:0006778,GO:0006779,GO:0006783,GO:0006807,GO:0006950,GO:0007275,GO:0007399,GO:0007417,GO:0007584,GO:0008150,GO:0008152,GO:0009058,GO:0009410,GO:0009605,GO:0009628,GO:0009719,GO:0009725,GO:0009743,GO:0009987,GO:0009991,GO:0010001,GO:0010033,GO:…	2.5.1.61	ko:K01749	ko00860,ko01100,ko01110,ko01120,map00860,map01100,map01110,map01120	M00121	R00084	RC02317	ko00000,ko00001,ko00002,ko01000	-	-	-	Porphobil_deam,Porphobil_deamC
SDC05232-RA	6183.Smp_001040.1	4.76e-212	684	COG5059@1|root,KOG0240@2759|Eukaryota,38BVM@33154|Opisthokonta,3BA44@33208|Metazoa,3CTF6@33213|Bilateria	33208|Metazoa	Z	ATP-dependent microtubule motor activity, plus-end-directed	KIF5B	GO:0000003,GO:0000226,GO:0000280,GO:0000578,GO:0000902,GO:0000904,GO:0000910,GO:0000932,GO:0001654,GO:0001754,GO:0002028,GO:0002064,GO:0002065,GO:0002066,GO:0002376,GO:0002478,GO:0002495,GO:0002504,GO:0002791,GO:0002793,GO:0003002,GO:0003006,GO:0003674,GO:0003774,GO:0003777,GO:0003824,GO:0005102,GO:0005488,GO:0005515,GO:0005523,GO:0005575,GO:0005622,GO:0005623,GO:0005634,GO:0005635,GO:0005737,GO:…	-	ko:K10396	ko04144,ko04728,map04144,map04728	-	-	-	ko00000,ko00001,ko04131,ko04147,ko04812	-	-	-	Kinesin
SDC05233-RA	6183.Smp_136050.1	1.15e-10	67	COG4886@1|root,KOG0619@2759|Eukaryota,39Z2V@33154|Opisthokonta,3BGKG@33208|Metazoa,3CVPB@33213|Bilateria	33208|Metazoa	S	leucine-rich repeat protein	-	-	-	-	-	-	-	-	-	-	-	-	LRR_1,LRR_8
SDC05234-RA	6183.Smp_049330.1	3.96e-103	328	KOG4290@1|root,KOG4290@2759|Eukaryota,39RAF@33154|Opisthokonta,3BIIQ@33208|Metazoa,3D2XC@33213|Bilateria	33208|Metazoa	S	response to pheromone	-	-	-	-	-	-	-	-	-	-	-	-	GpcrRhopsn4
SDC05235-RA	1026970.XP_008822675.1	3e-256	717	COG0334@1|root,KOG2250@2759|Eukaryota,38GEK@33154|Opisthokonta,3BHQW@33208|Metazoa,3CSIC@33213|Bilateria,4868A@7711|Chordata,4905N@7742|Vertebrata,3JEJN@40674|Mammalia,35KBM@314146|Euarchontoglires,4PZ46@9989|Rodentia	33208|Metazoa	E	glutamate dehydrogenase (NAD+) activity	GLUD1	GO:0000166,GO:0001882,GO:0001883,GO:0002791,GO:0002793,GO:0003008,GO:0003674,GO:0003824,GO:0004352,GO:0004353,GO:0005488,GO:0005515,GO:0005525,GO:0005575,GO:0005622,GO:0005623,GO:0005737,GO:0005739,GO:0005740,GO:0005743,GO:0005759,GO:0006082,GO:0006103,GO:0006106,GO:0006116,GO:0006139,GO:0006520,GO:0006536,GO:0006537,GO:0006538,GO:0006541,GO:0006725,GO:0006732,GO:0006733,GO:0006734,GO:0006753,GO:…	1.4.1.3	ko:K00261	ko00220,ko00250,ko00471,ko00910,ko01100,ko01200,ko04217,ko04964,map00220,map00250,map00471,map00910,map01100,map01200,map04217,map04964	M00740	R00243,R00248	RC00006,RC02799	ko00000,ko00001,ko00002,ko01000,ko04147	-	-	-	ELFV_dehydrog,ELFV_dehydrog_N
SDC05237-RA	3880.AES94361	1.64e-40	153	COG5041@1|root,KOG3092@2759|Eukaryota,37N3F@33090|Viridiplantae,3G8JE@35493|Streptophyta,4JN6E@91835|fabids	35493|Streptophyta	DKT	Plays a complex role in regulating the basal catalytic activity of the alpha subunit	-	-	-	ko:K03115	ko03008,ko04064,ko04137,ko04139,ko04310,ko04520,ko04712,ko05162,ko05168,ko05169,map03008,map04064,map04137,map04139,map04310,map04520,map04712,map05162,map05168,map05169	-	-	-	ko00000,ko00001,ko03009	-	-	-	CK_II_beta
SDC05239-RA	6183.Smp_140940.1	3.24e-27	129	KOG1891@1|root,KOG1891@2759|Eukaryota	2759|Eukaryota	A	hippo signaling	SAV1	GO:0001654,GO:0001655,GO:0001708,GO:0001745,GO:0001751,GO:0001752,GO:0001754,GO:0001942,GO:0002065,GO:0003007,GO:0003205,GO:0003206,GO:0003231,GO:0003279,GO:0003281,GO:0003674,GO:0005198,GO:0005488,GO:0005515,GO:0005575,GO:0005622,GO:0005623,GO:0005634,GO:0005737,GO:0005829,GO:0005911,GO:0005938,GO:0006355,GO:0007154,GO:0007165,GO:0007275,GO:0007399,GO:0007423,GO:0007444,GO:0007460,GO:0007507,GO:…	-	ko:K16686	ko04214,ko04390,ko04391,ko04392,map04214,map04390,map04391,map04392	M00683	-	-	ko00000,ko00001,ko00002	-	-	-	WW
SDC05240-RA	181119.XP_005530425.1	4.26e-88	289	KOG2798@1|root,KOG2798@2759|Eukaryota,38H1C@33154|Opisthokonta,3BG3I@33208|Metazoa,3CSKA@33213|Bilateria,481D7@7711|Chordata,496D6@7742|Vertebrata,4GPK0@8782|Aves	33208|Metazoa	G	N2227	C9orf41	GO:0003674,GO:0003824,GO:0005575,GO:0005622,GO:0005623,GO:0005634,GO:0005737,GO:0005829,GO:0006082,GO:0006518,GO:0006520,GO:0006547,GO:0006548,GO:0006575,GO:0006725,GO:0006807,GO:0008150,GO:0008152,GO:0008168,GO:0008757,GO:0009056,GO:0009063,GO:0009987,GO:0016054,GO:0016740,GO:0016741,GO:0017144,GO:0019439,GO:0019752,GO:0030735,GO:0032259,GO:0034641,GO:0035498,GO:0043226,GO:0043227,GO:0043229,GO:…	2.1.1.22	ko:K19787	ko00340,map00340	-	R02144	RC00003,RC00333	ko00000,ko00001,ko01000	-	-	-	N2227
SDC05241-RA	6183.Smp_103160.2	1.69e-268	838	COG1022@1|root,KOG1180@2759|Eukaryota,39R6J@33154|Opisthokonta,3CNW0@33208|Metazoa,3CXKA@33213|Bilateria	33208|Metazoa	I	Acyl-CoA synthetase long-chain family member	ACSL4	GO:0000003,GO:0000902,GO:0000904,GO:0001558,GO:0001676,GO:0003002,GO:0003674,GO:0003824,GO:0004467,GO:0005488,GO:0005515,GO:0005575,GO:0005622,GO:0005623,GO:0005737,GO:0005739,GO:0005740,GO:0005777,GO:0005783,GO:0005789,GO:0005794,GO:0005811,GO:0006082,GO:0006139,GO:0006163,GO:0006164,GO:0006355,GO:0006357,GO:0006629,GO:0006631,GO:0006633,GO:0006637,GO:0006638,GO:0006639,GO:0006641,GO:0006644,GO:…	6.2.1.3	ko:K01897	ko00061,ko00071,ko01100,ko01212,ko02024,ko03320,ko04146,ko04216,ko04714,ko04920,map00061,map00071,map01100,map01212,map02024,map03320,map04146,map04216,map04714,map04920	M00086	R01280	RC00004,RC00014	ko00000,ko00001,ko00002,ko01000,ko01004,ko04147	4.C.1.1	-	-	AMP-binding,AMP-binding_C
SDC05242-RA	6183.Smp_176940.1	5.71e-135	443	COG0531@1|root,KOG1286@2759|Eukaryota,38BM3@33154|Opisthokonta,3BA2V@33208|Metazoa,3CVWA@33213|Bilateria	33208|Metazoa	E	cationic amino acid transporter	-	-	-	ko:K13866,ko:K13871	-	-	-	-	ko00000,ko01009,ko02000	2.A.3.3	-	-	AA_permease_2,AA_permease_C
SDC05243-RA	6087.XP_002167898.2	4.65e-25	108	COG0105@1|root,KOG4257@1|root,KOG0888@2759|Eukaryota,KOG4257@2759|Eukaryota,39RJT@33154|Opisthokonta,3BKHU@33208|Metazoa	33208|Metazoa	F	negative regulation of oxidative stress-induced intrinsic apoptotic signaling pathway	NME5	GO:0000003,GO:0000302,GO:0003006,GO:0003341,GO:0003351,GO:0003674,GO:0003824,GO:0004550,GO:0005575,GO:0005622,GO:0005623,GO:0005929,GO:0006139,GO:0006165,GO:0006725,GO:0006753,GO:0006793,GO:0006796,GO:0006807,GO:0006928,GO:0006950,GO:0006979,GO:0006996,GO:0007017,GO:0007018,GO:0007275,GO:0007276,GO:0007281,GO:0007283,GO:0007286,GO:0007399,GO:0007417,GO:0007420,GO:0008150,GO:0008152,GO:0009116,GO:…	2.7.4.6	ko:K00940,ko:K20790	ko00230,ko00240,ko00983,ko01100,ko01110,ko01130,ko04016,map00230,map00240,map00983,map01100,map01110,map01130,map04016	M00049,M00050,M00052,M00053	R00124,R00139,R00156,R00330,R00570,R00722,R01137,R01857,R02093,R02326,R02331,R03530,R11894,R11895	RC00002	ko00000,ko00001,ko00002,ko01000,ko03036,ko04131	-	-	-	Dpy-30,NDK
SDC05244-RA	6183.Smp_043670.2	0	1063	COG0205@1|root,KOG2440@2759|Eukaryota,38C5Z@33154|Opisthokonta,3B9JD@33208|Metazoa,3CRRX@33213|Bilateria	33208|Metazoa	G	Catalyzes the phosphorylation of D-fructose 6-phosphate to fructose 1,6-bisphosphate by ATP, the first committing step of glycolysis	PFKL	GO:0000166,GO:0000272,GO:0000768,GO:0001678,GO:0001775,GO:0002252,GO:0002263,GO:0002274,GO:0002275,GO:0002283,GO:0002366,GO:0002376,GO:0002443,GO:0002444,GO:0002446,GO:0002791,GO:0002792,GO:0002793,GO:0003674,GO:0003824,GO:0003872,GO:0004331,GO:0005488,GO:0005515,GO:0005524,GO:0005575,GO:0005576,GO:0005622,GO:0005623,GO:0005634,GO:0005737,GO:0005829,GO:0005886,GO:0005929,GO:0005945,GO:0005975,GO:…	2.7.1.11	ko:K00850	ko00010,ko00030,ko00051,ko00052,ko00680,ko01100,ko01110,ko01120,ko01130,ko01200,ko01230,ko03018,ko04152,ko05230,map00010,map00030,map00051,map00052,map00680,map01100,map01110,map01120,map01130,map01200,map01230,map03018,map04152,map05230	M00001,M00345	R00756,R03236,R03237,R03238,R03239,R04779	RC00002,RC00017	ko00000,ko00001,ko00002,ko01000,ko01009,ko03019	-	-	-	PFK
SDC05245-RA	6087.XP_004208062.1	2.96e-06	48.5	28PS4@1|root,2QWEM@2759|Eukaryota,39STS@33154|Opisthokonta,3BM2D@33208|Metazoa	33208|Metazoa	S	Transposase IS4	-	-	-	-	-	-	-	-	-	-	-	-	DDE_Tnp_1_7
SDC05246-RA	7029.ACYPI066025-PA	2.59e-07	57.8	28PS4@1|root,2QWEM@2759|Eukaryota,39STS@33154|Opisthokonta,3BM2D@33208|Metazoa,3D4ZE@33213|Bilateria,422TP@6656|Arthropoda,3SRFV@50557|Insecta	33208|Metazoa	S	Transposase IS4	-	-	-	-	-	-	-	-	-	-	-	-	DDE_Tnp_1_7,Tnp_zf-ribbon_2
SDC05247-RA	7668.SPU_012492-tr	2.17e-36	157	COG2801@1|root,KOG0017@2759|Eukaryota,38F42@33154|Opisthokonta,3BA5H@33208|Metazoa,3CZSS@33213|Bilateria	33208|Metazoa	G	K02A2.6-like	-	-	3.1.4.17	ko:K13755	ko00230,ko04020,ko04740,ko04742,ko04924,ko05032,map00230,map04020,map04740,map04742,map04924,map05032	-	R00191,R01234	RC00296	ko00000,ko00001,ko01000	-	-	-	RVT_1,rve
SDC05248-RA	9612.ENSCAFP00000042345	4.06e-83	298	COG5260@1|root,KOG1906@2759|Eukaryota,38ERD@33154|Opisthokonta,3BGNR@33208|Metazoa,3CYVV@33213|Bilateria,481R1@7711|Chordata,48WZF@7742|Vertebrata,3J1UJ@40674|Mammalia,3EIXS@33554|Carnivora	33208|Metazoa	L	poly(A) RNA polymerase D5, non-canonical	PAPD5	GO:0000819,GO:0000956,GO:0003674,GO:0003676,GO:0003723,GO:0003824,GO:0003887,GO:0004652,GO:0005488,GO:0005575,GO:0005622,GO:0005623,GO:0005634,GO:0005730,GO:0005737,GO:0005844,GO:0006139,GO:0006259,GO:0006378,GO:0006396,GO:0006397,GO:0006401,GO:0006402,GO:0006725,GO:0006807,GO:0006996,GO:0007049,GO:0007059,GO:0007062,GO:0008150,GO:0008152,GO:0008334,GO:0009056,GO:0009057,GO:0009058,GO:0009059,GO:…	2.7.7.19	ko:K03514	ko03018,map03018	M00393	-	-	ko00000,ko00001,ko00002,ko01000,ko03016,ko03019	-	-	-	NTP_transf_2,PAP_assoc
SDC05249-RA	6183.Smp_024060.1	1.27e-30	122	COG5088@1|root,KOG4086@2759|Eukaryota,3A9E3@33154|Opisthokonta,3BPHV@33208|Metazoa,3D6K7@33213|Bilateria	33208|Metazoa	K	Component of the Mediator complex, a coactivator involved in the regulated transcription of nearly all RNA polymerase II-dependent genes. Mediator functions as a bridge to convey information from gene-specific regulatory proteins to the basal RNA polymerase II transcription machinery. Mediator is recruited to promoters by direct interactions with regulatory proteins and serves as a scaffold for t…	MED31	GO:0000151,GO:0000428,GO:0000578,GO:0003002,GO:0003674,GO:0003712,GO:0003713,GO:0005488,GO:0005515,GO:0005575,GO:0005622,GO:0005623,GO:0005634,GO:0005654,GO:0005667,GO:0006139,GO:0006351,GO:0006352,GO:0006355,GO:0006357,GO:0006366,GO:0006367,GO:0006464,GO:0006725,GO:0006807,GO:0007275,GO:0007350,GO:0007351,GO:0007389,GO:0007399,GO:0007406,GO:0008150,GO:0008152,GO:0008285,GO:0008595,GO:0009058,GO:…	-	ko:K15153	-	-	-	-	ko00000,ko03021	-	-	-	Med31
SDC05251-RA	10090.ENSMUSP00000021277	1.02e-60	212	KOG0580@1|root,KOG0580@2759|Eukaryota,38BIB@33154|Opisthokonta,3B9KX@33208|Metazoa,3CZ1M@33213|Bilateria,484YB@7711|Chordata,490RS@7742|Vertebrata,3J884@40674|Mammalia,35RJ1@314146|Euarchontoglires,4Q6VS@9989|Rodentia	33208|Metazoa	B	histone H3-S28 phosphorylation	AURKB	GO:0000003,GO:0000022,GO:0000070,GO:0000075,GO:0000122,GO:0000212,GO:0000226,GO:0000228,GO:0000278,GO:0000280,GO:0000281,GO:0000775,GO:0000776,GO:0000779,GO:0000780,GO:0000785,GO:0000793,GO:0000794,GO:0000819,GO:0000902,GO:0000910,GO:0000922,GO:0001674,GO:0001709,GO:0001889,GO:0002902,GO:0002903,GO:0003002,GO:0003006,GO:0003674,GO:0003824,GO:0004672,GO:0004674,GO:0004712,GO:0005488,GO:0005515,GO:…	2.7.11.1	ko:K11479,ko:K11481	ko04114,ko04914,map04114,map04914	-	-	-	ko00000,ko00001,ko01000,ko01001,ko01009,ko03036	-	-	-	Pkinase
SDC05252-RA	6211.A0A068YJK8	1.64e-72	221	COG0200@1|root,KOG1742@2759|Eukaryota,3A1NK@33154|Opisthokonta,3BHMY@33208|Metazoa,3D0IR@33213|Bilateria	33208|Metazoa	J	ribosomal protein	RPL27A	GO:0002181,GO:0003674,GO:0003676,GO:0003723,GO:0003735,GO:0005198,GO:0005488,GO:0005575,GO:0005622,GO:0005623,GO:0005737,GO:0005829,GO:0005840,GO:0006412,GO:0006518,GO:0006807,GO:0008150,GO:0008152,GO:0009058,GO:0009059,GO:0009987,GO:0010467,GO:0015934,GO:0019538,GO:0022625,GO:0022626,GO:0032991,GO:0034641,GO:0034645,GO:0043043,GO:0043170,GO:0043226,GO:0043228,GO:0043229,GO:0043232,GO:0043603,GO:…	-	ko:K02900	ko03010,map03010	M00177	-	-	br01610,ko00000,ko00001,ko00002,ko03011	-	-	-	Ribosomal_L27A
SDC05253-RA	6500.XP_005110570.1	1.99e-15	92.4	KOG2032@1|root,KOG2032@2759|Eukaryota,38BBR@33154|Opisthokonta,3BHP4@33208|Metazoa,3CZ89@33213|Bilateria	33208|Metazoa	S	maestro heat-like repeat-containing protein family member	MROH1	GO:0005575,GO:0005622,GO:0005623,GO:0005737,GO:0005768,GO:0005770,GO:0005794,GO:0012505,GO:0031410,GO:0031982,GO:0043226,GO:0043227,GO:0043229,GO:0043231,GO:0044424,GO:0044444,GO:0044464,GO:0097708	-	-	-	-	-	-	-	-	-	-	HEAT
SDC05254-RA	32264.tetur10g02960.1	2.52e-06	59.7	28MIF@1|root,2QU1Z@2759|Eukaryota,38CIY@33154|Opisthokonta,3BJAH@33208|Metazoa,3CSQ3@33213|Bilateria,41TGA@6656|Arthropoda	33208|Metazoa	S	Putative DNA-binding (bihelical) motif predicted to be involved in chromosomal organisation	MKL2	GO:0000003,GO:0001568,GO:0001666,GO:0001667,GO:0001701,GO:0001764,GO:0001889,GO:0001944,GO:0002009,GO:0002064,GO:0002065,GO:0002066,GO:0002165,GO:0003006,GO:0003007,GO:0003674,GO:0003700,GO:0003712,GO:0003713,GO:0003779,GO:0005488,GO:0005515,GO:0005575,GO:0005622,GO:0005623,GO:0005634,GO:0005737,GO:0006355,GO:0006357,GO:0006928,GO:0006950,GO:0006996,GO:0007010,GO:0007275,GO:0007276,GO:0007281,GO:…	-	-	-	-	-	-	-	-	-	-	RPEL,SAP
SDC05256-RA	136037.KDR14490	2.13e-75	236	COG1100@1|root,KOG0395@2759|Eukaryota,38C4W@33154|Opisthokonta,3B9F2@33208|Metazoa,3CSUU@33213|Bilateria,41UFN@6656|Arthropoda,3SGKH@50557|Insecta	33208|Metazoa	S	GTP binding. It is involved in the biological process described with	DIRAS1	GO:0000166,GO:0001882,GO:0001883,GO:0003674,GO:0003824,GO:0003924,GO:0005488,GO:0005525,GO:0005575,GO:0005623,GO:0005886,GO:0007154,GO:0007165,GO:0007264,GO:0008150,GO:0009987,GO:0016020,GO:0016462,GO:0016787,GO:0016817,GO:0016818,GO:0017076,GO:0017111,GO:0019001,GO:0023052,GO:0032549,GO:0032550,GO:0032553,GO:0032555,GO:0032561,GO:0035556,GO:0035639,GO:0036094,GO:0043167,GO:0043168,GO:0044464,GO:…	-	ko:K07840,ko:K07841	-	-	-	-	ko00000,ko04031	-	-	-	Ras
SDC05257-RA	6211.A0A068YAQ3	9.81e-06	60.1	KOG4271@1|root,KOG4271@2759|Eukaryota,38D6Y@33154|Opisthokonta,3BEYF@33208|Metazoa,3CTMQ@33213|Bilateria	33208|Metazoa	T	establishment or maintenance of actin cytoskeleton polarity	ARHGAP35	GO:0000122,GO:0000902,GO:0000904,GO:0000976,GO:0000977,GO:0000981,GO:0001012,GO:0001067,GO:0001227,GO:0001654,GO:0001838,GO:0001841,GO:0001843,GO:0002009,GO:0002011,GO:0002053,GO:0003008,GO:0003013,GO:0003018,GO:0003674,GO:0003676,GO:0003677,GO:0003690,GO:0003700,GO:0003712,GO:0003714,GO:0003824,GO:0003924,GO:0005096,GO:0005102,GO:0005488,GO:0005515,GO:0005543,GO:0005575,GO:0005622,GO:0005623,GO:…	-	ko:K05732,ko:K13709	ko04510,ko04611,ko04670,ko04810,map04510,map04611,map04670,map04810	-	-	-	ko00000,ko00001,ko04131	-	-	-	FF,Ras,RhoGAP,RhoGAP-FF1
SDC05258-RA	51337.XP_004656849.1	2.59e-131	405	COG0183@1|root,KOG1391@2759|Eukaryota,39QWG@33154|Opisthokonta,3BAQ0@33208|Metazoa,3CS5N@33213|Bilateria,481QU@7711|Chordata,491BS@7742|Vertebrata,3JCE3@40674|Mammalia,35HQ9@314146|Euarchontoglires,4PY7V@9989|Rodentia	33208|Metazoa	I	3-ketoacyl-CoA thiolase, mitochondrial	ACAA2	GO:0001666,GO:0003674,GO:0003824,GO:0003988,GO:0005575,GO:0005622,GO:0005623,GO:0005737,GO:0005739,GO:0005759,GO:0006066,GO:0006082,GO:0006084,GO:0006139,GO:0006163,GO:0006629,GO:0006631,GO:0006635,GO:0006637,GO:0006694,GO:0006695,GO:0006725,GO:0006732,GO:0006753,GO:0006790,GO:0006793,GO:0006796,GO:0006807,GO:0006810,GO:0006839,GO:0006915,GO:0006950,GO:0006996,GO:0007005,GO:0007006,GO:0008150,GO:…	2.3.1.16,2.3.1.254	ko:K07508,ko:K17972	ko00062,ko00071,ko00280,ko01100,ko01110,ko01130,ko01212,map00062,map00071,map00280,map01100,map01110,map01130,map01212	M00085,M00087	R00391,R00927,R01177,R03778,R03858,R03991,R04546,R04742,R04747	RC00004,RC00326,RC00405,RC01702	ko00000,ko00001,ko00002,ko01000,ko03029	-	-	-	Thiolase_C,Thiolase_N
SDC05261-RA	6211.A0A068YG97	5.71e-31	129	COG5091@1|root,KOG1309@2759|Eukaryota,38TPS@33154|Opisthokonta,3BJXA@33208|Metazoa,3CZTP@33213|Bilateria	33208|Metazoa	T	suppressor of G2 allele of SKP1	SUGT1	GO:0000151,GO:0000226,GO:0000278,GO:0000775,GO:0000776,GO:0003674,GO:0005488,GO:0005515,GO:0005575,GO:0005622,GO:0005623,GO:0005694,GO:0005737,GO:0005813,GO:0005815,GO:0005829,GO:0005856,GO:0005886,GO:0006996,GO:0007010,GO:0007017,GO:0007049,GO:0007098,GO:0007163,GO:0007275,GO:0007399,GO:0007405,GO:0008150,GO:0008283,GO:0008356,GO:0009987,GO:0015630,GO:0016020,GO:0016043,GO:0017145,GO:0022008,GO:…	-	ko:K12795	ko04621,ko04626,map04621,map04626	-	-	-	ko00000,ko00001	-	-	-	CS,SGS,TPR_1,TPR_2
SDC05262-RA	3711.Bra010566.1-P	7.05e-23	104	KOG1470@1|root,KOG1470@2759|Eukaryota,37M33@33090|Viridiplantae,3G7C9@35493|Streptophyta,3HVN9@3699|Brassicales	35493|Streptophyta	I	SEC14 cytosolic factor family protein phosphoglyceride transfer family protein	-	-	-	-	-	-	-	-	-	-	-	-	CRAL_TRIO,CRAL_TRIO_N
SDC05263-RA	10224.XP_006820399.1	8.68e-29	128	KOG0773@1|root,KOG0773@2759|Eukaryota,39VGJ@33154|Opisthokonta,3BJAP@33208|Metazoa,3CZN6@33213|Bilateria	33208|Metazoa	K	establishment of animal organ orientation	IRX4	GO:0000902,GO:0000904,GO:0000981,GO:0001654,GO:0001708,GO:0001736,GO:0001738,GO:0001745,GO:0002009,GO:0002165,GO:0003002,GO:0003674,GO:0003700,GO:0003705,GO:0005575,GO:0005622,GO:0005623,GO:0005634,GO:0005667,GO:0006355,GO:0006357,GO:0007163,GO:0007164,GO:0007275,GO:0007346,GO:0007389,GO:0007399,GO:0007423,GO:0007444,GO:0007472,GO:0007474,GO:0007476,GO:0007507,GO:0007552,GO:0007560,GO:0008150,GO:…	-	-	-	-	-	-	-	-	-	-	Homeobox_KN
SDC05264-RA	4572.TRIUR3_09210-P1	2.6e-26	122	KOG4547@1|root,KOG4547@2759|Eukaryota,37MVW@33090|Viridiplantae,3GEX1@35493|Streptophyta,3KXEQ@4447|Liliopsida,3I7H4@38820|Poales	35493|Streptophyta	S	Dip2/Utp12 Family	-	GO:0001650,GO:0005575,GO:0005622,GO:0005623,GO:0005634,GO:0005654,GO:0005730,GO:0006139,GO:0006355,GO:0006356,GO:0006364,GO:0006396,GO:0006725,GO:0006807,GO:0008150,GO:0008152,GO:0009889,GO:0009891,GO:0009893,GO:0009987,GO:0010467,GO:0010468,GO:0010556,GO:0010557,GO:0010604,GO:0010628,GO:0016070,GO:0016072,GO:0019219,GO:0019222,GO:0022613,GO:0031323,GO:0031325,GO:0031326,GO:0031328,GO:0031974,GO:…	-	ko:K14546	ko03008,map03008	-	-	-	ko00000,ko00001,ko03009	-	-	-	Utp12,WD40
SDC05265-RA	6211.A0A068Y1A5	0	1264	KOG0032@1|root,KOG0613@1|root,KOG4475@1|root,KOG0032@2759|Eukaryota,KOG0613@2759|Eukaryota,KOG4475@2759|Eukaryota,38BAS@33154|Opisthokonta,3B9IR@33208|Metazoa,3CRJW@33213|Bilateria	33208|Metazoa	T	myosin light chain kinase activity	ketn-1	GO:0003674,GO:0003779,GO:0005488,GO:0005515,GO:0005575,GO:0005622,GO:0005623,GO:0005737,GO:0008092,GO:0030016,GO:0030017,GO:0031674,GO:0043226,GO:0043228,GO:0043229,GO:0043232,GO:0043292,GO:0044422,GO:0044424,GO:0044444,GO:0044449,GO:0044464,GO:0044877,GO:0051015,GO:0099080,GO:0099081,GO:0099512	2.7.11.1,2.7.11.18	ko:K00907,ko:K12567,ko:K18626	ko04020,ko04022,ko04270,ko04371,ko04510,ko04611,ko04810,ko04921,ko04971,ko05410,ko05414,map04020,map04022,map04270,map04371,map04510,map04611,map04810,map04921,map04971,map05410,map05414	-	-	-	ko00000,ko00001,ko01000,ko01001,ko04131,ko04147,ko04812	-	-	-	DUF1136,I-set,Pkinase,fn3
SDC05268-RA	6211.A0A068Y7H7	6.7e-170	544	KOG0667@1|root,KOG0670@2759|Eukaryota,38BTX@33154|Opisthokonta,3BFA4@33208|Metazoa,3CT64@33213|Bilateria	33208|Metazoa	T	serine threonine-protein kinase PRP4 homolog	PRPF4B	GO:0000375,GO:0000377,GO:0000398,GO:0003674,GO:0003824,GO:0004672,GO:0005575,GO:0005622,GO:0005623,GO:0005634,GO:0005654,GO:0005681,GO:0005694,GO:0006139,GO:0006396,GO:0006397,GO:0006464,GO:0006468,GO:0006725,GO:0006793,GO:0006796,GO:0006807,GO:0008150,GO:0008152,GO:0008380,GO:0009987,GO:0010467,GO:0016070,GO:0016071,GO:0016301,GO:0016310,GO:0016604,GO:0016607,GO:0016740,GO:0016772,GO:0016773,GO:…	2.7.11.1	ko:K08827	-	-	-	-	ko00000,ko01000,ko01001,ko03041	-	-	-	Pkinase
SDC05269-RA	70448.Q01FD4	1.98e-06	51.6	COG1371@1|root,KOG4528@2759|Eukaryota,37WE7@33090|Viridiplantae,34I8E@3041|Chlorophyta	3041|Chlorophyta	S	Archease protein family (MTH1598/TM1083)	-	-	-	-	-	-	-	-	-	-	-	-	Archease
SDC05270-RA	31033.ENSTRUP00000036616	1.24e-16	79.7	2AHA3@1|root,2RZ1U@2759|Eukaryota,39XJH@33154|Opisthokonta,3BNVJ@33208|Metazoa,3CTUT@33213|Bilateria,4838U@7711|Chordata,4947V@7742|Vertebrata,4A32K@7898|Actinopterygii	33208|Metazoa	S	Transmembrane protein 128	TMEM128	-	-	-	-	-	-	-	-	-	-	-	-
SDC05271-RA	6183.Smp_000340.1	3.69e-135	439	KOG4216@1|root,KOG4216@2759|Eukaryota,39MB6@33154|Opisthokonta,3CNY6@33208|Metazoa,3E51H@33213|Bilateria	33208|Metazoa	K	Ligand binding domain of hormone receptors	-	-	-	ko:K08701	-	-	-	-	ko00000,ko03000,ko03310	-	-	-	Hormone_recep,zf-C4
SDC05273-RA	6183.Smp_079910.1	2.83e-96	291	COG5174@1|root,KOG3095@2759|Eukaryota,38CER@33154|Opisthokonta,3BJGW@33208|Metazoa,3CRKG@33213|Bilateria	33208|Metazoa	K	Recruits TFIIH to the initiation complex and stimulates the RNA polymerase II C-terminal domain kinase and DNA-dependent ATPase activities of TFIIH. Both TFIIH and TFIIE are required for promoter clearance by RNA polymerase	GTF2E2	GO:0000428,GO:0000988,GO:0000989,GO:0001076,GO:0003674,GO:0005575,GO:0005622,GO:0005623,GO:0005634,GO:0005654,GO:0005667,GO:0005669,GO:0005673,GO:0005737,GO:0005829,GO:0006139,GO:0006351,GO:0006352,GO:0006355,GO:0006357,GO:0006366,GO:0006367,GO:0006725,GO:0006807,GO:0008150,GO:0008152,GO:0009058,GO:0009059,GO:0009301,GO:0009889,GO:0009891,GO:0009893,GO:0009987,GO:0010467,GO:0010468,GO:0010556,GO:…	-	ko:K03137	ko03022,ko05169,ko05203,map03022,map05169,map05203	-	-	-	ko00000,ko00001,ko03021	-	-	-	TFIIE_beta
SDC05276-RA	6183.Smp_064400.1	1.02e-48	176	28PWN@1|root,2QWJ9@2759|Eukaryota,39TGT@33154|Opisthokonta,3BCXF@33208|Metazoa,3D17E@33213|Bilateria	33208|Metazoa	S	Domain of unknown function (DUF4078)	CCDC174	GO:0005575,GO:0005622,GO:0005623,GO:0005634,GO:0005654,GO:0031974,GO:0031981,GO:0043226,GO:0043227,GO:0043229,GO:0043231,GO:0043233,GO:0044422,GO:0044424,GO:0044428,GO:0044446,GO:0044464,GO:0070013	-	-	-	-	-	-	-	-	-	-	DUF4078
SDC05277-RA	5111.M1VUS8	6.52e-15	79	COG0666@1|root,KOG4412@2759|Eukaryota,39VDP@33154|Opisthokonta,3NXYE@4751|Fungi,3QQ59@4890|Ascomycota,2173W@147550|Sordariomycetes,3THUY@5125|Hypocreales,3G4BM@34397|Clavicipitaceae	4751|Fungi	O	Ankyrin repeat	NAS6	GO:0005575,GO:0005622,GO:0005623,GO:0005634,GO:0005737,GO:0005829,GO:0006508,GO:0006807,GO:0008150,GO:0008152,GO:0009987,GO:0016043,GO:0019538,GO:0022607,GO:0032991,GO:0034622,GO:0043170,GO:0043226,GO:0043227,GO:0043229,GO:0043231,GO:0043248,GO:0043933,GO:0044085,GO:0044238,GO:0044424,GO:0044444,GO:0044464,GO:0065003,GO:0070682,GO:0071704,GO:0071840,GO:1901564	-	ko:K06694	-	-	-	-	ko00000,ko03051	-	-	-	Ank_2,Ank_3,Ank_4,Ank_5
SDC05280-RA	43151.ADAC010161-PA	1.86e-37	140	COG1958@1|root,KOG3528@1|root,KOG3459@2759|Eukaryota,KOG3528@2759|Eukaryota,3983M@33154|Opisthokonta,3CCCI@33208|Metazoa,3DTNP@33213|Bilateria,429RU@6656|Arthropoda,3SY2E@50557|Insecta,4566F@7147|Diptera,45I56@7148|Nematocera	33208|Metazoa	K	Domain present in PSD-95, Dlg, and ZO-1/2.	-	-	-	-	-	-	-	-	-	-	-	-	PDZ
SDC05281-RA	126957.SMAR010802-PA	6.83e-100	360	COG1132@1|root,KOG0054@2759|Eukaryota,38GYV@33154|Opisthokonta,3BBUA@33208|Metazoa,3CW5R@33213|Bilateria,41TW4@6656|Arthropoda	33208|Metazoa	Q	It is involved in the biological process described with transmembrane transport	ABCC10	GO:0003674,GO:0003824,GO:0005215,GO:0005575,GO:0005623,GO:0005886,GO:0005887,GO:0006810,GO:0006811,GO:0006820,GO:0008150,GO:0008509,GO:0015075,GO:0015103,GO:0015318,GO:0015399,GO:0015405,GO:0015698,GO:0016020,GO:0016021,GO:0016462,GO:0016787,GO:0016817,GO:0016818,GO:0016887,GO:0017111,GO:0022804,GO:0022857,GO:0031224,GO:0031226,GO:0034220,GO:0042623,GO:0042626,GO:0043225,GO:0043492,GO:0044425,GO:…	-	ko:K05674	ko02010,map02010	-	-	-	ko00000,ko00001,ko02000	3.A.1.208	-	-	ABC_membrane,ABC_tran
SDC05282-RA	6211.A0A087VXI6	1.59e-52	181	COG1100@1|root,KOG0395@2759|Eukaryota,38EMN@33154|Opisthokonta,3BKFH@33208|Metazoa,3CVXI@33213|Bilateria	33208|Metazoa	S	Ras family	-	-	-	-	-	-	-	-	-	-	-	-	Ras
SDC05284-RA	10224.XP_002739137.1	8.8e-61	224	2CMYA@1|root,2QSQ7@2759|Eukaryota,39NEH@33154|Opisthokonta,3BZE1@33208|Metazoa,3DDH7@33213|Bilateria	2759|Eukaryota	S	Endonuclease/Exonuclease/phosphatase family	-	-	3.1.4.12	ko:K01117	ko00600,ko01100,map00600,map01100	-	R02541	RC00017,RC00425	ko00000,ko00001,ko01000	-	-	-	Exo_endo_phos
SDC05285-RA	6183.Smp_065060.1	7.55e-198	568	COG1012@1|root,KOG2455@2759|Eukaryota,38D6T@33154|Opisthokonta,3BDB2@33208|Metazoa,3D0Y4@33213|Bilateria	33208|Metazoa	C	1-pyrroline-5-carboxylate dehydrogenase activity	ALDH4A1	GO:0003008,GO:0003674,GO:0003824,GO:0003842,GO:0004029,GO:0004888,GO:0005488,GO:0005515,GO:0005575,GO:0005622,GO:0005623,GO:0005737,GO:0005739,GO:0005759,GO:0005886,GO:0006081,GO:0006082,GO:0006091,GO:0006520,GO:0006560,GO:0006562,GO:0006575,GO:0006807,GO:0006996,GO:0007005,GO:0007154,GO:0007165,GO:0007600,GO:0007606,GO:0008150,GO:0008152,GO:0008527,GO:0009055,GO:0009056,GO:0009063,GO:0009064,GO:…	1.2.1.88	ko:K00294	ko00250,ko00330,ko01100,map00250,map00330,map01100	-	R00245,R00707,R00708,R04444,R04445,R05051	RC00080,RC00216,RC00242,RC00255	ko00000,ko00001,ko01000	-	-	-	Aldedh
SDC05286-RA	6211.A0A068YC38	5.74e-10	67.8	KOG4005@1|root,KOG4005@2759|Eukaryota	2759|Eukaryota	S	positive regulation of plasma cell differentiation	XBP1	GO:0000122,GO:0000976,GO:0000977,GO:0000978,GO:0000981,GO:0000987,GO:0001012,GO:0001067,GO:0001085,GO:0001101,GO:0001158,GO:0001505,GO:0001525,GO:0001558,GO:0001568,GO:0001678,GO:0001817,GO:0001819,GO:0001820,GO:0001889,GO:0001932,GO:0001933,GO:0001934,GO:0001935,GO:0001944,GO:0002020,GO:0002064,GO:0002070,GO:0002119,GO:0002164,GO:0002237,GO:0002376,GO:0002637,GO:0002639,GO:0002682,GO:0002684,GO:…	-	ko:K09027	ko04141,ko04932,ko05166,map04141,map04932,map05166	-	-	-	ko00000,ko00001,ko03000	-	-	-	bZIP_1,bZIP_2
SDC05287-RA	6211.A0A068Y3M1	1.93e-45	171	KOG3720@1|root,KOG3720@2759|Eukaryota,38GRH@33154|Opisthokonta,3BHSI@33208|Metazoa,3CSKH@33213|Bilateria	33208|Metazoa	I	lysobisphosphatidic acid metabolic process	ACP6	GO:0002244,GO:0002376,GO:0002520,GO:0003674,GO:0003824,GO:0005575,GO:0005622,GO:0005623,GO:0005737,GO:0005739,GO:0005759,GO:0006629,GO:0006644,GO:0006650,GO:0006654,GO:0006793,GO:0006796,GO:0007275,GO:0008150,GO:0008152,GO:0008610,GO:0008654,GO:0009058,GO:0009987,GO:0016311,GO:0016787,GO:0016788,GO:0016791,GO:0019637,GO:0030097,GO:0030154,GO:0031974,GO:0032501,GO:0032502,GO:0042578,GO:0043226,GO:…	3.1.3.2	ko:K14395	-	-	R11527	RC00017	ko00000,ko01000	-	-	-	His_Phos_2
SDC05289-RA	135651.CBN25644	9.3e-10	67	COG2801@1|root,KOG0017@2759|Eukaryota,38F42@33154|Opisthokonta,3BA5H@33208|Metazoa,3CZSS@33213|Bilateria,40FA2@6231|Nematoda,1KXU9@119089|Chromadorea,40S01@6236|Rhabditida	33208|Metazoa	L	K02A2.6-like	-	-	-	-	-	-	-	-	-	-	-	-	RVT_1,gag-asp_proteas,rve,zf-CCHC,zf-H2C2
SDC05290-RA	92637.XP_007809105.1	4.07e-85	306	COG2801@1|root,KOG0017@2759|Eukaryota,38F42@33154|Opisthokonta,3NVKU@4751|Fungi,3QP1S@4890|Ascomycota,2126Z@147550|Sordariomycetes,3TM5Z@5125|Hypocreales,3G4M9@34397|Clavicipitaceae	4751|Fungi	L	WGS project CABT00000000 data, contig	-	GO:0003674,GO:0003824,GO:0003964,GO:0005575,GO:0005622,GO:0005623,GO:0005634,GO:0006139,GO:0006259,GO:0006278,GO:0006725,GO:0006807,GO:0008150,GO:0008152,GO:0009058,GO:0009059,GO:0009987,GO:0016740,GO:0016772,GO:0016779,GO:0018130,GO:0019438,GO:0034061,GO:0034641,GO:0034645,GO:0034654,GO:0043170,GO:0043226,GO:0043227,GO:0043229,GO:0043231,GO:0044237,GO:0044238,GO:0044249,GO:0044260,GO:0044271,GO:…	-	-	-	-	-	-	-	-	-	-	Asp_protease_2,Chromo,Peptidase_A2E,RVT_1,Retrotrans_gag,rve,zf-CCHC,zf-H2C2
SDC05293-RA	13735.ENSPSIP00000001442	2.53e-29	129	KOG1075@1|root,KOG1075@2759|Eukaryota	2759|Eukaryota	E	Ribonuclease H protein	-	-	-	-	-	-	-	-	-	-	-	-	Exo_endo_phos_2,RVT_1
SDC05294-RA	51511.ENSCSAVP00000011171	2.93e-15	85.5	KOG3547@1|root,KOG3547@2759|Eukaryota,38DHP@33154|Opisthokonta,3B96Y@33208|Metazoa,3CS5T@33213|Bilateria,482X3@7711|Chordata	33208|Metazoa	P	chloride channel activity	BEST3	GO:0003008,GO:0003674,GO:0005215,GO:0005216,GO:0005229,GO:0005253,GO:0005254,GO:0005488,GO:0005515,GO:0005575,GO:0005622,GO:0005623,GO:0005737,GO:0005829,GO:0005886,GO:0005929,GO:0006810,GO:0006811,GO:0006820,GO:0006821,GO:0007600,GO:0007601,GO:0007606,GO:0007608,GO:0008150,GO:0008509,GO:0008514,GO:0009314,GO:0009416,GO:0009581,GO:0009582,GO:0009583,GO:0009584,GO:0009605,GO:0009628,GO:0010959,GO:…	-	ko:K13878,ko:K13879,ko:K13880,ko:K13881,ko:K22204	ko04970,map04970	-	-	-	ko00000,ko00001,ko02000	1.A.46.1,1.A.46.1.1,1.A.46.1.2,1.A.46.1.4	-	-	Bestrophin
SDC05295-RA	40127.XP_009850927.1	3.38e-17	82.8	COG2036@1|root,KOG1745@2759|Eukaryota,3A3IK@33154|Opisthokonta,3P40I@4751|Fungi,3QV29@4890|Ascomycota,21AI4@147550|Sordariomycetes,3U9I4@5139|Sordariales,3UG33@5148|Sordariaceae	4751|Fungi	B	Histone H3	CSE4	GO:0000070,GO:0000228,GO:0000278,GO:0000280,GO:0000775,GO:0000776,GO:0000779,GO:0000780,GO:0000785,GO:0000786,GO:0000790,GO:0000793,GO:0000794,GO:0000819,GO:0003674,GO:0003676,GO:0003677,GO:0003682,GO:0003690,GO:0005488,GO:0005575,GO:0005622,GO:0005623,GO:0005634,GO:0005694,GO:0005727,GO:0005729,GO:0006276,GO:0006323,GO:0006325,GO:0006333,GO:0006334,GO:0006996,GO:0007049,GO:0007059,GO:0007080,GO:…	-	ko:K11253,ko:K11495	ko05034,ko05202,ko05322,map05034,map05202,map05322	-	-	-	ko00000,ko00001,ko03036,ko04147	-	-	-	Histone
SDC05296-RA	7213.XP_004522160.1	1.74e-14	84.7	COG5273@1|root,KOG0509@2759|Eukaryota,38DBC@33154|Opisthokonta,3B9BG@33208|Metazoa,3CW8W@33213|Bilateria,41VQI@6656|Arthropoda,3SFYC@50557|Insecta,44YM4@7147|Diptera	33208|Metazoa	S	Belongs to the DHHC palmitoyltransferase family	ZDHHC13	GO:0000003,GO:0000139,GO:0001505,GO:0002791,GO:0002793,GO:0003674,GO:0003824,GO:0005215,GO:0005488,GO:0005515,GO:0005575,GO:0005622,GO:0005623,GO:0005737,GO:0005783,GO:0005794,GO:0005798,GO:0006464,GO:0006497,GO:0006807,GO:0006810,GO:0006811,GO:0006812,GO:0006836,GO:0006887,GO:0007154,GO:0007267,GO:0007268,GO:0007269,GO:0007276,GO:0007283,GO:0008021,GO:0008104,GO:0008150,GO:0008152,GO:0008324,GO:…	2.3.1.225	ko:K20032	-	-	-	-	ko00000,ko01000,ko04131	9.B.37.1,9.B.37.3	-	-	Ank_2,Ank_3,Ank_4,Ank_5,DHHC
SDC05297-RA	6183.Smp_146620.1	2.19e-254	755	COG2202@1|root,KOG0501@2759|Eukaryota,38HAJ@33154|Opisthokonta,3BB5P@33208|Metazoa,3CRBS@33213|Bilateria	33208|Metazoa	P	phosphorelay sensor kinase activity	KCNH5	GO:0000003,GO:0000768,GO:0001964,GO:0003008,GO:0003012,GO:0003674,GO:0005215,GO:0005216,GO:0005244,GO:0005249,GO:0005251,GO:0005261,GO:0005267,GO:0005488,GO:0005515,GO:0005516,GO:0005543,GO:0005575,GO:0005622,GO:0005623,GO:0005634,GO:0005635,GO:0005637,GO:0005737,GO:0005768,GO:0005769,GO:0005886,GO:0005887,GO:0005902,GO:0006810,GO:0006811,GO:0006812,GO:0006813,GO:0006936,GO:0006949,GO:0007154,GO:…	-	ko:K04904,ko:K04908	-	-	-	-	ko00000,ko04040	1.A.1.20.4,1.A.1.20.6,1.I.1.1.3	-	-	Ion_trans,PAS_9,cNMP_binding
SDC05298-RA	6211.A0A068Y6C1	0	2265	COG0417@1|root,KOG1798@2759|Eukaryota,38CFB@33154|Opisthokonta,3BBCV@33208|Metazoa,3CUK2@33213|Bilateria	33208|Metazoa	L	DNA replication proofreading	POLE	GO:0000082,GO:0000228,GO:0000278,GO:0000731,GO:0003674,GO:0003676,GO:0003677,GO:0003682,GO:0003824,GO:0003887,GO:0004518,GO:0004527,GO:0004529,GO:0004536,GO:0005488,GO:0005575,GO:0005622,GO:0005623,GO:0005634,GO:0005654,GO:0005694,GO:0005886,GO:0006139,GO:0006259,GO:0006260,GO:0006261,GO:0006271,GO:0006272,GO:0006281,GO:0006284,GO:0006287,GO:0006289,GO:0006297,GO:0006725,GO:0006807,GO:0006950,GO:…	2.7.7.7	ko:K02324	ko00230,ko00240,ko01100,ko03030,ko03410,ko03420,ko05166,map00230,map00240,map01100,map03030,map03410,map03420,map05166	M00263	R00375,R00376,R00377,R00378	RC02795	ko00000,ko00001,ko00002,ko01000,ko03032,ko03400	-	-	-	DNA_pol_B,DNA_pol_B_exo1,DUF1744
SDC05299-RA	181119.XP_005517515.1	4.07e-10	63.9	KOG3266@1|root,KOG3266@2759|Eukaryota,39WMQ@33154|Opisthokonta,3BN76@33208|Metazoa,3D1ST@33213|Bilateria,4864Y@7711|Chordata,4937F@7742|Vertebrata,4GUR0@8782|Aves	33208|Metazoa	E	family with sequence similarity 206, member A	FAM206A	GO:0005575,GO:0005622,GO:0005623,GO:0005634,GO:0005654,GO:0016604,GO:0016607,GO:0030425,GO:0031974,GO:0031981,GO:0036477,GO:0042995,GO:0043005,GO:0043226,GO:0043227,GO:0043229,GO:0043231,GO:0043233,GO:0044422,GO:0044424,GO:0044428,GO:0044446,GO:0044451,GO:0044463,GO:0044464,GO:0070013,GO:0097447,GO:0097458,GO:0120025,GO:0120038	-	-	-	-	-	-	-	-	-	-	GCV_H
SDC05300-RA	5722.XP_001316667.1	4.1e-08	64.3	KOG1645@1|root,KOG1645@2759|Eukaryota	2759|Eukaryota	S	MDM2/MDM4 family protein binding	-	GO:0000075,GO:0000077,GO:0000278,GO:0000724,GO:0000725,GO:0002039,GO:0003674,GO:0003824,GO:0004842,GO:0005488,GO:0005515,GO:0005575,GO:0005622,GO:0005623,GO:0005634,GO:0005654,GO:0005694,GO:0006139,GO:0006259,GO:0006260,GO:0006261,GO:0006281,GO:0006302,GO:0006310,GO:0006464,GO:0006725,GO:0006807,GO:0006950,GO:0006974,GO:0007049,GO:0007093,GO:0007346,GO:0008150,GO:0008152,GO:0008270,GO:0009058,GO:…	2.3.2.27	ko:K15691	-	-	-	-	ko00000,ko01000,ko04121	-	-	-	zf-RING_2
SDC05301-RA	6183.Smp_211330.1	1.27e-206	629	COG0513@1|root,KOG0326@2759|Eukaryota,38DGD@33154|Opisthokonta,3BB9C@33208|Metazoa,3CUXR@33213|Bilateria	33208|Metazoa	A	Belongs to the DEAD box helicase family	DDX6	GO:0000003,GO:0000288,GO:0000291,GO:0000785,GO:0000792,GO:0000932,GO:0000956,GO:0001520,GO:0002064,GO:0002065,GO:0002066,GO:0002682,GO:0002697,GO:0002831,GO:0003006,GO:0003008,GO:0003674,GO:0003676,GO:0003723,GO:0003724,GO:0003824,GO:0004004,GO:0004386,GO:0005488,GO:0005515,GO:0005575,GO:0005622,GO:0005623,GO:0005634,GO:0005694,GO:0005730,GO:0005737,GO:0005739,GO:0005829,GO:0005856,GO:0005929,GO:…	3.6.4.13	ko:K12614	ko03018,map03018	M00395	-	-	ko00000,ko00001,ko00002,ko01000,ko03019,ko03036	-	-	-	DEAD,Helicase_C
SDC05302-RA	48698.ENSPFOP00000017288	1.33e-40	149	KOG2660@1|root,KOG2660@2759|Eukaryota,39YVX@33154|Opisthokonta,3BJFM@33208|Metazoa,3D61P@33213|Bilateria,48DT0@7711|Chordata,48XM8@7742|Vertebrata,49ZEQ@7898|Actinopterygii	33208|Metazoa	O	Polycomb group ring finger	PCGF2	-	-	ko:K11460	ko04550,map04550	-	-	-	ko00000,ko00001,ko03036	-	-	-	RAWUL,zf-C3HC4_2
SDC05303-RA	9483.ENSCJAP00000049473	5.39e-68	231	COG2940@1|root,KOG1082@2759|Eukaryota,38C0T@33154|Opisthokonta,3BBDM@33208|Metazoa,3CVXW@33213|Bilateria,48185@7711|Chordata,48YC4@7742|Vertebrata,3JCEZ@40674|Mammalia,35GBA@314146|Euarchontoglires,4MDQV@9443|Primates	33208|Metazoa	B	Belongs to the class V-like SAM-binding methyltransferase superfamily. Histone-lysine methyltransferase family. Suvar3-9 subfamily	SUV39H2	GO:0000003,GO:0000122,GO:0000228,GO:0000280,GO:0000775,GO:0000785,GO:0000790,GO:0000792,GO:0000976,GO:0000977,GO:0001012,GO:0001067,GO:0001666,GO:0003006,GO:0003674,GO:0003676,GO:0003677,GO:0003682,GO:0003690,GO:0003824,GO:0005488,GO:0005575,GO:0005622,GO:0005623,GO:0005634,GO:0005654,GO:0005694,GO:0005700,GO:0005701,GO:0005720,GO:0006139,GO:0006259,GO:0006304,GO:0006305,GO:0006306,GO:0006323,GO:…	2.1.1.43	ko:K02358,ko:K11419	ko00310,map00310	-	R03875,R03938,R04866,R04867	RC00003,RC00060,RC00181,RC00496	ko00000,ko00001,ko01000,ko03012,ko03029,ko03036,ko04147	-	-	-	Chromo,Pre-SET,SET
[truncated: 5,676 more rows]

## Sheet: Dataset 2 hap2
query	seed_ortholog	evalue	score	eggNOG_OGs	max_annot_lvl	COG_category	Description	Preferred_name	GOs	EC	KEGG_ko	KEGG_Pathway	KEGG_Module	KEGG_Reaction	KEGG_rclass	BRITE	KEGG_TC	CAZy	BiGG_Reaction	PFAMs
[truncated: 6,554 more rows]

[truncated: 7 more sheets: Dataset 3 drug target, Dataset 4 PPI secretome, Dataset 5 PPI secretome pf, Dataset 6 PPI contactome, Dataset 7 PPI contactome pf, Dataset 8 cophyl secretome, Dataset 9 cophyl contactome]
