# Supplementary material for: Genome‐Wide Protein Interaction Analysis in Parasitic Gyrodactylus Flatworms–Fish Hosts System and Drug Target Identification
Source: Adv Sci (Weinh). 2025 Sep 29;12(45):e14618. doi: 10.1002/advs.202514618 (PMC12677651; doi:10.1002/advs.202514618)
Supplement: Supplementary file 2 — Supporting Information [file ADVS-12-e14618-s002.zip › 3_Supplementary file 3.xlsx]

## Sheet: Captions
Supplementary file 3
for
Genome-Wide Protein Interaction Analysis in Parasitic Gyrodactylus Flatworms - Fish Hosts System and Drug Target Identification
Dong Zhang, Jie-Mei Zhao, Chuan-Yu Xiang, Yi-Wen Ma, Hong-Peng Lei, Yu-Ying Shi, Shun Zhou, Jin-Song Chen, Fei Liu, Ben-He Zeng, Rui Song, Ye Hu, Feng Zhang, Xiang Liu, Wen-Xiang Li, Gui-Tang Wang, Ivan Jakovlić*
* Corresponding author: Ivan Jakovlić, State Key Laboratory of Herbage Improvement and Grassland Agro-ecosystems, and College of Ecology, Lanzhou University, 730000, Lanzhou, China; Phone: +86-18571472074; Email: jakovlici@lzu.edu.cn and ivanjakovlic@yahoo.com
Caption: Cophylogeny tests for all 394,160 gene pairs in the full genomic dataset, with topologies and branch lengths.

## Sheet: Dataset
fish A'	fish B'	fish C'	parasite A	parasite B	parasite C	fish A'-B'	fish B'-C'	fish A'-C'	parasite A-B	parasite B-C	parasite A-C	parasite tree	fish tree	cophylogeny	Cophylogenetic type
Carassius auratus	Salmo salar	Poecilia reticulata	Gyrodactylus kobayashii	Gyrodactylus salaris	Gyrodactylus bullatarudis	0.2514	0.281815	0.377221	0.177474	0.378496	0.32251	/-0.33455856205, Protopolystoma xenopodis -0.0, | /-2.1696e-06, Gyrodactylus bullatarudis \0.33455856205, | /-0.1167297859, Gyrodactylus salaris \0.261763905, /0.999 \-0.060744336, Gyrodactylus kobayashii	/-0.092199612, Protopolystoma xenopodis -0.0, | /-0.1835606103, Poecilia reticulata \0.092199612, /0.638 | /-0.1734030549, Carassius auratus \0.0202576013, \-0.077996505, Salmo salar	no	AB_C
Carassius auratus	Salmo salar	Poecilia reticulata	Gyrodactylus kobayashii	Gyrodactylus salaris	Gyrodactylus bullatarudis	0.595768	0.48475	0.674649	0.177474	0.378496	0.32251	/-0.33455856205, Protopolystoma xenopodis -0.0, | /-2.1696e-06, Gyrodactylus bullatarudis \0.33455856205, | /-0.1167297859, Gyrodactylus salaris \0.261763905, /0.999 \-0.060744336, Gyrodactylus kobayashii	/-0.1285077493, Protopolystoma xenopodis -0.0, | /-0.3216586347, Carassius auratus \0.1285077493, | /-0.2818154699, Poecilia reticulata \0.0711744432, /0.762 \-0.2029346486, Salmo salar	no
Carassius auratus	Salmo salar	Poecilia reticulata	Gyrodactylus kobayashii	Gyrodactylus salaris	Gyrodactylus bullatarudis	0.160583	0.137377	0.185747	0.177474	0.378496	0.32251	/-0.33455856205, Protopolystoma xenopodis -0.0, | /-2.1696e-06, Gyrodactylus bullatarudis \0.33455856205, | /-0.1167297859, Gyrodactylus salaris \0.261763905, /0.999 \-0.060744336, Gyrodactylus kobayashii	/-0.0276315641, Protopolystoma xenopodis -0.0, | /-0.0823998992, Carassius auratus \0.0276315641, | /-0.0812706211, Poecilia reticulata \0.0220766448, /0.978 \-0.0561064641, Salmo salar	no
Carassius auratus	Salmo salar	Poecilia reticulata	Gyrodactylus kobayashii	Gyrodactylus salaris	Gyrodactylus bullatarudis	0.493449	0.322765	0.580525	0.177474	0.378496	0.32251	/-0.33455856205, Protopolystoma xenopodis -0.0, | /-2.1696e-06, Gyrodactylus bullatarudis \0.33455856205, | /-0.1167297859, Gyrodactylus salaris \0.261763905, /0.999 \-0.060744336, Gyrodactylus kobayashii	/-0.1204061796, Protopolystoma xenopodis -0.0, | /-0.3271184339, Carassius auratus \0.1204061796, | /-0.2049205095, Poecilia reticulata \0.0484860017, /0.921 \-0.1178441284, Salmo salar	no
Carassius auratus	Salmo salar	Poecilia reticulata	Gyrodactylus kobayashii	Gyrodactylus salaris	Gyrodactylus bullatarudis	0.877293	1.42729	1.7886	0.177474	0.378496	0.32251	/-0.33455856205, Protopolystoma xenopodis -0.0, | /-2.1696e-06, Gyrodactylus bullatarudis \0.33455856205, | /-0.1167297859, Gyrodactylus salaris \0.261763905, /0.999 \-0.060744336, Gyrodactylus kobayashii	/-0.3885580578, Protopolystoma xenopodis -0.0, | /-0.2083171351, Salmo salar \0.3885580578, /0.378 | /-0.6193012136, Carassius auratus \0.0496747162, \-1.1692981941, Poecilia reticulata	no	AB_C
Carassius auratus	Salmo salar	Poecilia reticulata	Gyrodactylus kobayashii	Gyrodactylus salaris	Gyrodactylus bullatarudis	0.538263	0.472273	0.892446	0.177474	0.378496	0.32251	/-0.33455856205, Protopolystoma xenopodis -0.0, | /-2.1696e-06, Gyrodactylus bullatarudis \0.33455856205, | /-0.1167297859, Gyrodactylus salaris \0.261763905, /0.999 \-0.060744336, Gyrodactylus kobayashii	/-0.14485282715, Protopolystoma xenopodis -0.0, | /-0.2475436452, Carassius auratus \0.14485282715, | /-0.4132277715, Poecilia reticulata \0.2316744496, /1 \-0.0590448556, Salmo salar	no
Carassius auratus	Salmo salar	Poecilia reticulata	Gyrodactylus kobayashii	Gyrodactylus salaris	Gyrodactylus bullatarudis	0.195338	0.172341	0.230162	0.177474	0.378496	0.32251	/-0.33455856205, Protopolystoma xenopodis -0.0, | /-2.1696e-06, Gyrodactylus bullatarudis \0.33455856205, | /-0.1167297859, Gyrodactylus salaris \0.261763905, /0.999 \-0.060744336, Gyrodactylus kobayashii	/-0.02749289475, Protopolystoma xenopodis -0.0, | /-0.1094194896, Carassius auratus \0.02749289475, | /-0.1035820802, Poecilia reticulata \0.0171600794, /0.966 \-0.0687587004, Salmo salar	no
Carassius auratus	Salmo salar	Poecilia reticulata	Gyrodactylus kobayashii	Gyrodactylus salaris	Gyrodactylus bullatarudis	0.330799	0.264878	0.489556	0.177474	0.378496	0.32251	/-0.33455856205, Protopolystoma xenopodis -0.0, | /-2.1696e-06, Gyrodactylus bullatarudis \0.33455856205, | /-0.1167297859, Gyrodactylus salaris \0.261763905, /0.999 \-0.060744336, Gyrodactylus kobayashii	/-0.11173802055, Protopolystoma xenopodis -0.0, | /-0.197155131, Carassius auratus \0.11173802055, | /-0.2118175072, Poecilia reticulata \0.0805830456, /0.998 \-0.0530604278, Salmo salar	no
Carassius auratus	Salmo salar	Poecilia reticulata	Gyrodactylus kobayashii	Gyrodactylus salaris	Gyrodactylus bullatarudis	0.686444	1.66257	1.5365	0.177474	0.378496	0.32251	/-0.33455856205, Protopolystoma xenopodis -0.0, | /-2.1696e-06, Gyrodactylus bullatarudis \0.33455856205, | /-0.1167297859, Gyrodactylus salaris \0.261763905, /0.999 \-0.060744336, Gyrodactylus kobayashii	/-0.2280275898, Protopolystoma xenopodis -0.0, | /-0.3492715854, Salmo salar \0.2280275898, /0.434 | /-0.280184929, Carassius auratus \0.0569871572, \-1.2563111381, Poecilia reticulata	yes	AB_C
Carassius auratus	Salmo salar	Poecilia reticulata	Gyrodactylus kobayashii	Gyrodactylus salaris	Gyrodactylus bullatarudis	0.0919528	0.081407	0.103986	0.177474	0.378496	0.32251	/-0.33455856205, Protopolystoma xenopodis -0.0, | /-2.1696e-06, Gyrodactylus bullatarudis \0.33455856205, | /-0.1167297859, Gyrodactylus salaris \0.261763905, /0.999 \-0.060744336, Gyrodactylus kobayashii	/-0.02390630145, Protopolystoma xenopodis -0.0, | /-0.0296382657, Salmo salar \0.02390630145, /0.679 | /-0.0572660362, Carassius auratus \0.0050484735, \-0.0467202928, Poecilia reticulata	no
Carassius auratus	Salmo salar	Poecilia reticulata	Gyrodactylus kobayashii	Gyrodactylus salaris	Gyrodactylus bullatarudis	0.0433224	0.0199224	0.023402	0.177474	0.378496	0.32251	/-0.33455856205, Protopolystoma xenopodis -0.0, | /-2.1696e-06, Gyrodactylus bullatarudis \0.33455856205, | /-0.1167297859, Gyrodactylus salaris \0.261763905, /0.999 \-0.060744336, Gyrodactylus kobayashii	/-0.018372411, Protopolystoma xenopodis -0.0, | /-0.0168984349, Carassius auratus \0.018372411, | /-1.0002e-06, Poecilia reticulata \0.0065025552, /0.923 \-0.0199214332, Salmo salar	no
Carassius auratus	Salmo salar	Poecilia reticulata	Gyrodactylus kobayashii	Gyrodactylus salaris	Gyrodactylus bullatarudis	0.515836	0.346714	0.574446	0.177474	0.378496	0.32251	/-0.33455856205, Protopolystoma xenopodis -0.0, | /-2.1696e-06, Gyrodactylus bullatarudis \0.33455856205, | /-0.1167297859, Gyrodactylus salaris \0.261763905, /0.999 \-0.060744336, Gyrodactylus kobayashii	/-0.09824236185, Protopolystoma xenopodis -0.0, | /-0.1061718238, Salmo salar \0.09824236185, /0.668 | /-0.371784332, Carassius auratus \0.0378803426, \-0.2026616891, Poecilia reticulata	no
Carassius auratus	Salmo salar	Poecilia reticulata	Gyrodactylus kobayashii	Gyrodactylus salaris	Gyrodactylus bullatarudis	0.371508	0.299328	0.372929	0.177474	0.378496	0.32251	/-0.33455856205, Protopolystoma xenopodis -0.0, | /-2.1696e-06, Gyrodactylus bullatarudis \0.33455856205, | /-0.1167297859, Gyrodactylus salaris \0.261763905, /0.999 \-0.060744336, Gyrodactylus kobayashii	/-0.0732176684, Protopolystoma xenopodis -0.0, | /-0.1832810038, Carassius auratus \0.0732176684, | /-0.1503740424, Poecilia reticulata \0.0392736191, /0.998 \-0.148953844, Salmo salar	no
Carassius auratus	Salmo salar	Poecilia reticulata	Gyrodactylus kobayashii	Gyrodactylus salaris	Gyrodactylus bullatarudis	0.621374	0.518553	0.795701	0.177474	0.378496	0.32251	/-0.33455856205, Protopolystoma xenopodis -0.0, | /-2.1696e-06, Gyrodactylus bullatarudis \0.33455856205, | /-0.1167297859, Gyrodactylus salaris \0.261763905, /0.999 \-0.060744336, Gyrodactylus kobayashii	/-0.13327013325, Protopolystoma xenopodis -0.0, | /-0.390937178, Carassius auratus \0.13327013325, | /-0.3464399603, Poecilia reticulata \0.0583238961, /0.601 \-0.1721127244, Salmo salar	no
Carassius auratus	Salmo salar	Poecilia reticulata	Gyrodactylus kobayashii	Gyrodactylus salaris	Gyrodactylus bullatarudis	0.868227	1.31575	1.45249	0.177474	0.378496	0.32251	/-0.33455856205, Protopolystoma xenopodis -0.0, | /-2.1696e-06, Gyrodactylus bullatarudis \0.33455856205, | /-0.1167297859, Gyrodactylus salaris \0.261763905, /0.999 \-0.060744336, Gyrodactylus kobayashii	/-0.1680354824, Protopolystoma xenopodis -0.0, | /-0.230031836, Salmo salar \0.1680354824, /0.985 | /-0.5024819641, Carassius auratus \0.1357134312, \-0.9500051333, Poecilia reticulata	no	AB_C
Carassius auratus	Salmo salar	Poecilia reticulata	Gyrodactylus kobayashii	Gyrodactylus salaris	Gyrodactylus bullatarudis	0.30256	0.340845	0.358079	0.177474	0.378496	0.32251	/-0.33455856205, Protopolystoma xenopodis -0.0, | /-2.1696e-06, Gyrodactylus bullatarudis \0.33455856205, | /-0.1167297859, Gyrodactylus salaris \0.261763905, /0.999 \-0.060744336, Gyrodactylus kobayashii	/-0.0981271996, Protopolystoma xenopodis -0.0, | /-0.1359784555, Carassius auratus \0.0981271996, | /-0.1981816536, Poecilia reticulata \0.0239185904, /0.402 \-0.1426630263, Salmo salar	no	AB_C
Carassius auratus	Salmo salar	Poecilia reticulata	Gyrodactylus kobayashii	Gyrodactylus salaris	Gyrodactylus bullatarudis	0.828402	0.638724	0.665158	0.177474	0.378496	0.32251	/-0.33455856205, Protopolystoma xenopodis -0.0, | /-2.1696e-06, Gyrodactylus bullatarudis \0.33455856205, | /-0.1167297859, Gyrodactylus salaris \0.261763905, /0.999 \-0.060744336, Gyrodactylus kobayashii	/-0.19750439285, Protopolystoma xenopodis -0.0, | /-0.3065107787, Carassius auratus \0.19750439285, | /-0.237739807, Poecilia reticulata \0.1209070314, /0.609 \-0.4009846452, Salmo salar	no
Carassius auratus	Salmo salar	Poecilia reticulata	Gyrodactylus kobayashii	Gyrodactylus salaris	Gyrodactylus bullatarudis	0.278089	0.147901	0.322624	0.177474	0.378496	0.32251	/-0.33455856205, Protopolystoma xenopodis -0.0, | /-2.1696e-06, Gyrodactylus bullatarudis \0.33455856205, | /-0.1167297859, Gyrodactylus salaris \0.261763905, /0.999 \-0.060744336, Gyrodactylus kobayashii	/-0.1603555478, Protopolystoma xenopodis -0.0, | /-0.1509699345, Carassius auratus \0.1603555478, | /-0.0962177593, Poecilia reticulata \0.0754360299, /1 \-0.0516828362, Salmo salar	no
Carassius auratus	Salmo salar	Poecilia reticulata	Gyrodactylus kobayashii	Gyrodactylus salaris	Gyrodactylus bullatarudis	0.197581	0.183938	0.255305	0.177474	0.378496	0.32251	/-0.33455856205, Protopolystoma xenopodis -0.0, | /-2.1696e-06, Gyrodactylus bullatarudis \0.33455856205, | /-0.1167297859, Gyrodactylus salaris \0.261763905, /0.999 \-0.060744336, Gyrodactylus kobayashii	/-0.03170290715, Protopolystoma xenopodis -0.0, | /-0.1046271915, Poecilia reticulata \0.03170290715, /0.757 | /-0.1344740102, Carassius auratus \0.0162037229, \-0.063107469, Salmo salar	no
Carassius auratus	Salmo salar	Poecilia reticulata	Gyrodactylus kobayashii	Gyrodactylus salaris	Gyrodactylus bullatarudis	0.213913	0.227057	0.307496	0.177474	0.378496	0.32251	/-0.33455856205, Protopolystoma xenopodis -0.0, | /-2.1696e-06, Gyrodactylus bullatarudis \0.33455856205, | /-0.1167297859, Gyrodactylus salaris \0.261763905, /0.999 \-0.060744336, Gyrodactylus kobayashii	/-0.06730074985, Protopolystoma xenopodis -0.0, | /-0.0607509166, Carassius auratus \0.06730074985, | /-0.1603201502, Poecilia reticulata \0.0864248041, /1 \-0.0667370465, Salmo salar	no	AB_C
Carassius auratus	Salmo salar	Poecilia reticulata	Gyrodactylus kobayashii	Gyrodactylus salaris	Gyrodactylus bullatarudis	0.56851	0.509446	0.731257	0.177474	0.378496	0.32251	/-0.33455856205, Protopolystoma xenopodis -0.0, | /-2.1696e-06, Gyrodactylus bullatarudis \0.33455856205, | /-0.1167297859, Gyrodactylus salaris \0.261763905, /0.999 \-0.060744336, Gyrodactylus kobayashii	/-0.240461674, Protopolystoma xenopodis -0.0, | /-0.2950912296, Carassius auratus \0.240461674, | /-0.3360965795, Poecilia reticulata \0.1000692114, /0.999 \-0.1733493596, Salmo salar	no
Carassius auratus	Salmo salar	Poecilia reticulata	Gyrodactylus kobayashii	Gyrodactylus salaris	Gyrodactylus bullatarudis	0.723869	0.82129	1.14084	0.177474	0.378496	0.32251	/-0.33455856205, Protopolystoma xenopodis -0.0, | /-2.1696e-06, Gyrodactylus bullatarudis \0.33455856205, | /-0.1167297859, Gyrodactylus salaris \0.261763905, /0.999 \-0.060744336, Gyrodactylus kobayashii	/-0.18698627965, Protopolystoma xenopodis -0.0, | /-0.4155503494, Carassius auratus \0.18698627965, | /-0.6191293657, Poecilia reticulata \0.1061586424, /0.489 \-0.2021603913, Salmo salar	no	AB_C
Carassius auratus	Salmo salar	Poecilia reticulata	Gyrodactylus kobayashii	Gyrodactylus salaris	Gyrodactylus bullatarudis	0.318575	0.514054	0.494607	0.177474	0.378496	0.32251	/-0.33455856205, Protopolystoma xenopodis -0.0, | /-2.1696e-06, Gyrodactylus bullatarudis \0.33455856205, | /-0.1167297859, Gyrodactylus salaris \0.261763905, /0.999 \-0.060744336, Gyrodactylus kobayashii	/-0.092704242, Protopolystoma xenopodis -0.0, | /-0.3127168128, Poecilia reticulata \0.092704242, /0.498 | /-0.1495639378, Carassius auratus \0.0323261756, \-0.169011229, Salmo salar	yes	AB_C
Carassius auratus	Salmo salar	Poecilia reticulata	Gyrodactylus kobayashii	Gyrodactylus salaris	Gyrodactylus bullatarudis	0.0987792	0.131333	0.184339	0.177474	0.378496	0.32251	/-0.33455856205, Protopolystoma xenopodis -0.0, | /-2.1696e-06, Gyrodactylus bullatarudis \0.33455856205, | /-0.1167297859, Gyrodactylus salaris \0.261763905, /0.999 \-0.060744336, Gyrodactylus kobayashii	/-0.03266871095, Protopolystoma xenopodis -0.0, | /-0.0647125795, Carassius auratus \0.03266871095, | /-0.1084464428, Poecilia reticulata \0.0111801306, /0.36 \-0.0228864777, Salmo salar	no	AB_C
Carassius auratus	Salmo salar	Poecilia reticulata	Gyrodactylus kobayashii	Gyrodactylus salaris	Gyrodactylus bullatarudis	0.614547	0.321739	0.654414	0.177474	0.378496	0.32251	/-0.33455856205, Protopolystoma xenopodis -0.0, | /-2.1696e-06, Gyrodactylus bullatarudis \0.33455856205, | /-0.1167297859, Gyrodactylus salaris \0.261763905, /0.999 \-0.060744336, Gyrodactylus kobayashii	/-0.06446232795, Protopolystoma xenopodis -0.0, | /-0.4107445273, Carassius auratus \0.06446232795, | /-0.1808034287, Poecilia reticulata \0.0628664499, /0.998 \-0.1409355267, Salmo salar	no
Carassius auratus	Salmo salar	Poecilia reticulata	Gyrodactylus kobayashii	Gyrodactylus salaris	Gyrodactylus bullatarudis	0.552238	1.13056	1.30243	0.177474	0.378496	0.32251	/-0.33455856205, Protopolystoma xenopodis -0.0, | /-2.1696e-06, Gyrodactylus bullatarudis \0.33455856205, | /-0.1167297859, Gyrodactylus salaris \0.261763905, /0.999 \-0.060744336, Gyrodactylus kobayashii	/-0.20401734015, Protopolystoma xenopodis -0.0, | /-0.790631371, Poecilia reticulata \0.20401734015, /0.787 | /-0.3620558575, Carassius auratus \0.1497458223, \-0.1901825368, Salmo salar	no	AB_C
Carassius auratus	Salmo salar	Poecilia reticulata	Gyrodactylus kobayashii	Gyrodactylus salaris	Gyrodactylus bullatarudis	0.373187	0.710563	0.826136	0.177474	0.378496	0.32251	/-0.33455856205, Protopolystoma xenopodis -0.0, | /-2.1696e-06, Gyrodactylus bullatarudis \0.33455856205, | /-0.1167297859, Gyrodactylus salaris \0.261763905, /0.999 \-0.060744336, Gyrodactylus kobayashii	/-0.1807853517, Protopolystoma xenopodis -0.0, | /-0.1036413386, Salmo salar \0.1807853517, /0.482 | /-0.2443801687, Carassius auratus \0.0251658164, \-0.5817557277, Poecilia reticulata	no	AB_C
Carassius auratus	Salmo salar	Poecilia reticulata	Gyrodactylus kobayashii	Gyrodactylus salaris	Gyrodactylus bullatarudis	0.0327088	0.0348963	0.0406099	0.177474	0.378496	0.32251	/-0.33455856205, Protopolystoma xenopodis -0.0, | /-2.1696e-06, Gyrodactylus bullatarudis \0.33455856205, | /-0.1167297859, Gyrodactylus salaris \0.261763905, /0.999 \-0.060744336, Gyrodactylus kobayashii	/-0.00687864465, Protopolystoma xenopodis -0.0, | /-0.0113749947, Salmo salar \0.00687864465, /0.63 | /-0.019211185, Carassius auratus \0.0021226459, \-0.0213986702, Poecilia reticulata	no	AB_C
Carassius auratus	Salmo salar	Poecilia reticulata	Gyrodactylus kobayashii	Gyrodactylus salaris	Gyrodactylus bullatarudis	0.597654	0.688672	1.04609	0.177474	0.378496	0.32251	/-0.33455856205, Protopolystoma xenopodis -0.0, | /-2.1696e-06, Gyrodactylus bullatarudis \0.33455856205, | /-0.1167297859, Gyrodactylus salaris \0.261763905, /0.999 \-0.060744336, Gyrodactylus kobayashii	/-0.1134676334, Protopolystoma xenopodis -0.0, | /-0.3441387321, Carassius auratus \0.1134676334, | /-0.5685546329, Poecilia reticulata \0.1333978207, /1 \-0.1201177846, Salmo salar	no	AB_C
Carassius auratus	Salmo salar	Poecilia reticulata	Gyrodactylus kobayashii	Gyrodactylus salaris	Gyrodactylus bullatarudis	0.0653813	0.0482026	0.0627929	0.177474	0.378496	0.32251	/-0.33455856205, Protopolystoma xenopodis -0.0, | /-2.1696e-06, Gyrodactylus bullatarudis \0.33455856205, | /-0.1167297859, Gyrodactylus salaris \0.261763905, /0.999 \-0.060744336, Gyrodactylus kobayashii	/-0.0260983663, Protopolystoma xenopodis -0.0, | /-0.0181711859, Poecilia reticulata \0.0260983663, /0.379 | /-0.0399858177, Carassius auratus \0.0046359378, \-0.0253954938, Salmo salar	no
Carassius auratus	Salmo salar	Poecilia reticulata	Gyrodactylus kobayashii	Gyrodactylus salaris	Gyrodactylus bullatarudis	1.09172	0.733457	1.32622	0.177474	0.378496	0.32251	/-0.33455856205, Protopolystoma xenopodis -0.0, | /-2.1696e-06, Gyrodactylus bullatarudis \0.33455856205, | /-0.1167297859, Gyrodactylus salaris \0.261763905, /0.999 \-0.060744336, Gyrodactylus kobayashii	/-0.26307200735, Protopolystoma xenopodis -0.0, | /-0.5936499951, Carassius auratus \0.26307200735, | /-0.4839757576, Poecilia reticulata \0.248589474, /1 \-0.2494811075, Salmo salar	no
Carassius auratus	Salmo salar	Poecilia reticulata	Gyrodactylus kobayashii	Gyrodactylus salaris	Gyrodactylus bullatarudis	0.212749	0.164939	0.263415	0.177474	0.378496	0.32251	/-0.33455856205, Protopolystoma xenopodis -0.0, | /-2.1696e-06, Gyrodactylus bullatarudis \0.33455856205, | /-0.1167297859, Gyrodactylus salaris \0.261763905, /0.999 \-0.060744336, Gyrodactylus kobayashii	/-0.0626051428, Protopolystoma xenopodis -0.0, | /-0.1436083685, Carassius auratus \0.0626051428, | /-0.1078030122, Poecilia reticulata \0.0120039357, /0.546 \-0.0571362385, Salmo salar	no
Carassius auratus	Salmo salar	Poecilia reticulata	Gyrodactylus kobayashii	Gyrodactylus salaris	Gyrodactylus bullatarudis	0.365899	0.445159	0.55042	0.177474	0.378496	0.32251	/-0.33455856205, Protopolystoma xenopodis -0.0, | /-2.1696e-06, Gyrodactylus bullatarudis \0.33455856205, | /-0.1167297859, Gyrodactylus salaris \0.261763905, /0.999 \-0.060744336, Gyrodactylus kobayashii	/-0.08939434245, Protopolystoma xenopodis -0.0, | /-0.2699761956, Poecilia reticulata \0.08939434245, /0.974 | /-0.235580154, Carassius auratus \0.0448634379, \-0.1303189813, Salmo salar	no	AB_C
Carassius auratus	Salmo salar	Poecilia reticulata	Gyrodactylus kobayashii	Gyrodactylus salaris	Gyrodactylus bullatarudis	0.286983	0.385491	0.459922	0.177474	0.378496	0.32251	/-0.33455856205, Protopolystoma xenopodis -0.0, | /-2.1696e-06, Gyrodactylus bullatarudis \0.33455856205, | /-0.1167297859, Gyrodactylus salaris \0.261763905, /0.999 \-0.060744336, Gyrodactylus kobayashii	/-0.12339093265, Protopolystoma xenopodis -0.0, | /-0.2355499274, Poecilia reticulata \0.12339093265, /0.944 | /-0.180706846, Carassius auratus \0.0436649236, \-0.1062756696, Salmo salar	no	AB_C
Carassius auratus	Salmo salar	Poecilia reticulata	Gyrodactylus kobayashii	Gyrodactylus salaris	Gyrodactylus bullatarudis	0.498884	0.744667	0.775343	0.177474	0.378496	0.32251	/-0.33455856205, Protopolystoma xenopodis -0.0, | /-2.1696e-06, Gyrodactylus bullatarudis \0.33455856205, | /-0.1167297859, Gyrodactylus salaris \0.261763905, /0.999 \-0.060744336, Gyrodactylus kobayashii	/-0.19629061925, Protopolystoma xenopodis -0.0, | /-0.2076686734, Carassius auratus \0.19629061925, | /-0.5105626983, Poecilia reticulata \0.0571112064, /0.927 \-0.2341039417, Salmo salar	no	AB_C
Carassius auratus	Salmo salar	Poecilia reticulata	Gyrodactylus kobayashii	Gyrodactylus salaris	Gyrodactylus bullatarudis	0.611515	0.577593	0.753415	0.177474	0.378496	0.32251	/-0.33455856205, Protopolystoma xenopodis -0.0, | /-2.1696e-06, Gyrodactylus bullatarudis \0.33455856205, | /-0.1167297859, Gyrodactylus salaris \0.261763905, /0.999 \-0.060744336, Gyrodactylus kobayashii	/-0.15219409, Protopolystoma xenopodis -0.0, | /-0.3346876669, Carassius auratus \0.15219409, | /-0.3597461968, Poecilia reticulata \0.0589808601, /0.789 \-0.2178466344, Salmo salar	no
Carassius auratus	Salmo salar	Poecilia reticulata	Gyrodactylus kobayashii	Gyrodactylus salaris	Gyrodactylus bullatarudis	0.11875	0.0960295	0.168817	0.177474	0.378496	0.32251	/-0.33455856205, Protopolystoma xenopodis -0.0, | /-2.1696e-06, Gyrodactylus bullatarudis \0.33455856205, | /-0.1167297859, Gyrodactylus salaris \0.261763905, /0.999 \-0.060744336, Gyrodactylus kobayashii	/-0.0516157783, Protopolystoma xenopodis -0.0, | /-0.0765159532, Carassius auratus \0.0516157783, | /-0.0730484691, Poecilia reticulata \0.0192526861, /0.712 \-0.0229810275, Salmo salar	no
Carassius auratus	Salmo salar	Poecilia reticulata	Gyrodactylus kobayashii	Gyrodactylus salaris	Gyrodactylus bullatarudis	0.186433	0.188275	0.237824	0.177474	0.378496	0.32251	/-0.33455856205, Protopolystoma xenopodis -0.0, | /-2.1696e-06, Gyrodactylus bullatarudis \0.33455856205, | /-0.1167297859, Gyrodactylus salaris \0.261763905, /0.999 \-0.060744336, Gyrodactylus kobayashii	/-0.042380822, Protopolystoma xenopodis -0.0, | /-0.1015599174, Poecilia reticulata \0.042380822, /0.459 | /-0.1179907559, Carassius auratus \0.0182736046, \-0.0684418979, Salmo salar	no	AB_C
Carassius auratus	Salmo salar	Poecilia reticulata	Gyrodactylus kobayashii	Gyrodactylus salaris	Gyrodactylus bullatarudis	1.02661	0.65168	1.13527	0.177474	0.378496	0.32251	/-0.33455856205, Protopolystoma xenopodis -0.0, | /-2.1696e-06, Gyrodactylus bullatarudis \0.33455856205, | /-0.1167297859, Gyrodactylus salaris \0.261763905, /0.999 \-0.060744336, Gyrodactylus kobayashii	/-0.2070825551, Protopolystoma xenopodis -0.0, | /-0.5422026982, Carassius auratus \0.2070825551, | /-0.3801724947, Poecilia reticulata \0.2128973275, /1 \-0.2715070741, Salmo salar	no
Carassius auratus	Salmo salar	Poecilia reticulata	Gyrodactylus kobayashii	Gyrodactylus salaris	Gyrodactylus bullatarudis	0.34635	0.203669	0.30202	0.177474	0.378496	0.32251	/-0.33455856205, Protopolystoma xenopodis -0.0, | /-2.1696e-06, Gyrodactylus bullatarudis \0.33455856205, | /-0.1167297859, Gyrodactylus salaris \0.261763905, /0.999 \-0.060744336, Gyrodactylus kobayashii	/-0.08312537495, Protopolystoma xenopodis -0.0, | /-0.1762295274, Carassius auratus \0.08312537495, | /-0.0796698401, Poecilia reticulata \0.0461209812, /0.998 \-0.1239996221, Salmo salar	no
Carassius auratus	Salmo salar	Poecilia reticulata	Gyrodactylus kobayashii	Gyrodactylus salaris	Gyrodactylus bullatarudis	0.460169	0.38168	0.597433	0.177474	0.378496	0.32251	/-0.33455856205, Protopolystoma xenopodis -0.0, | /-2.1696e-06, Gyrodactylus bullatarudis \0.33455856205, | /-0.1167297859, Gyrodactylus salaris \0.261763905, /0.999 \-0.060744336, Gyrodactylus kobayashii	/-0.1474217303, Protopolystoma xenopodis -0.0, | /-0.2250195238, Carassius auratus \0.1474217303, | /-0.2594720306, Poecilia reticulata \0.1129414191, /1 \-0.1222083015, Salmo salar	no
Carassius auratus	Salmo salar	Poecilia reticulata	Gyrodactylus kobayashii	Gyrodactylus salaris	Gyrodactylus bullatarudis	1.20499	1.10014	1.53582	0.177474	0.378496	0.32251	/-0.33455856205, Protopolystoma xenopodis -0.0, | /-2.1696e-06, Gyrodactylus bullatarudis \0.33455856205, | /-0.1167297859, Gyrodactylus salaris \0.261763905, /0.999 \-0.060744336, Gyrodactylus kobayashii	/-0.25175084915, Protopolystoma xenopodis -0.0, | /-0.7069808039, Carassius auratus \0.25175084915, | /-0.7154825711, Poecilia reticulata \0.1133540332, /0.892 \-0.3846576526, Salmo salar	no
Carassius auratus	Salmo salar	Poecilia reticulata	Gyrodactylus kobayashii	Gyrodactylus salaris	Gyrodactylus bullatarudis	0.372574	0.418862	0.555924	0.177474	0.378496	0.32251	/-0.33455856205, Protopolystoma xenopodis -0.0, | /-2.1696e-06, Gyrodactylus bullatarudis \0.33455856205, | /-0.1167297859, Gyrodactylus salaris \0.261763905, /0.999 \-0.060744336, Gyrodactylus kobayashii	/-0.1251848578, Protopolystoma xenopodis -0.0, | /-0.2042158656, Carassius auratus \0.1251848578, | /-0.3011065229, Poecilia reticulata \0.0506019591, /0.925 \-0.1177557728, Salmo salar	no	AB_C
Carassius auratus	Salmo salar	Poecilia reticulata	Gyrodactylus kobayashii	Gyrodactylus salaris	Gyrodactylus bullatarudis	0.183347	0.121274	0.217196	0.177474	0.378496	0.32251	/-0.33455856205, Protopolystoma xenopodis -0.0, | /-2.1696e-06, Gyrodactylus bullatarudis \0.33455856205, | /-0.1167297859, Gyrodactylus salaris \0.261763905, /0.999 \-0.060744336, Gyrodactylus kobayashii	/-0.0475357384, Protopolystoma xenopodis -0.0, | /-0.1172100268, Carassius auratus \0.0475357384, | /-0.0775614058, Poecilia reticulata \0.0224247229, /0.998 \-0.0437121148, Salmo salar	no
Carassius auratus	Salmo salar	Poecilia reticulata	Gyrodactylus kobayashii	Gyrodactylus salaris	Gyrodactylus bullatarudis	0.539198	0.435783	0.713234	0.177474	0.378496	0.32251	/-0.33455856205, Protopolystoma xenopodis -0.0, | /-2.1696e-06, Gyrodactylus bullatarudis \0.33455856205, | /-0.1167297859, Gyrodactylus salaris \0.261763905, /0.999 \-0.060744336, Gyrodactylus kobayashii	/-0.19941859675, Protopolystoma xenopodis -0.0, | /-0.2944107872, Carassius auratus \0.19941859675, | /-0.3049094804, Poecilia reticulata \0.1139133135, /1 \-0.1308736907, Salmo salar	no
Carassius auratus	Salmo salar	Poecilia reticulata	Gyrodactylus kobayashii	Gyrodactylus salaris	Gyrodactylus bullatarudis	0.486167	0.515912	0.669206	0.177474	0.378496	0.32251	/-0.33455856205, Protopolystoma xenopodis -0.0, | /-2.1696e-06, Gyrodactylus bullatarudis \0.33455856205, | /-0.1167297859, Gyrodactylus salaris \0.261763905, /0.999 \-0.060744336, Gyrodactylus kobayashii	/-0.22658314135, Protopolystoma xenopodis -0.0, | /-0.2906038453, Poecilia reticulata \0.22658314135, /0.648 | /-0.3197301152, Carassius auratus \0.0588720649, \-0.1664364458, Salmo salar	no	AB_C
Carassius auratus	Salmo salar	Poecilia reticulata	Gyrodactylus kobayashii	Gyrodactylus salaris	Gyrodactylus bullatarudis	0.363337	0.720366	0.73356	0.177474	0.378496	0.32251	/-0.33455856205, Protopolystoma xenopodis -0.0, | /-2.1696e-06, Gyrodactylus bullatarudis \0.33455856205, | /-0.1167297859, Gyrodactylus salaris \0.261763905, /0.999 \-0.060744336, Gyrodactylus kobayashii	/-0.08727118915, Protopolystoma xenopodis -0.0, | /-0.1488476106, Salmo salar \0.08727118915, /0.367 | /-0.1882653761, Carassius auratus \0.0262235801, \-0.5452945495, Poecilia reticulata	no	AB_C
Carassius auratus	Salmo salar	Poecilia reticulata	Gyrodactylus kobayashii	Gyrodactylus salaris	Gyrodactylus bullatarudis	0.107896	0.148373	0.166749	0.177474	0.378496	0.32251	/-0.33455856205, Protopolystoma xenopodis -0.0, | /-2.1696e-06, Gyrodactylus bullatarudis \0.33455856205, | /-0.1167297859, Gyrodactylus salaris \0.261763905, /0.999 \-0.060744336, Gyrodactylus kobayashii	/-0.01152412455, Protopolystoma xenopodis -0.0, | /-0.0352042907, Carassius auratus \0.01152412455, | /-0.1036133561, Poecilia reticulata \0.0279316361, /0.987 \-0.0447597041, Salmo salar	no	AB_C
Carassius auratus	Salmo salar	Poecilia reticulata	Gyrodactylus kobayashii	Gyrodactylus salaris	Gyrodactylus bullatarudis	0.469697	0.370148	0.413938	0.177474	0.378496	0.32251	/-0.33455856205, Protopolystoma xenopodis -0.0, | /-2.1696e-06, Gyrodactylus bullatarudis \0.33455856205, | /-0.1167297859, Gyrodactylus salaris \0.261763905, /0.999 \-0.060744336, Gyrodactylus kobayashii	/-0.12109536985, Protopolystoma xenopodis -0.0, | /-0.1527166128, Carassius auratus \0.12109536985, | /-0.157194443, Poecilia reticulata \0.104026915, /0.996 \-0.2129535516, Salmo salar	no
Carassius auratus	Salmo salar	Poecilia reticulata	Gyrodactylus kobayashii	Gyrodactylus salaris	Gyrodactylus bullatarudis	0.555477	0.607525	0.71354	0.177474	0.378496	0.32251	/-0.33455856205, Protopolystoma xenopodis -0.0, | /-2.1696e-06, Gyrodactylus bullatarudis \0.33455856205, | /-0.1167297859, Gyrodactylus salaris \0.261763905, /0.999 \-0.060744336, Gyrodactylus kobayashii	/-0.18809414045, Protopolystoma xenopodis -0.0, | /-0.2650526657, Carassius auratus \0.18809414045, | /-0.3827937519, Poecilia reticulata \0.0656937188, /1 \-0.2247309687, Salmo salar	no	AB_C
Carassius auratus	Salmo salar	Poecilia reticulata	Gyrodactylus kobayashii	Gyrodactylus salaris	Gyrodactylus bullatarudis	0.875151	0.919087	1.18781	0.177474	0.378496	0.32251	/-0.33455856205, Protopolystoma xenopodis -0.0, | /-2.1696e-06, Gyrodactylus bullatarudis \0.33455856205, | /-0.1167297859, Gyrodactylus salaris \0.261763905, /0.999 \-0.060744336, Gyrodactylus kobayashii	/-0.2018345186, Protopolystoma xenopodis -0.0, | /-0.1929325609, Salmo salar \0.2018345186, /0.687 | /-0.5719389503, Carassius auratus \0.1102797476, \-0.6158749196, Poecilia reticulata	no	AB_C
Carassius auratus	Salmo salar	Poecilia reticulata	Gyrodactylus kobayashii	Gyrodactylus salaris	Gyrodactylus bullatarudis	0.359592	0.390473	0.457536	0.177474	0.378496	0.32251	/-0.33455856205, Protopolystoma xenopodis -0.0, | /-2.1696e-06, Gyrodactylus bullatarudis \0.33455856205, | /-0.1167297859, Gyrodactylus salaris \0.261763905, /0.999 \-0.060744336, Gyrodactylus kobayashii	/-0.1101276731, Protopolystoma xenopodis -0.0, | /-0.1296862279, Carassius auratus \0.1101276731, | /-0.2442083604, Poecilia reticulata \0.0836416196, /1 \-0.1462646192, Salmo salar	no	AB_C
Carassius auratus	Salmo salar	Poecilia reticulata	Gyrodactylus kobayashii	Gyrodactylus salaris	Gyrodactylus bullatarudis	1.64531	1.53243	2.51169	0.177474	0.378496	0.32251	/-0.33455856205, Protopolystoma xenopodis -0.0, | /-2.1696e-06, Gyrodactylus bullatarudis \0.33455856205, | /-0.1167297859, Gyrodactylus salaris \0.261763905, /0.999 \-0.060744336, Gyrodactylus kobayashii	/-0.56484189075, Protopolystoma xenopodis -0.0, | /-1.1677380968, Carassius auratus \0.56484189075, | /-1.1994075889, Poecilia reticulata \0.1445466989, /0.537 \-0.3330273115, Salmo salar	no
Carassius auratus	Salmo salar	Poecilia reticulata	Gyrodactylus kobayashii	Gyrodactylus salaris	Gyrodactylus bullatarudis	0.812075	0.867847	1.25128	0.177474	0.378496	0.32251	/-0.33455856205, Protopolystoma xenopodis -0.0, | /-2.1696e-06, Gyrodactylus bullatarudis \0.33455856205, | /-0.1167297859, Gyrodactylus salaris \0.261763905, /0.999 \-0.060744336, Gyrodactylus kobayashii	/-0.3992939677, Protopolystoma xenopodis -0.0, | /-0.5501470456, Poecilia reticulata \0.3992939677, /0.547 | /-0.5977525395, Carassius auratus \0.1033776066, \-0.2143226824, Salmo salar	no	AB_C
Carassius auratus	Salmo salar	Poecilia reticulata	Gyrodactylus kobayashii	Gyrodactylus salaris	Gyrodactylus bullatarudis	0.143385	0.127973	0.17185	0.177474	0.378496	0.32251	/-0.33455856205, Protopolystoma xenopodis -0.0, | /-2.1696e-06, Gyrodactylus bullatarudis \0.33455856205, | /-0.1167297859, Gyrodactylus salaris \0.261763905, /0.999 \-0.060744336, Gyrodactylus kobayashii	/-0.0441443255, Protopolystoma xenopodis -0.0, | /-0.0668108339, Carassius auratus \0.0441443255, | /-0.0782189316, Poecilia reticulata \0.0268204319, /0.995 \-0.0497540809, Salmo salar	no
Carassius auratus	Salmo salar	Poecilia reticulata	Gyrodactylus kobayashii	Gyrodactylus salaris	Gyrodactylus bullatarudis	0.101196	0.0850288	0.138355	0.177474	0.378496	0.32251	/-0.33455856205, Protopolystoma xenopodis -0.0, | /-2.1696e-06, Gyrodactylus bullatarudis \0.33455856205, | /-0.1167297859, Gyrodactylus salaris \0.261763905, /0.999 \-0.060744336, Gyrodactylus kobayashii	/-0.02825437865, Protopolystoma xenopodis -0.0, | /-0.0563145369, Carassius auratus \0.02825437865, | /-0.0610937626, Poecilia reticulata \0.0209462139, /1 \-0.023935066, Salmo salar	no
Carassius auratus	Salmo salar	Poecilia reticulata	Gyrodactylus kobayashii	Gyrodactylus salaris	Gyrodactylus bullatarudis	0.181666	0.143343	0.193521	0.177474	0.378496	0.32251	/-0.33455856205, Protopolystoma xenopodis -0.0, | /-2.1696e-06, Gyrodactylus bullatarudis \0.33455856205, | /-0.1167297859, Gyrodactylus salaris \0.261763905, /0.999 \-0.060744336, Gyrodactylus kobayashii	/-0.06071103615, Protopolystoma xenopodis -0.0, | /-0.087159901, Carassius auratus \0.06071103615, | /-0.0775991437, Poecilia reticulata \0.0287619286, /1 \-0.0657442732, Salmo salar	no
Carassius auratus	Salmo salar	Poecilia reticulata	Gyrodactylus kobayashii	Gyrodactylus salaris	Gyrodactylus bullatarudis	0.689922	0.8006	0.750096	0.177474	0.378496	0.32251	/-0.33455856205, Protopolystoma xenopodis -0.0, | /-2.1696e-06, Gyrodactylus bullatarudis \0.33455856205, | /-0.1167297859, Gyrodactylus salaris \0.261763905, /0.999 \-0.060744336, Gyrodactylus kobayashii	/-0.20053489015, Protopolystoma xenopodis -0.0, | /-0.2668374882, Salmo salar \0.20053489015, /0.665 | /-0.3197089572, Carassius auratus \0.1033753166, \-0.4303869726, Poecilia reticulata	yes	AB_C
Carassius auratus	Salmo salar	Poecilia reticulata	Gyrodactylus kobayashii	Gyrodactylus salaris	Gyrodactylus bullatarudis	0.343208	0.216927	0.336443	0.177474	0.378496	0.32251	/-0.33455856205, Protopolystoma xenopodis -0.0, | /-2.1696e-06, Gyrodactylus bullatarudis \0.33455856205, | /-0.1167297859, Gyrodactylus salaris \0.261763905, /0.999 \-0.060744336, Gyrodactylus kobayashii	/-0.0770371446, Protopolystoma xenopodis -0.0, | /-0.1799437896, Carassius auratus \0.0770371446, | /-0.1050811488, Poecilia reticulata \0.0514184375, /0.991 \-0.1118454264, Salmo salar	no
Carassius auratus	Salmo salar	Poecilia reticulata	Gyrodactylus kobayashii	Gyrodactylus salaris	Gyrodactylus bullatarudis	0.219462	0.217909	0.268098	0.177474	0.378496	0.32251	/-0.33455856205, Protopolystoma xenopodis -0.0, | /-2.1696e-06, Gyrodactylus bullatarudis \0.33455856205, | /-0.1167297859, Gyrodactylus salaris \0.261763905, /0.999 \-0.060744336, Gyrodactylus kobayashii	/-0.09460035365, Protopolystoma xenopodis -0.0, | /-0.0474023487, Salmo salar \0.09460035365, /0.983 | /-0.1348253667, Carassius auratus \0.037233952, \-0.1332727068, Poecilia reticulata	no
Carassius auratus	Salmo salar	Poecilia reticulata	Gyrodactylus kobayashii	Gyrodactylus salaris	Gyrodactylus bullatarudis	0.200477	0.206169	0.163292	0.177474	0.378496	0.32251	/-0.33455856205, Protopolystoma xenopodis -0.0, | /-2.1696e-06, Gyrodactylus bullatarudis \0.33455856205, | /-0.1167297859, Gyrodactylus salaris \0.261763905, /0.999 \-0.060744336, Gyrodactylus kobayashii	/-0.03203133045, Protopolystoma xenopodis -0.0, | /-0.0880207608, Salmo salar \0.03203133045, /0.622 | /-0.0787999635, Carassius auratus \0.0336561375, \-0.0844916636, Poecilia reticulata	no
Carassius auratus	Salmo salar	Poecilia reticulata	Gyrodactylus kobayashii	Gyrodactylus salaris	Gyrodactylus bullatarudis	1.62797	1.31324	2.40956	0.177474	0.378496	0.32251	/-0.33455856205, Protopolystoma xenopodis -0.0, | /-2.1696e-06, Gyrodactylus bullatarudis \0.33455856205, | /-0.1167297859, Gyrodactylus salaris \0.261763905, /0.999 \-0.060744336, Gyrodactylus kobayashii	/-0.6662799581, Protopolystoma xenopodis -0.0, | /-1.1835839052, Carassius auratus \0.6662799581, | /-1.0474134526, Poecilia reticulata \0.1785630972, /0.625 \-0.2658235064, Salmo salar	no
Carassius auratus	Salmo salar	Poecilia reticulata	Gyrodactylus kobayashii	Gyrodactylus salaris	Gyrodactylus bullatarudis	0.487247	0.318441	0.338878	0.177474	0.378496	0.32251	/-0.33455856205, Protopolystoma xenopodis -0.0, | /-2.1696e-06, Gyrodactylus bullatarudis \0.33455856205, | /-0.1167297859, Gyrodactylus salaris \0.261763905, /0.999 \-0.060744336, Gyrodactylus kobayashii	/-0.06464567695, Protopolystoma xenopodis -0.0, | /-0.2045499648, Salmo salar \0.06464567695, /0.83 | /-0.2538420986, Carassius auratus \0.028855238, \-0.0850357795, Poecilia reticulata	no
Carassius auratus	Salmo salar	Poecilia reticulata	Gyrodactylus kobayashii	Gyrodactylus salaris	Gyrodactylus bullatarudis	1.17307	0.798441	1.38817	0.177474	0.378496	0.32251	/-0.33455856205, Protopolystoma xenopodis -0.0, | /-2.1696e-06, Gyrodactylus bullatarudis \0.33455856205, | /-0.1167297859, Gyrodactylus salaris \0.261763905, /0.999 \-0.060744336, Gyrodactylus kobayashii	/-0.35438628855, Protopolystoma xenopodis -0.0, | /-0.6277563709, Carassius auratus \0.35438628855, | /-0.5067670643, Poecilia reticulata \0.2536439898, /1 \-0.2916738492, Salmo salar	no
Carassius auratus	Salmo salar	Poecilia reticulata	Gyrodactylus kobayashii	Gyrodactylus salaris	Gyrodactylus bullatarudis	0.737568	0.528508	0.888547	0.177474	0.378496	0.32251	/-0.33455856205, Protopolystoma xenopodis -0.0, | /-2.1696e-06, Gyrodactylus bullatarudis \0.33455856205, | /-0.1167297859, Gyrodactylus salaris \0.261763905, /0.999 \-0.060744336, Gyrodactylus kobayashii	/-0.27621221355, Protopolystoma xenopodis -0.0, | /-0.4267879596, Carassius auratus \0.27621221355, | /-0.3397438041, Poecilia reticulata \0.1220150954, /0.998 \-0.1887644901, Salmo salar	no
Carassius auratus	Salmo salar	Poecilia reticulata	Gyrodactylus kobayashii	Gyrodactylus salaris	Gyrodactylus bullatarudis	0.178609	0.150288	0.235079	0.177474	0.378496	0.32251	/-0.33455856205, Protopolystoma xenopodis -0.0, | /-2.1696e-06, Gyrodactylus bullatarudis \0.33455856205, | /-0.1167297859, Gyrodactylus salaris \0.261763905, /0.999 \-0.060744336, Gyrodactylus kobayashii	/-0.0547684746, Protopolystoma xenopodis -0.0, | /-0.0982863544, Carassius auratus \0.0547684746, | /-0.1033791873, Poecilia reticulata \0.033413014, /1 \-0.0469092986, Salmo salar	no
Carassius auratus	Salmo salar	Poecilia reticulata	Gyrodactylus kobayashii	Gyrodactylus salaris	Gyrodactylus bullatarudis	0.676823	0.668234	1.01965	0.177474	0.378496	0.32251	/-0.33455856205, Protopolystoma xenopodis -0.0, | /-2.1696e-06, Gyrodactylus bullatarudis \0.33455856205, | /-0.1167297859, Gyrodactylus salaris \0.261763905, /0.999 \-0.060744336, Gyrodactylus kobayashii	/-0.3357672761, Protopolystoma xenopodis -0.0, | /-0.3837090956, Carassius auratus \0.3357672761, | /-0.5055298093, Poecilia reticulata \0.1304103091, /0.999 \-0.1627040123, Salmo salar	no
Carassius auratus	Salmo salar	Poecilia reticulata	Gyrodactylus kobayashii	Gyrodactylus salaris	Gyrodactylus bullatarudis	0.433542	0.357546	0.542044	0.177474	0.378496	0.32251	/-0.33455856205, Protopolystoma xenopodis -0.0, | /-2.1696e-06, Gyrodactylus bullatarudis \0.33455856205, | /-0.1167297859, Gyrodactylus salaris \0.261763905, /0.999 \-0.060744336, Gyrodactylus kobayashii	/-0.2653743387, Protopolystoma xenopodis -0.0, | /-0.0709748265, Salmo salar \0.2653743387, /0.89 | /-0.3090201122, Carassius auratus \0.0535469696, \-0.23302429, Poecilia reticulata	no
Carassius auratus	Salmo salar	Poecilia reticulata	Gyrodactylus kobayashii	Gyrodactylus salaris	Gyrodactylus bullatarudis	0.213664	0.604616	0.567824	0.177474	0.378496	0.32251	/-0.33455856205, Protopolystoma xenopodis -0.0, | /-2.1696e-06, Gyrodactylus bullatarudis \0.33455856205, | /-0.1167297859, Gyrodactylus salaris \0.261763905, /0.999 \-0.060744336, Gyrodactylus kobayashii	/-0.2474193663, Protopolystoma xenopodis -0.0, | /-0.330669137, Poecilia reticulata \0.2474193663, /0.929 | /-0.0884364334, Carassius auratus \0.1487184466, \-0.1252279903, Salmo salar	yes	AB_C
Carassius auratus	Salmo salar	Poecilia reticulata	Gyrodactylus kobayashii	Gyrodactylus salaris	Gyrodactylus bullatarudis	0.92088	0.700839	1.05692	0.177474	0.378496	0.32251	/-0.33455856205, Protopolystoma xenopodis -0.0, | /-2.1696e-06, Gyrodactylus bullatarudis \0.33455856205, | /-0.1167297859, Gyrodactylus salaris \0.261763905, /0.999 \-0.060744336, Gyrodactylus kobayashii	/-0.36343118065, Protopolystoma xenopodis -0.0, | /-0.4526387435, Carassius auratus \0.36343118065, | /-0.4184421909, Poecilia reticulata \0.1858439873, /1 \-0.2823969114, Salmo salar	no
Carassius auratus	Salmo salar	Poecilia reticulata	Gyrodactylus kobayashii	Gyrodactylus salaris	Gyrodactylus bullatarudis	1.90251	3.15038	2.87513	0.177474	0.378496	0.32251	/-0.33455856205, Protopolystoma xenopodis -0.0, | /-2.1696e-06, Gyrodactylus bullatarudis \0.33455856205, | /-0.1167297859, Gyrodactylus salaris \0.261763905, /0.999 \-0.060744336, Gyrodactylus kobayashii	/-0.4608311381, Protopolystoma xenopodis -0.0, | /-1.9487855302, Poecilia reticulata \0.4608311381, /0.433 | /-0.813629468, Carassius auratus \0.1127140323, \-1.08887979, Salmo salar	yes	AB_C
Carassius auratus	Salmo salar	Poecilia reticulata	Gyrodactylus kobayashii	Gyrodactylus salaris	Gyrodactylus bullatarudis	0.185981	0.139575	0.212141	0.177474	0.378496	0.32251	/-0.33455856205, Protopolystoma xenopodis -0.0, | /-2.1696e-06, Gyrodactylus bullatarudis \0.33455856205, | /-0.1167297859, Gyrodactylus salaris \0.261763905, /0.999 \-0.060744336, Gyrodactylus kobayashii	/-0.0604666057, Protopolystoma xenopodis -0.0, | /-0.0855125467, Carassius auratus \0.0604666057, | /-0.0828673223, Poecilia reticulata \0.0437611006, /1 \-0.0567075893, Salmo salar	no
Carassius auratus	Salmo salar	Poecilia reticulata	Gyrodactylus kobayashii	Gyrodactylus salaris	Gyrodactylus bullatarudis	0.184949	0.232594	0.153415	0.177474	0.378496	0.32251	/-0.33455856205, Protopolystoma xenopodis -0.0, | /-2.1696e-06, Gyrodactylus bullatarudis \0.33455856205, | /-0.1167297859, Gyrodactylus salaris \0.261763905, /0.999 \-0.060744336, Gyrodactylus kobayashii	/-0.03575800175, Protopolystoma xenopodis -0.0, | /-0.1224006802, Salmo salar \0.03575800175, /0.451 | /-0.0528846692, Carassius auratus \0.0096635364, \-0.1005298472, Poecilia reticulata	no
Carassius auratus	Salmo salar	Poecilia reticulata	Gyrodactylus kobayashii	Gyrodactylus salaris	Gyrodactylus bullatarudis	0.194919	0.192505	0.176624	0.177474	0.378496	0.32251	/-0.33455856205, Protopolystoma xenopodis -0.0, | /-2.1696e-06, Gyrodactylus bullatarudis \0.33455856205, | /-0.1167297859, Gyrodactylus salaris \0.261763905, /0.999 \-0.060744336, Gyrodactylus kobayashii	/-0.056910089, Protopolystoma xenopodis -0.0, | /-0.0884220109, Salmo salar \0.056910089, /0.909 | /-0.089519096, Carassius auratus \0.0169783058, \-0.0871047842, Poecilia reticulata	no
Carassius auratus	Salmo salar	Poecilia reticulata	Gyrodactylus kobayashii	Gyrodactylus salaris	Gyrodactylus bullatarudis	0.223014	0.214291	0.277917	0.177474	0.378496	0.32251	/-0.33455856205, Protopolystoma xenopodis -0.0, | /-2.1696e-06, Gyrodactylus bullatarudis \0.33455856205, | /-0.1167297859, Gyrodactylus salaris \0.261763905, /0.999 \-0.060744336, Gyrodactylus kobayashii	/-0.08209615055, Protopolystoma xenopodis -0.0, | /-0.1110497328, Carassius auratus \0.08209615055, | /-0.1345970533, Poecilia reticulata \0.0322704709, /1 \-0.0796939541, Salmo salar	no
Carassius auratus	Salmo salar	Poecilia reticulata	Gyrodactylus kobayashii	Gyrodactylus salaris	Gyrodactylus bullatarudis	0.392703	0.880045	1.12787	0.177474	0.378496	0.32251	/-0.33455856205, Protopolystoma xenopodis -0.0, | /-2.1696e-06, Gyrodactylus bullatarudis \0.33455856205, | /-0.1167297859, Gyrodactylus salaris \0.261763905, /0.999 \-0.060744336, Gyrodactylus kobayashii	/-0.0872724526, Protopolystoma xenopodis -0.0, | /-0.2416640762, Carassius auratus \0.0872724526, | /-0.8076080152, Poecilia reticulata \0.0786027879, /0.81 \-0.0724366344, Salmo salar	no	AB_C
Carassius auratus	Salmo salar	Poecilia reticulata	Gyrodactylus kobayashii	Gyrodactylus salaris	Gyrodactylus bullatarudis	0.132737	0.169903	0.166965	0.177474	0.378496	0.32251	/-0.33455856205, Protopolystoma xenopodis -0.0, | /-2.1696e-06, Gyrodactylus bullatarudis \0.33455856205, | /-0.1167297859, Gyrodactylus salaris \0.261763905, /0.999 \-0.060744336, Gyrodactylus kobayashii	/-0.03788001225, Protopolystoma xenopodis -0.0, | /-0.0467960272, Salmo salar \0.03788001225, /0.999 | /-0.0648992986, Carassius auratus \0.0210413653, \-0.1020659285, Poecilia reticulata	yes	AB_C
Carassius auratus	Salmo salar	Poecilia reticulata	Gyrodactylus kobayashii	Gyrodactylus salaris	Gyrodactylus bullatarudis	0.335394	0.290744	0.25201	0.177474	0.378496	0.32251	/-0.33455856205, Protopolystoma xenopodis -0.0, | /-2.1696e-06, Gyrodactylus bullatarudis \0.33455856205, | /-0.1167297859, Gyrodactylus salaris \0.261763905, /0.999 \-0.060744336, Gyrodactylus kobayashii	/-0.08643867315, Protopolystoma xenopodis -0.0, | /-0.1158588214, Carassius auratus \0.08643867315, | /-0.1036801902, Poecilia reticulata \0.0324713747, /0.532 \-0.1870635747, Salmo salar	no
Carassius auratus	Salmo salar	Poecilia reticulata	Gyrodactylus kobayashii	Gyrodactylus salaris	Gyrodactylus bullatarudis	0.0655079	0.0732249	0.123717	0.177474	0.378496	0.32251	/-0.33455856205, Protopolystoma xenopodis -0.0, | /-2.1696e-06, Gyrodactylus bullatarudis \0.33455856205, | /-0.1167297859, Gyrodactylus salaris \0.261763905, /0.999 \-0.060744336, Gyrodactylus kobayashii	/-0.0036411648, Protopolystoma xenopodis -0.0, | /-0.0433991142, Carassius auratus \0.0036411648, | /-0.0657168056, Poecilia reticulata \0.0146007103, /0.836 \-0.0075081157, Salmo salar	no	AB_C
Carassius auratus	Salmo salar	Poecilia reticulata	Gyrodactylus kobayashii	Gyrodactylus salaris	Gyrodactylus bullatarudis	0.159529	0.248451	0.218001	0.177474	0.378496	0.32251	/-0.33455856205, Protopolystoma xenopodis -0.0, | /-2.1696e-06, Gyrodactylus bullatarudis \0.33455856205, | /-0.1167297859, Gyrodactylus salaris \0.261763905, /0.999 \-0.060744336, Gyrodactylus kobayashii	/-0.0319407778, Protopolystoma xenopodis -0.0, | /-0.0385257339, Carassius auratus \0.0319407778, | /-0.1534618413, Poecilia reticulata \0.0260138088, /0.994 \-0.0949894899, Salmo salar	yes	AB_C
Carassius auratus	Salmo salar	Poecilia reticulata	Gyrodactylus kobayashii	Gyrodactylus salaris	Gyrodactylus bullatarudis	0.574882	0.610247	0.810287	0.177474	0.378496	0.32251	/-0.33455856205, Protopolystoma xenopodis -0.0, | /-2.1696e-06, Gyrodactylus bullatarudis \0.33455856205, | /-0.1167297859, Gyrodactylus salaris \0.261763905, /0.999 \-0.060744336, Gyrodactylus kobayashii	/-0.177568706, Protopolystoma xenopodis -0.0, | /-0.2651777304, Carassius auratus \0.177568706, | /-0.4228261313, Poecilia reticulata \0.1222836202, /1 \-0.1874208635, Salmo salar	no	AB_C
Carassius auratus	Salmo salar	Poecilia reticulata	Gyrodactylus kobayashii	Gyrodactylus salaris	Gyrodactylus bullatarudis	0.823848	0.559103	0.731797	0.177474	0.378496	0.32251	/-0.33455856205, Protopolystoma xenopodis -0.0, | /-2.1696e-06, Gyrodactylus bullatarudis \0.33455856205, | /-0.1167297859, Gyrodactylus salaris \0.261763905, /0.999 \-0.060744336, Gyrodactylus kobayashii	/-0.2983804251, Protopolystoma xenopodis -0.0, | /-0.400129295, Carassius auratus \0.2983804251, | /-0.2335263052, Poecilia reticulata \0.0981415224, /0.484 \-0.3255767732, Salmo salar	no
Carassius auratus	Salmo salar	Poecilia reticulata	Gyrodactylus kobayashii	Gyrodactylus salaris	Gyrodactylus bullatarudis	0.129634	0.08456	0.18137	0.177474	0.378496	0.32251	/-0.33455856205, Protopolystoma xenopodis -0.0, | /-2.1696e-06, Gyrodactylus bullatarudis \0.33455856205, | /-0.1167297859, Gyrodactylus salaris \0.261763905, /0.999 \-0.060744336, Gyrodactylus kobayashii	/-0.0250705965, Protopolystoma xenopodis -0.0, | /-0.1132206145, Carassius auratus \0.0250705965, | /-0.0681481077, Poecilia reticulata \1e-06, /0.333 \-0.0164118989, Salmo salar	no
Carassius auratus	Salmo salar	Poecilia reticulata	Gyrodactylus kobayashii	Gyrodactylus salaris	Gyrodactylus bullatarudis	0.43671	1.09505	1.25401	0.177474	0.378496	0.32251	/-0.33455856205, Protopolystoma xenopodis -0.0, | /-2.1696e-06, Gyrodactylus bullatarudis \0.33455856205, | /-0.1167297859, Gyrodactylus salaris \0.261763905, /0.999 \-0.060744336, Gyrodactylus kobayashii	/-0.18784426915, Protopolystoma xenopodis -0.0, | /-0.224498878, Carassius auratus \0.18784426915, | /-0.956172176, Poecilia reticulata \0.0733365654, /0.91 \-0.1388744236, Salmo salar	no	AB_C
Carassius auratus	Salmo salar	Poecilia reticulata	Gyrodactylus kobayashii	Gyrodactylus salaris	Gyrodactylus bullatarudis	0.346897	0.298986	0.403626	0.177474	0.378496	0.32251	/-0.33455856205, Protopolystoma xenopodis -0.0, | /-2.1696e-06, Gyrodactylus bullatarudis \0.33455856205, | /-0.1167297859, Gyrodactylus salaris \0.261763905, /0.999 \-0.060744336, Gyrodactylus kobayashii	/-0.09604410605, Protopolystoma xenopodis -0.0, | /-0.1898496587, Carassius auratus \0.09604410605, | /-0.1778569954, Poecilia reticulata \0.0359190336, /0.998 \-0.121128806, Salmo salar	no
Carassius auratus	Salmo salar	Poecilia reticulata	Gyrodactylus kobayashii	Gyrodactylus salaris	Gyrodactylus bullatarudis	0.202344	0.182036	0.305005	0.177474	0.378496	0.32251	/-0.33455856205, Protopolystoma xenopodis -0.0, | /-2.1696e-06, Gyrodactylus bullatarudis \0.33455856205, | /-0.1167297859, Gyrodactylus salaris \0.261763905, /0.999 \-0.060744336, Gyrodactylus kobayashii	/-0.07341637455, Protopolystoma xenopodis -0.0, | /-0.1273658126, Poecilia reticulata \0.07341637455, /0.428 | /-0.162656896, Carassius auratus \0.0149826802, \-0.0396874321, Salmo salar	no
Carassius auratus	Salmo salar	Poecilia reticulata	Gyrodactylus kobayashii	Gyrodactylus salaris	Gyrodactylus bullatarudis	0.219269	0.336612	0.406878	0.177474	0.378496	0.32251	/-0.33455856205, Protopolystoma xenopodis -0.0, | /-2.1696e-06, Gyrodactylus bullatarudis \0.33455856205, | /-0.1167297859, Gyrodactylus salaris \0.261763905, /0.999 \-0.060744336, Gyrodactylus kobayashii	/-0.0806190785, Protopolystoma xenopodis -0.0, | /-0.1251793234, Carassius auratus \0.0806190785, | /-0.2621105655, Poecilia reticulata \0.019588443, /0.983 \-0.0745013156, Salmo salar	no	AB_C
Carassius auratus	Salmo salar	Poecilia reticulata	Gyrodactylus kobayashii	Gyrodactylus salaris	Gyrodactylus bullatarudis	0.31401	0.327972	0.445014	0.177474	0.378496	0.32251	/-0.33455856205, Protopolystoma xenopodis -0.0, | /-2.1696e-06, Gyrodactylus bullatarudis \0.33455856205, | /-0.1167297859, Gyrodactylus salaris \0.261763905, /0.999 \-0.060744336, Gyrodactylus kobayashii	/-0.09910186745, Protopolystoma xenopodis -0.0, | /-0.1832772368, Carassius auratus \0.09910186745, | /-0.2294879722, Poecilia reticulata \0.032248628, /0.889 \-0.0984844223, Salmo salar	no	AB_C
Carassius auratus	Salmo salar	Poecilia reticulata	Gyrodactylus kobayashii	Gyrodactylus salaris	Gyrodactylus bullatarudis	0.55439	0.309424	0.62847	0.177474	0.378496	0.32251	/-0.33455856205, Protopolystoma xenopodis -0.0, | /-2.1696e-06, Gyrodactylus bullatarudis \0.33455856205, | /-0.1167297859, Gyrodactylus salaris \0.261763905, /0.999 \-0.060744336, Gyrodactylus kobayashii	/-0.10003344625, Protopolystoma xenopodis -0.0, | /-0.3330405142, Carassius auratus \0.10003344625, | /-0.1917518399, Poecilia reticulata \0.1036778206, /1 \-0.1176718811, Salmo salar	no
Carassius auratus	Salmo salar	Poecilia reticulata	Gyrodactylus kobayashii	Gyrodactylus salaris	Gyrodactylus bullatarudis	0.185739	0.724058	0.713947	0.177474	0.378496	0.32251	/-0.33455856205, Protopolystoma xenopodis -0.0, | /-2.1696e-06, Gyrodactylus bullatarudis \0.33455856205, | /-0.1167297859, Gyrodactylus salaris \0.261763905, /0.999 \-0.060744336, Gyrodactylus kobayashii	/-0.03635432425, Protopolystoma xenopodis -0.0, | /-0.5723233074, Poecilia reticulata \0.03635432425, /0.719 | /-0.087814007, Carassius auratus \0.053809255, \-0.0979249829, Salmo salar	yes	AB_C
Carassius auratus	Salmo salar	Poecilia reticulata	Gyrodactylus kobayashii	Gyrodactylus salaris	Gyrodactylus bullatarudis	0.206484	0.245357	0.300036	0.177474	0.378496	0.32251	/-0.33455856205, Protopolystoma xenopodis -0.0, | /-2.1696e-06, Gyrodactylus bullatarudis \0.33455856205, | /-0.1167297859, Gyrodactylus salaris \0.261763905, /0.999 \-0.060744336, Gyrodactylus kobayashii	/-0.0515493835, Protopolystoma xenopodis -0.0, | /-0.1047156047, Carassius auratus \0.0515493835, | /-0.1694538973, Poecilia reticulata \0.0258661004, /0.687 \-0.0759027598, Salmo salar	no	AB_C
Carassius auratus	Salmo salar	Poecilia reticulata	Gyrodactylus kobayashii	Gyrodactylus salaris	Gyrodactylus bullatarudis	0.4111	0.510931	0.590265	0.177474	0.378496	0.32251	/-0.33455856205, Protopolystoma xenopodis -0.0, | /-2.1696e-06, Gyrodactylus bullatarudis \0.33455856205, | /-0.1167297859, Gyrodactylus salaris \0.261763905, /0.999 \-0.060744336, Gyrodactylus kobayashii	/-0.22640409435, Protopolystoma xenopodis -0.0, | /-0.1258525236, Carassius auratus \0.22640409435, | /-0.3450482124, Poecilia reticulata \0.1193643326, /0.991 \-0.1658826748, Salmo salar	no	AB_C
Carassius auratus	Salmo salar	Poecilia reticulata	Gyrodactylus kobayashii	Gyrodactylus salaris	Gyrodactylus bullatarudis	0.32472	0.63287	0.734806	0.177474	0.378496	0.32251	/-0.33455856205, Protopolystoma xenopodis -0.0, | /-2.1696e-06, Gyrodactylus bullatarudis \0.33455856205, | /-0.1167297859, Gyrodactylus salaris \0.261763905, /0.999 \-0.060744336, Gyrodactylus kobayashii	/-0.08336239465, Protopolystoma xenopodis -0.0, | /-0.4579492333, Poecilia reticulata \0.08336239465, /0.992 | /-0.213328283, Carassius auratus \0.0635285588, \-0.1113919756, Salmo salar	no	AB_C
Carassius auratus	Salmo salar	Poecilia reticulata	Gyrodactylus kobayashii	Gyrodactylus salaris	Gyrodactylus bullatarudis	1.0276	0.822164	1.37098	0.177474	0.378496	0.32251	/-0.33455856205, Protopolystoma xenopodis -0.0, | /-2.1696e-06, Gyrodactylus bullatarudis \0.33455856205, | /-0.1167297859, Gyrodactylus salaris \0.261763905, /0.999 \-0.060744336, Gyrodactylus kobayashii	/-0.50702898045, Protopolystoma xenopodis -0.0, | /-0.4467766771, Poecilia reticulata \0.50702898045, /0.721 | /-0.7882091525, Carassius auratus \0.1359958659, \-0.2393918538, Salmo salar	no
Carassius auratus	Salmo salar	Poecilia reticulata	Gyrodactylus kobayashii	Gyrodactylus salaris	Gyrodactylus bullatarudis	0.475172	0.373976	0.585059	0.177474	0.378496	0.32251	/-0.33455856205, Protopolystoma xenopodis -0.0, | /-2.1696e-06, Gyrodactylus bullatarudis \0.33455856205, | /-0.1167297859, Gyrodactylus salaris \0.261763905, /0.999 \-0.060744336, Gyrodactylus kobayashii	/-0.12380636235, Protopolystoma xenopodis -0.0, | /-0.2695305028, Carassius auratus \0.12380636235, | /-0.2419313634, Poecilia reticulata \0.073596904, /0.995 \-0.1320444963, Salmo salar	no
Carassius auratus	Salmo salar	Poecilia reticulata	Gyrodactylus kobayashii	Gyrodactylus salaris	Gyrodactylus bullatarudis	0.0372724	0.0372724	2e-06	0.177474	0.378496	0.32251	/-0.33455856205, Protopolystoma xenopodis -0.0, | /-2.1696e-06, Gyrodactylus bullatarudis \0.33455856205, | /-0.1167297859, Gyrodactylus salaris \0.261763905, /0.999 \-0.060744336, Gyrodactylus kobayashii	/-0.0, Protopolystoma xenopodis -0.0, | /-0.0, Carassius auratus \0.0, | /-1e-06, Poecilia reticulata \1e-06, \-0.0372713686, Salmo salar	no
Carassius auratus	Salmo salar	Poecilia reticulata	Gyrodactylus kobayashii	Gyrodactylus salaris	Gyrodactylus bullatarudis	0.764983	0.672957	1.02717	0.177474	0.378496	0.32251	/-0.33455856205, Protopolystoma xenopodis -0.0, | /-2.1696e-06, Gyrodactylus bullatarudis \0.33455856205, | /-0.1167297859, Gyrodactylus salaris \0.261763905, /0.999 \-0.060744336, Gyrodactylus kobayashii	/-0.2227025288, Protopolystoma xenopodis -0.0, | /-0.4816658655, Carassius auratus \0.2227025288, | /-0.4675717005, Poecilia reticulata \0.0779324179, /0.9 \-0.2053850435, Salmo salar	no
Carassius auratus	Salmo salar	Poecilia reticulata	Gyrodactylus kobayashii	Gyrodactylus salaris	Gyrodactylus bullatarudis	0.484588	0.510551	0.585633	0.177474	0.378496	0.32251	/-0.33455856205, Protopolystoma xenopodis -0.0, | /-2.1696e-06, Gyrodactylus bullatarudis \0.33455856205, | /-0.1167297859, Gyrodactylus salaris \0.261763905, /0.999 \-0.060744336, Gyrodactylus kobayashii	/-0.16931893405, Protopolystoma xenopodis -0.0, | /-0.2380183759, Poecilia reticulata \0.16931893405, /0.785 | /-0.2798344862, Carassius auratus \0.0677799255, \-0.2047531549, Salmo salar	no	AB_C
Carassius auratus	Salmo salar	Poecilia reticulata	Gyrodactylus kobayashii	Gyrodactylus salaris	Gyrodactylus bullatarudis	0.125009	0.116983	0.148055	0.177474	0.378496	0.32251	/-0.33455856205, Protopolystoma xenopodis -0.0, | /-2.1696e-06, Gyrodactylus bullatarudis \0.33455856205, | /-0.1167297859, Gyrodactylus salaris \0.261763905, /0.999 \-0.060744336, Gyrodactylus kobayashii	/-0.0122065345, Protopolystoma xenopodis -0.0, | /-0.054940314, Carassius auratus \0.0122065345, | /-0.0700145368, Poecilia reticulata \0.0230998126, /1 \-0.0469685022, Salmo salar	no
Carassius auratus	Salmo salar	Poecilia reticulata	Gyrodactylus kobayashii	Gyrodactylus salaris	Gyrodactylus bullatarudis	0.557987	0.653914	0.836981	0.177474	0.378496	0.32251	/-0.33455856205, Protopolystoma xenopodis -0.0, | /-2.1696e-06, Gyrodactylus bullatarudis \0.33455856205, | /-0.1167297859, Gyrodactylus salaris \0.261763905, /0.999 \-0.060744336, Gyrodactylus kobayashii	/-0.3221472502, Protopolystoma xenopodis -0.0, | /-0.3926754229, Poecilia reticulata \0.3221472502, /0.948 | /-0.3705272021, Carassius auratus \0.0737787142, \-0.1874597803, Salmo salar	no	AB_C
Carassius auratus	Salmo salar	Poecilia reticulata	Gyrodactylus kobayashii	Gyrodactylus salaris	Gyrodactylus bullatarudis	0.756397	0.768036	0.969602	0.177474	0.378496	0.32251	/-0.33455856205, Protopolystoma xenopodis -0.0, | /-2.1696e-06, Gyrodactylus bullatarudis \0.33455856205, | /-0.1167297859, Gyrodactylus salaris \0.261763905, /0.999 \-0.060744336, Gyrodactylus kobayashii	/-0.2524799911, Protopolystoma xenopodis -0.0, | /-0.4131852182, Carassius auratus \0.2524799911, | /-0.4906204975, Poecilia reticulata \0.0657959312, /0.5 \-0.2774155295, Salmo salar	no	AB_C
Carassius auratus	Salmo salar	Poecilia reticulata	Gyrodactylus kobayashii	Gyrodactylus salaris	Gyrodactylus bullatarudis	0.399792	0.257783	0.446394	0.177474	0.378496	0.32251	/-0.33455856205, Protopolystoma xenopodis -0.0, | /-2.1696e-06, Gyrodactylus bullatarudis \0.33455856205, | /-0.1167297859, Gyrodactylus salaris \0.261763905, /0.999 \-0.060744336, Gyrodactylus kobayashii	/-0.0877308016, Protopolystoma xenopodis -0.0, | /-0.2351831355, Carassius auratus \0.0877308016, | /-0.1521922227, Poecilia reticulata \0.0590183062, /1 \-0.1055907744, Salmo salar	no
Carassius auratus	Salmo salar	Poecilia reticulata	Gyrodactylus kobayashii	Gyrodactylus salaris	Gyrodactylus bullatarudis	0.783059	0.865542	1.24177	0.177474	0.378496	0.32251	/-0.33455856205, Protopolystoma xenopodis -0.0, | /-2.1696e-06, Gyrodactylus bullatarudis \0.33455856205, | /-0.1167297859, Gyrodactylus salaris \0.261763905, /0.999 \-0.060744336, Gyrodactylus kobayashii	/-0.30729025525, Protopolystoma xenopodis -0.0, | /-0.4655244156, Carassius auratus \0.30729025525, | /-0.662125548, Poecilia reticulata \0.1141178176, /0.996 \-0.2034166307, Salmo salar	no	AB_C
Carassius auratus	Salmo salar	Poecilia reticulata	Gyrodactylus kobayashii	Gyrodactylus salaris	Gyrodactylus bullatarudis	0.0997368	0.0996173	0.113357	0.177474	0.378496	0.32251	/-0.33455856205, Protopolystoma xenopodis -0.0, | /-2.1696e-06, Gyrodactylus bullatarudis \0.33455856205, | /-0.1167297859, Gyrodactylus salaris \0.261763905, /0.999 \-0.060744336, Gyrodactylus kobayashii	/-0.03673450445, Protopolystoma xenopodis -0.0, | /-0.0535399564, Carassius auratus \0.03673450445, | /-0.0566189836, Poecilia reticulata \0.0031984969, /0.353 \-0.0429983063, Salmo salar	no
Carassius auratus	Salmo salar	Poecilia reticulata	Gyrodactylus kobayashii	Gyrodactylus salaris	Gyrodactylus bullatarudis	0.684851	0.621015	0.682563	0.177474	0.378496	0.32251	/-0.33455856205, Protopolystoma xenopodis -0.0, | /-2.1696e-06, Gyrodactylus bullatarudis \0.33455856205, | /-0.1167297859, Gyrodactylus salaris \0.261763905, /0.999 \-0.060744336, Gyrodactylus kobayashii	/-0.15050924205, Protopolystoma xenopodis -0.0, | /-0.2698781432, Carassius auratus \0.15050924205, | /-0.3093636043, Poecilia reticulata \0.1033211808, /0.96 \-0.3116512806, Salmo salar	no
Carassius auratus	Salmo salar	Poecilia reticulata	Gyrodactylus kobayashii	Gyrodactylus salaris	Gyrodactylus bullatarudis	0.488588	0.597482	0.779692	0.177474	0.378496	0.32251	/-0.33455856205, Protopolystoma xenopodis -0.0, | /-2.1696e-06, Gyrodactylus bullatarudis \0.33455856205, | /-0.1167297859, Gyrodactylus salaris \0.261763905, /0.999 \-0.060744336, Gyrodactylus kobayashii	/-0.1692293169, Protopolystoma xenopodis -0.0, | /-0.2693628181, Carassius auratus \0.1692293169, | /-0.4442931196, Poecilia reticulata \0.0660362774, /0.812 \-0.1531885376, Salmo salar	no	AB_C
Carassius auratus	Salmo salar	Poecilia reticulata	Gyrodactylus kobayashii	Gyrodactylus salaris	Gyrodactylus bullatarudis	0.506697	0.728877	0.839879	0.177474	0.378496	0.32251	/-0.33455856205, Protopolystoma xenopodis -0.0, | /-2.1696e-06, Gyrodactylus bullatarudis \0.33455856205, | /-0.1167297859, Gyrodactylus salaris \0.261763905, /0.999 \-0.060744336, Gyrodactylus kobayashii	/-0.1507423796, Protopolystoma xenopodis -0.0, | /-0.2721662688, Carassius auratus \0.1507423796, | /-0.5310294152, Poecilia reticulata \0.0366829048, /0.598 \-0.1978476059, Salmo salar	no	AB_C
Carassius auratus	Salmo salar	Poecilia reticulata	Gyrodactylus kobayashii	Gyrodactylus salaris	Gyrodactylus bullatarudis	0.635389	0.292224	0.720732	0.177474	0.378496	0.32251	/-0.33455856205, Protopolystoma xenopodis -0.0, | /-2.1696e-06, Gyrodactylus bullatarudis \0.33455856205, | /-0.1167297859, Gyrodactylus salaris \0.261763905, /0.999 \-0.060744336, Gyrodactylus kobayashii	/-0.09343641795, Protopolystoma xenopodis -0.0, | /-0.4468603897, Carassius auratus \0.09343641795, | /-0.1887832286, Poecilia reticulata \0.0850882148, /0.972 \-0.1034408415, Salmo salar	no
Carassius auratus	Salmo salar	Poecilia reticulata	Gyrodactylus kobayashii	Gyrodactylus salaris	Gyrodactylus bullatarudis	0.323832	0.399316	0.359222	0.177474	0.378496	0.32251	/-0.33455856205, Protopolystoma xenopodis -0.0, | /-2.1696e-06, Gyrodactylus bullatarudis \0.33455856205, | /-0.1167297859, Gyrodactylus salaris \0.261763905, /0.999 \-0.060744336, Gyrodactylus kobayashii	/-0.13815859705, Protopolystoma xenopodis -0.0, | /-0.1613567512, Salmo salar \0.13815859705, /0.397 | /-0.1418689839, Carassius auratus \0.0206063465, \-0.2173533023, Poecilia reticulata	yes	AB_C
Carassius auratus	Salmo salar	Poecilia reticulata	Gyrodactylus kobayashii	Gyrodactylus salaris	Gyrodactylus bullatarudis	0.180378	0.139912	0.224852	0.177474	0.378496	0.32251	/-0.33455856205, Protopolystoma xenopodis -0.0, | /-2.1696e-06, Gyrodactylus bullatarudis \0.33455856205, | /-0.1167297859, Gyrodactylus salaris \0.261763905, /0.999 \-0.060744336, Gyrodactylus kobayashii	/-0.04753014795, Protopolystoma xenopodis -0.0, | /-0.1106147115, Carassius auratus \0.04753014795, | /-0.0921928967, Poecilia reticulata \0.0220439855, /1 \-0.0477191268, Salmo salar	no
Carassius auratus	Salmo salar	Poecilia reticulata	Gyrodactylus kobayashii	Gyrodactylus salaris	Gyrodactylus bullatarudis	0.0268049	0.0890657	0.115865	0.177474	0.378496	0.32251	/-0.33455856205, Protopolystoma xenopodis -0.0, | /-2.1696e-06, Gyrodactylus bullatarudis \0.33455856205, | /-0.1167297859, Gyrodactylus salaris \0.261763905, /0.999 \-0.060744336, Gyrodactylus kobayashii	/-0.0118247029, Protopolystoma xenopodis -0.0, | /-0.0812177609, Poecilia reticulata \0.0118247029, /0.348 | /-0.026802203, Carassius auratus \0.0078453114, \-2.6614e-06, Salmo salar	no	AB_C
Carassius auratus	Salmo salar	Poecilia reticulata	Gyrodactylus kobayashii	Gyrodactylus salaris	Gyrodactylus bullatarudis	0.213421	0.154063	0.207948	0.177474	0.378496	0.32251	/-0.33455856205, Protopolystoma xenopodis -0.0, | /-2.1696e-06, Gyrodactylus bullatarudis \0.33455856205, | /-0.1167297859, Gyrodactylus salaris \0.261763905, /0.999 \-0.060744336, Gyrodactylus kobayashii	/-0.0157841496, Protopolystoma xenopodis -0.0, | /-0.0646779263, Salmo salar \0.0157841496, /0.419 | /-0.1336528243, Carassius auratus \0.0150899797, \-0.0742947135, Poecilia reticulata	no
Carassius auratus	Salmo salar	Poecilia reticulata	Gyrodactylus kobayashii	Gyrodactylus salaris	Gyrodactylus bullatarudis	0.290896	0.495328	0.517822	0.177474	0.378496	0.32251	/-0.33455856205, Protopolystoma xenopodis -0.0, | /-2.1696e-06, Gyrodactylus bullatarudis \0.33455856205, | /-0.1167297859, Gyrodactylus salaris \0.261763905, /0.999 \-0.060744336, Gyrodactylus kobayashii	/-0.1051234989, Protopolystoma xenopodis -0.0, | /-0.3153014762, Poecilia reticulata \0.1051234989, /0.789 | /-0.1566951753, Carassius auratus \0.0458258259, \-0.1342003805, Salmo salar	no	AB_C
Carassius auratus	Salmo salar	Poecilia reticulata	Gyrodactylus kobayashii	Gyrodactylus salaris	Gyrodactylus bullatarudis	0.272811	0.251636	0.360907	0.177474	0.378496	0.32251	/-0.33455856205, Protopolystoma xenopodis -0.0, | /-2.1696e-06, Gyrodactylus bullatarudis \0.33455856205, | /-0.1167297859, Gyrodactylus salaris \0.261763905, /0.999 \-0.060744336, Gyrodactylus kobayashii	/-0.1503046813, Protopolystoma xenopodis -0.0, | /-0.1340828748, Poecilia reticulata \0.1503046813, /0.621 | /-0.1910411708, Carassius auratus \0.0357829376, \-0.0817699408, Salmo salar	no
Carassius auratus	Salmo salar	Poecilia reticulata	Gyrodactylus kobayashii	Gyrodactylus salaris	Gyrodactylus bullatarudis	0.048304	0.0345864	0.0712971	0.177474	0.378496	0.32251	/-0.33455856205, Protopolystoma xenopodis -0.0, | /-2.1696e-06, Gyrodactylus bullatarudis \0.33455856205, | /-0.1167297859, Gyrodactylus salaris \0.261763905, /0.999 \-0.060744336, Gyrodactylus kobayashii	/-0.02335643585, Protopolystoma xenopodis -0.0, | /-0.0365397093, Carassius auratus \0.02335643585, | /-0.028789763, Poecilia reticulata \0.0059676013, /0.696 \-0.0057966806, Salmo salar	no
Carassius auratus	Salmo salar	Poecilia reticulata	Gyrodactylus kobayashii	Gyrodactylus salaris	Gyrodactylus bullatarudis	0.423157	0.234078	0.45692	0.177474	0.378496	0.32251	/-0.33455856205, Protopolystoma xenopodis -0.0, | /-2.1696e-06, Gyrodactylus bullatarudis \0.33455856205, | /-0.1167297859, Gyrodactylus salaris \0.261763905, /0.999 \-0.060744336, Gyrodactylus kobayashii	/-0.09614397555, Protopolystoma xenopodis -0.0, | /-0.2370783933, Carassius auratus \0.09614397555, | /-0.1339202825, Poecilia reticulata \0.0859208319, /0.982 \-0.1001576731, Salmo salar	no
Carassius auratus	Salmo salar	Poecilia reticulata	Gyrodactylus kobayashii	Gyrodactylus salaris	Gyrodactylus bullatarudis	0.192144	0.21863	0.185553	0.177474	0.378496	0.32251	/-0.33455856205, Protopolystoma xenopodis -0.0, | /-2.1696e-06, Gyrodactylus bullatarudis \0.33455856205, | /-0.1167297859, Gyrodactylus salaris \0.261763905, /0.999 \-0.060744336, Gyrodactylus kobayashii	/-0.03453589765, Protopolystoma xenopodis -0.0, | /-0.1010669477, Salmo salar \0.03453589765, /0.405 | /-0.0795335136, Carassius auratus \0.0115436325, \-0.1060194479, Poecilia reticulata	no
Carassius auratus	Salmo salar	Poecilia reticulata	Gyrodactylus kobayashii	Gyrodactylus salaris	Gyrodactylus bullatarudis	0.370172	0.358877	0.513132	0.177474	0.378496	0.32251	/-0.33455856205, Protopolystoma xenopodis -0.0, | /-2.1696e-06, Gyrodactylus bullatarudis \0.33455856205, | /-0.1167297859, Gyrodactylus salaris \0.261763905, /0.999 \-0.060744336, Gyrodactylus kobayashii	/-0.12568817615, Protopolystoma xenopodis -0.0, | /-0.1723385601, Carassius auratus \0.12568817615, | /-0.2509190757, Poecilia reticulata \0.0898746862, /1 \-0.1079584219, Salmo salar	no
Carassius auratus	Salmo salar	Poecilia reticulata	Gyrodactylus kobayashii	Gyrodactylus salaris	Gyrodactylus bullatarudis	0.101467	0.130709	0.13338	0.177474	0.378496	0.32251	/-0.33455856205, Protopolystoma xenopodis -0.0, | /-2.1696e-06, Gyrodactylus bullatarudis \0.33455856205, | /-0.1167297859, Gyrodactylus salaris \0.261763905, /0.999 \-0.060744336, Gyrodactylus kobayashii	/-0.027719429, Protopolystoma xenopodis -0.0, | /-0.0765164899, Poecilia reticulata \0.027719429, /0.399 | /-0.0520688893, Carassius auratus \0.0047944492, \-0.049397936, Salmo salar	no	AB_C
Carassius auratus	Salmo salar	Poecilia reticulata	Gyrodactylus kobayashii	Gyrodactylus salaris	Gyrodactylus bullatarudis	0.0990281	0.0772991	0.115614	0.177474	0.378496	0.32251	/-0.33455856205, Protopolystoma xenopodis -0.0, | /-2.1696e-06, Gyrodactylus bullatarudis \0.33455856205, | /-0.1167297859, Gyrodactylus salaris \0.261763905, /0.999 \-0.060744336, Gyrodactylus kobayashii	/-0.0192471424, Protopolystoma xenopodis -0.0, | /-0.0551897785, Carassius auratus \0.0192471424, | /-0.0469425353, Poecilia reticulata \0.0134818205, /0.994 \-0.0303565277, Salmo salar	no
Carassius auratus	Salmo salar	Poecilia reticulata	Gyrodactylus kobayashii	Gyrodactylus salaris	Gyrodactylus bullatarudis	0.532936	1.02075	1.18725	0.177474	0.378496	0.32251	/-0.33455856205, Protopolystoma xenopodis -0.0, | /-2.1696e-06, Gyrodactylus bullatarudis \0.33455856205, | /-0.1167297859, Gyrodactylus salaris \0.261763905, /0.999 \-0.060744336, Gyrodactylus kobayashii	/-0.18803243605, Protopolystoma xenopodis -0.0, | /-0.7613956862, Poecilia reticulata \0.18803243605, /0.609 | /-0.3497179127, Carassius auratus \0.0761320366, \-0.183218262, Salmo salar	no	AB_C
Carassius auratus	Salmo salar	Poecilia reticulata	Gyrodactylus kobayashii	Gyrodactylus salaris	Gyrodactylus bullatarudis	0.210051	0.394044	0.430457	0.177474	0.378496	0.32251	/-0.33455856205, Protopolystoma xenopodis -0.0, | /-2.1696e-06, Gyrodactylus bullatarudis \0.33455856205, | /-0.1167297859, Gyrodactylus salaris \0.261763905, /0.999 \-0.060744336, Gyrodactylus kobayashii	/-0.0519452827, Protopolystoma xenopodis -0.0, | /-0.2653752636, Poecilia reticulata \0.0519452827, /0.871 | /-0.123231908, Carassius auratus \0.0418501609, \-0.0868187929, Salmo salar	no	AB_C
Carassius auratus	Salmo salar	Poecilia reticulata	Gyrodactylus kobayashii	Gyrodactylus salaris	Gyrodactylus bullatarudis	0.138347	0.307585	0.35036	0.177474	0.378496	0.32251	/-0.33455856205, Protopolystoma xenopodis -0.0, | /-2.1696e-06, Gyrodactylus bullatarudis \0.33455856205, | /-0.1167297859, Gyrodactylus salaris \0.261763905, /0.999 \-0.060744336, Gyrodactylus kobayashii	/-0.0457572935, Protopolystoma xenopodis -0.0, | /-0.0702954023, Carassius auratus \0.0457572935, | /-0.2597989292, Poecilia reticulata \0.0202659812, /0.993 \-0.0477855938, Salmo salar	no	AB_C
Carassius auratus	Salmo salar	Poecilia reticulata	Gyrodactylus kobayashii	Gyrodactylus salaris	Gyrodactylus bullatarudis	1.49396	1.12175	1.44496	0.177474	0.378496	0.32251	/-0.33455856205, Protopolystoma xenopodis -0.0, | /-2.1696e-06, Gyrodactylus bullatarudis \0.33455856205, | /-0.1167297859, Gyrodactylus salaris \0.261763905, /0.999 \-0.060744336, Gyrodactylus kobayashii	/-0.53189827735, Protopolystoma xenopodis -0.0, | /-0.5644040084, Carassius auratus \0.53189827735, | /-0.5363707653, Poecilia reticulata \0.3441817429, /0.971 \-0.5853756319, Salmo salar	no
Carassius auratus	Salmo salar	Poecilia reticulata	Gyrodactylus kobayashii	Gyrodactylus salaris	Gyrodactylus bullatarudis	0.159275	0.334422	0.276003	0.177474	0.378496	0.32251	/-0.33455856205, Protopolystoma xenopodis -0.0, | /-2.1696e-06, Gyrodactylus bullatarudis \0.33455856205, | /-0.1167297859, Gyrodactylus salaris \0.261763905, /0.999 \-0.060744336, Gyrodactylus kobayashii	/-0.0260059358, Protopolystoma xenopodis -0.0, | /-0.085782741, Salmo salar \0.0260059358, /0.844 | /-0.0504281276, Carassius auratus \0.0230642727, \-0.2255753501, Poecilia reticulata	yes	AB_C
Carassius auratus	Salmo salar	Poecilia reticulata	Gyrodactylus kobayashii	Gyrodactylus salaris	Gyrodactylus bullatarudis	0.116546	0.151184	0.156156	0.177474	0.378496	0.32251	/-0.33455856205, Protopolystoma xenopodis -0.0, | /-2.1696e-06, Gyrodactylus bullatarudis \0.33455856205, | /-0.1167297859, Gyrodactylus salaris \0.261763905, /0.999 \-0.060744336, Gyrodactylus kobayashii	/-0.0430296696, Protopolystoma xenopodis -0.0, | /-0.0818239621, Poecilia reticulata \0.0430296696, /0.762 | /-0.0607591912, Carassius auratus \0.0135727063, \-0.0557870443, Salmo salar	no	AB_C
Carassius auratus	Salmo salar	Poecilia reticulata	Gyrodactylus kobayashii	Gyrodactylus salaris	Gyrodactylus bullatarudis	0.420199	0.419525	0.685436	0.177474	0.378496	0.32251	/-0.33455856205, Protopolystoma xenopodis -0.0, | /-2.1696e-06, Gyrodactylus bullatarudis \0.33455856205, | /-0.1167297859, Gyrodactylus salaris \0.261763905, /0.999 \-0.060744336, Gyrodactylus kobayashii	/-0.19243739365, Protopolystoma xenopodis -0.0, | /-0.2779022533, Carassius auratus \0.19243739365, | /-0.3423813471, Poecilia reticulata \0.0651528225, /0.999 \-0.077143749, Salmo salar	no
Carassius auratus	Salmo salar	Poecilia reticulata	Gyrodactylus kobayashii	Gyrodactylus salaris	Gyrodactylus bullatarudis	0.288996	0.237839	0.30122	0.177474	0.378496	0.32251	/-0.33455856205, Protopolystoma xenopodis -0.0, | /-2.1696e-06, Gyrodactylus bullatarudis \0.33455856205, | /-0.1167297859, Gyrodactylus salaris \0.261763905, /0.999 \-0.060744336, Gyrodactylus kobayashii	/-0.0687708575, Protopolystoma xenopodis -0.0, | /-0.1350252373, Carassius auratus \0.0687708575, | /-0.1250312277, Poecilia reticulata \0.041163362, /0.884 \-0.1128077512, Salmo salar	no
Carassius auratus	Salmo salar	Poecilia reticulata	Gyrodactylus kobayashii	Gyrodactylus salaris	Gyrodactylus bullatarudis	0.192733	0.207342	0.2216	0.177474	0.378496	0.32251	/-0.33455856205, Protopolystoma xenopodis -0.0, | /-2.1696e-06, Gyrodactylus bullatarudis \0.33455856205, | /-0.1167297859, Gyrodactylus salaris \0.261763905, /0.999 \-0.060744336, Gyrodactylus kobayashii	/-0.07759795115, Protopolystoma xenopodis -0.0, | /-0.0700717325, Salmo salar \0.07759795115, /0.815 | /-0.1034958344, Carassius auratus \0.0191657532, \-0.1181041569, Poecilia reticulata	no	AB_C
Carassius auratus	Salmo salar	Poecilia reticulata	Gyrodactylus kobayashii	Gyrodactylus salaris	Gyrodactylus bullatarudis	0.00468381	0.00702397	0.0117058	0.177474	0.378496	0.32251	/-0.33455856205, Protopolystoma xenopodis -0.0, | /-2.1696e-06, Gyrodactylus bullatarudis \0.33455856205, | /-0.1167297859, Gyrodactylus salaris \0.261763905, /0.999 \-0.060744336, Gyrodactylus kobayashii	/-0.00116862075, Protopolystoma xenopodis -0.0, | /-0.0070219702, Poecilia reticulata \0.00116862075, /0.333 | /-0.0046828096, Carassius auratus \1e-06, \-1e-06, Salmo salar	no	AB_C
Carassius auratus	Salmo salar	Poecilia reticulata	Gyrodactylus kobayashii	Gyrodactylus salaris	Gyrodactylus bullatarudis	0.322936	0.238038	0.382512	0.177474	0.378496	0.32251	/-0.33455856205, Protopolystoma xenopodis -0.0, | /-2.1696e-06, Gyrodactylus bullatarudis \0.33455856205, | /-0.1167297859, Gyrodactylus salaris \0.261763905, /0.999 \-0.060744336, Gyrodactylus kobayashii	/-0.16682595875, Protopolystoma xenopodis -0.0, | /-0.1608392514, Carassius auratus \0.16682595875, | /-0.148807021, Poecilia reticulata \0.0728656582, /0.954 \-0.0892307687, Salmo salar	no
Carassius auratus	Salmo salar	Poecilia reticulata	Gyrodactylus kobayashii	Gyrodactylus salaris	Gyrodactylus bullatarudis	0.351549	0.268354	0.353816	0.177474	0.378496	0.32251	/-0.33455856205, Protopolystoma xenopodis -0.0, | /-2.1696e-06, Gyrodactylus bullatarudis \0.33455856205, | /-0.1167297859, Gyrodactylus salaris \0.261763905, /0.999 \-0.060744336, Gyrodactylus kobayashii	/-0.071783972, Protopolystoma xenopodis -0.0, | /-0.166034148, Carassius auratus \0.071783972, | /-0.1353103183, Poecilia reticulata \0.0524716614, /1 \-0.133043684, Salmo salar	no
Carassius auratus	Salmo salar	Poecilia reticulata	Gyrodactylus kobayashii	Gyrodactylus salaris	Gyrodactylus bullatarudis	0.375927	0.320017	0.466423	0.177474	0.378496	0.32251	/-0.33455856205, Protopolystoma xenopodis -0.0, | /-2.1696e-06, Gyrodactylus bullatarudis \0.33455856205, | /-0.1167297859, Gyrodactylus salaris \0.261763905, /0.999 \-0.060744336, Gyrodactylus kobayashii	/-0.09599590235, Protopolystoma xenopodis -0.0, | /-0.1888505466, Carassius auratus \0.09599590235, | /-0.2052569283, Poecilia reticulata \0.0723156367, /0.976 \-0.1147604115, Salmo salar	no
Carassius auratus	Salmo salar	Poecilia reticulata	Gyrodactylus kobayashii	Gyrodactylus salaris	Gyrodactylus bullatarudis	0.148097	0.154257	0.190299	0.177474	0.378496	0.32251	/-0.33455856205, Protopolystoma xenopodis -0.0, | /-2.1696e-06, Gyrodactylus bullatarudis \0.33455856205, | /-0.1167297859, Gyrodactylus salaris \0.261763905, /0.999 \-0.060744336, Gyrodactylus kobayashii	/-0.0649439174, Protopolystoma xenopodis -0.0, | /-0.0907925007, Poecilia reticulata \0.0649439174, /0.45 | /-0.0920694814, Carassius auratus \0.0074373015, \-0.0560271453, Salmo salar	no	AB_C
Carassius auratus	Salmo salar	Poecilia reticulata	Gyrodactylus kobayashii	Gyrodactylus salaris	Gyrodactylus bullatarudis	0.0440666	0.0466694	0.040566	0.177474	0.378496	0.32251	/-0.33455856205, Protopolystoma xenopodis -0.0, | /-2.1696e-06, Gyrodactylus bullatarudis \0.33455856205, | /-0.1167297859, Gyrodactylus salaris \0.261763905, /0.999 \-0.060744336, Gyrodactylus kobayashii	/-0.0141570885, Protopolystoma xenopodis -0.0, | /-0.014688909, Carassius auratus \0.0141570885, | /-0.0215844005, Poecilia reticulata \0.0042926872, /0.804 \-0.0250849668, Salmo salar	no
Carassius auratus	Salmo salar	Poecilia reticulata	Gyrodactylus kobayashii	Gyrodactylus salaris	Gyrodactylus bullatarudis	0.513537	0.484138	0.60824	0.177474	0.378496	0.32251	/-0.33455856205, Protopolystoma xenopodis -0.0, | /-2.1696e-06, Gyrodactylus bullatarudis \0.33455856205, | /-0.1167297859, Gyrodactylus salaris \0.261763905, /0.999 \-0.060744336, Gyrodactylus kobayashii	/-0.2156885047, Protopolystoma xenopodis -0.0, | /-0.1989390743, Carassius auratus \0.2156885047, | /-0.2894209484, Poecilia reticulata \0.1198802967, /0.995 \-0.1947172873, Salmo salar	no
Carassius auratus	Salmo salar	Poecilia reticulata	Gyrodactylus kobayashii	Gyrodactylus salaris	Gyrodactylus bullatarudis	0.042931	0.0507144	0.048185	0.177474	0.378496	0.32251	/-0.33455856205, Protopolystoma xenopodis -0.0, | /-2.1696e-06, Gyrodactylus bullatarudis \0.33455856205, | /-0.1167297859, Gyrodactylus salaris \0.261763905, /0.999 \-0.060744336, Gyrodactylus kobayashii	/-0.0105684134, Protopolystoma xenopodis -0.0, | /-0.0192397758, Salmo salar \0.0105684134, /0.387 | /-0.0202007914, Carassius auratus \0.0034904059, \-0.0279842217, Poecilia reticulata	yes	AB_C
Carassius auratus	Salmo salar	Poecilia reticulata	Gyrodactylus kobayashii	Gyrodactylus salaris	Gyrodactylus bullatarudis	0.67367	0.707347	0.855553	0.177474	0.378496	0.32251	/-0.33455856205, Protopolystoma xenopodis -0.0, | /-2.1696e-06, Gyrodactylus bullatarudis \0.33455856205, | /-0.1167297859, Gyrodactylus salaris \0.261763905, /0.999 \-0.060744336, Gyrodactylus kobayashii	/-0.31858401895, Protopolystoma xenopodis -0.0, | /-0.3382339807, Carassius auratus \0.31858401895, | /-0.4446146715, Poecilia reticulata \0.0727044709, /0.696 \-0.2627318633, Salmo salar	no	AB_C
Carassius auratus	Salmo salar	Poecilia reticulata	Gyrodactylus kobayashii	Gyrodactylus salaris	Gyrodactylus bullatarudis	0.514256	0.323421	0.481573	0.177474	0.378496	0.32251	/-0.33455856205, Protopolystoma xenopodis -0.0, | /-2.1696e-06, Gyrodactylus bullatarudis \0.33455856205, | /-0.1167297859, Gyrodactylus salaris \0.261763905, /0.999 \-0.060744336, Gyrodactylus kobayashii	/-0.1134591811, Protopolystoma xenopodis -0.0, | /-0.2381059756, Carassius auratus \0.1134591811, | /-0.1453687533, Poecilia reticulata \0.0980985628, /1 \-0.178051837, Salmo salar	no
Carassius auratus	Salmo salar	Poecilia reticulata	Gyrodactylus kobayashii	Gyrodactylus salaris	Gyrodactylus bullatarudis	0.544175	0.475979	0.819028	0.177474	0.378496	0.32251	/-0.33455856205, Protopolystoma xenopodis -0.0, | /-2.1696e-06, Gyrodactylus bullatarudis \0.33455856205, | /-0.1167297859, Gyrodactylus salaris \0.261763905, /0.999 \-0.060744336, Gyrodactylus kobayashii	/-0.1946104922, Protopolystoma xenopodis -0.0, | /-0.3403493651, Carassius auratus \0.1946104922, | /-0.3754158365, Poecilia reticulata \0.1032626244, /0.989 \-0.1005634789, Salmo salar	no
Carassius auratus	Salmo salar	Poecilia reticulata	Gyrodactylus kobayashii	Gyrodactylus salaris	Gyrodactylus bullatarudis	0.783001	0.879891	1.2458	0.177474	0.378496	0.32251	/-0.33455856205, Protopolystoma xenopodis -0.0, | /-2.1696e-06, Gyrodactylus bullatarudis \0.33455856205, | /-0.1167297859, Gyrodactylus salaris \0.261763905, /0.999 \-0.060744336, Gyrodactylus kobayashii	/-0.20759792335, Protopolystoma xenopodis -0.0, | /-0.4100216847, Carassius auratus \0.20759792335, | /-0.6713472846, Poecilia reticulata \0.1644354962, /1 \-0.2085441749, Salmo salar	no	AB_C
Carassius auratus	Salmo salar	Poecilia reticulata	Gyrodactylus kobayashii	Gyrodactylus salaris	Gyrodactylus bullatarudis	0.514331	0.641241	0.51468	0.177474	0.378496	0.32251	/-0.33455856205, Protopolystoma xenopodis -0.0, | /-2.1696e-06, Gyrodactylus bullatarudis \0.33455856205, | /-0.1167297859, Gyrodactylus salaris \0.261763905, /0.999 \-0.060744336, Gyrodactylus kobayashii	/-0.2755988617, Protopolystoma xenopodis -0.0, | /-0.201035955, Poecilia reticulata \0.2755988617, /0.874 | /-0.1938850687, Carassius auratus \0.1197586388, \-0.3204463627, Salmo salar	yes	AB_C
Carassius auratus	Salmo salar	Poecilia reticulata	Gyrodactylus kobayashii	Gyrodactylus salaris	Gyrodactylus bullatarudis	0.827332	0.707232	1.20984	0.177474	0.378496	0.32251	/-0.33455856205, Protopolystoma xenopodis -0.0, | /-2.1696e-06, Gyrodactylus bullatarudis \0.33455856205, | /-0.1167297859, Gyrodactylus salaris \0.261763905, /0.999 \-0.060744336, Gyrodactylus kobayashii	/-0.28872235285, Protopolystoma xenopodis -0.0, | /-0.5508861372, Carassius auratus \0.28872235285, | /-0.5448682166, Poecilia reticulata \0.1140824315, /0.736 \-0.1623635504, Salmo salar	no
Carassius auratus	Salmo salar	Poecilia reticulata	Gyrodactylus kobayashii	Gyrodactylus salaris	Gyrodactylus bullatarudis	0.232118	0.320987	0.441258	0.177474	0.378496	0.32251	/-0.33455856205, Protopolystoma xenopodis -0.0, | /-2.1696e-06, Gyrodactylus bullatarudis \0.33455856205, | /-0.1167297859, Gyrodactylus salaris \0.261763905, /0.999 \-0.060744336, Gyrodactylus kobayashii	/-0.18083151465, Protopolystoma xenopodis -0.0, | /-0.2263753448, Poecilia reticulata \0.18083151465, /0.823 | /-0.176194377, Carassius auratus \0.038688372, \-0.0559232094, Salmo salar	no	AB_C
Carassius auratus	Salmo salar	Poecilia reticulata	Gyrodactylus kobayashii	Gyrodactylus salaris	Gyrodactylus bullatarudis	0.0834874	0.182739	0.21557	0.177474	0.378496	0.32251	/-0.33455856205, Protopolystoma xenopodis -0.0, | /-2.1696e-06, Gyrodactylus bullatarudis \0.33455856205, | /-0.1167297859, Gyrodactylus salaris \0.261763905, /0.999 \-0.060744336, Gyrodactylus kobayashii	/-0.03254102375, Protopolystoma xenopodis -0.0, | /-0.0375860055, Carassius auratus \0.03254102375, | /-0.1574112157, Poecilia reticulata \0.0205731741, /0.78 \-0.0253282334, Salmo salar	no	AB_C
Carassius auratus	Salmo salar	Poecilia reticulata	Gyrodactylus kobayashii	Gyrodactylus salaris	Gyrodactylus bullatarudis	0.414251	0.312407	0.374138	0.177474	0.378496	0.32251	/-0.33455856205, Protopolystoma xenopodis -0.0, | /-2.1696e-06, Gyrodactylus bullatarudis \0.33455856205, | /-0.1167297859, Gyrodactylus salaris \0.261763905, /0.999 \-0.060744336, Gyrodactylus kobayashii	/-0.146004214, Protopolystoma xenopodis -0.0, | /-0.1324167546, Salmo salar \0.146004214, /0.793 | /-0.2379908275, Carassius auratus \0.0438436335, \-0.1361470239, Poecilia reticulata	no
Carassius auratus	Salmo salar	Poecilia reticulata	Gyrodactylus kobayashii	Gyrodactylus salaris	Gyrodactylus bullatarudis	0.0682581	0.0941937	0.107604	0.177474	0.378496	0.32251	/-0.33455856205, Protopolystoma xenopodis -0.0, | /-2.1696e-06, Gyrodactylus bullatarudis \0.33455856205, | /-0.1167297859, Gyrodactylus salaris \0.261763905, /0.999 \-0.060744336, Gyrodactylus kobayashii	/-0.0376845193, Protopolystoma xenopodis -0.0, | /-0.0488005887, Poecilia reticulata \0.0376845193, /0.434 | /-0.0408340476, Carassius auratus \0.0179690796, \-0.0274240084, Salmo salar	no	AB_C
Carassius auratus	Salmo salar	Poecilia reticulata	Gyrodactylus kobayashii	Gyrodactylus salaris	Gyrodactylus bullatarudis	0.107693	0.198757	0.192971	0.177474	0.378496	0.32251	/-0.33455856205, Protopolystoma xenopodis -0.0, | /-2.1696e-06, Gyrodactylus bullatarudis \0.33455856205, | /-0.1167297859, Gyrodactylus salaris \0.261763905, /0.999 \-0.060744336, Gyrodactylus kobayashii	/-0.0230426404, Protopolystoma xenopodis -0.0, | /-0.0380435149, Salmo salar \0.0230426404, /0.687 | /-0.050953299, Carassius auratus \0.0186959364, \-0.1420174053, Poecilia reticulata	yes	AB_C
Carassius auratus	Salmo salar	Poecilia reticulata	Gyrodactylus kobayashii	Gyrodactylus salaris	Gyrodactylus bullatarudis	0.00802923	0.0242284	0.0322556	0.177474	0.378496	0.32251	/-0.33455856205, Protopolystoma xenopodis -0.0, | /-2.1696e-06, Gyrodactylus bullatarudis \0.33455856205, | /-0.1167297859, Gyrodactylus salaris \0.261763905, /0.999 \-0.060744336, Gyrodactylus kobayashii	/-0.0019196739, Protopolystoma xenopodis -0.0, | /-0.0079702102, Carassius auratus \0.0019196739, | /-0.0242273794, Poecilia reticulata \5.80156e-05, /0.333 \-1e-06, Salmo salar	no	AB_C
Carassius auratus	Salmo salar	Poecilia reticulata	Gyrodactylus kobayashii	Gyrodactylus salaris	Gyrodactylus bullatarudis	0.738913	0.607212	1.01142	0.177474	0.378496	0.32251	/-0.33455856205, Protopolystoma xenopodis -0.0, | /-2.1696e-06, Gyrodactylus bullatarudis \0.33455856205, | /-0.1167297859, Gyrodactylus salaris \0.261763905, /0.999 \-0.060744336, Gyrodactylus kobayashii	/-0.2073486787, Protopolystoma xenopodis -0.0, | /-0.4005031152, Carassius auratus \0.2073486787, | /-0.4398573889, Poecilia reticulata \0.171055327, /0.999 \-0.1673548815, Salmo salar	no
Carassius auratus	Salmo salar	Poecilia reticulata	Gyrodactylus kobayashii	Gyrodactylus salaris	Gyrodactylus bullatarudis	0.365703	0.47722	0.556462	0.177474	0.378496	0.32251	/-0.33455856205, Protopolystoma xenopodis -0.0, | /-2.1696e-06, Gyrodactylus bullatarudis \0.33455856205, | /-0.1167297859, Gyrodactylus salaris \0.261763905, /0.999 \-0.060744336, Gyrodactylus kobayashii	/-0.1533862124, Protopolystoma xenopodis -0.0, | /-0.2887136158, Poecilia reticulata \0.1533862124, /0.883 | /-0.2224726725, Carassius auratus \0.0452752621, \-0.1432307227, Salmo salar	no	AB_C
Carassius auratus	Salmo salar	Poecilia reticulata	Gyrodactylus kobayashii	Gyrodactylus salaris	Gyrodactylus bullatarudis	0.908793	2.53988	3.19139	0.177474	0.378496	0.32251	/-0.33455856205, Protopolystoma xenopodis -0.0, | /-2.1696e-06, Gyrodactylus bullatarudis \0.33455856205, | /-0.1167297859, Gyrodactylus salaris \0.261763905, /0.999 \-0.060744336, Gyrodactylus kobayashii	/-0.17609575265, Protopolystoma xenopodis -0.0, | /-0.6037887805, Carassius auratus \0.17609575265, | /-2.4112374164, Poecilia reticulata \0.1763599448, /0.768 \-0.1286447316, Salmo salar	no	AB_C
Carassius auratus	Salmo salar	Poecilia reticulata	Gyrodactylus kobayashii	Gyrodactylus salaris	Gyrodactylus bullatarudis	0.0840256	0.0955119	0.0978883	0.177474	0.378496	0.32251	/-0.33455856205, Protopolystoma xenopodis -0.0, | /-2.1696e-06, Gyrodactylus bullatarudis \0.33455856205, | /-0.1167297859, Gyrodactylus salaris \0.261763905, /0.999 \-0.060744336, Gyrodactylus kobayashii	/-0.0190518455, Protopolystoma xenopodis -0.0, | /-0.0477643117, Poecilia reticulata \0.0190518455, /0.507 | /-0.043201005, Carassius auratus \0.0069230215, \-0.040824594, Salmo salar	no	AB_C
Carassius auratus	Salmo salar	Poecilia reticulata	Gyrodactylus kobayashii	Gyrodactylus salaris	Gyrodactylus bullatarudis	0.200637	0.258432	0.25887	0.177474	0.378496	0.32251	/-0.33455856205, Protopolystoma xenopodis -0.0, | /-2.1696e-06, Gyrodactylus bullatarudis \0.33455856205, | /-0.1167297859, Gyrodactylus salaris \0.261763905, /0.999 \-0.060744336, Gyrodactylus kobayashii	/-0.05010801605, Protopolystoma xenopodis -0.0, | /-0.1196622662, Poecilia reticulata \0.05010801605, /0.665 | /-0.1005373805, Carassius auratus \0.0386698536, \-0.100100063, Salmo salar	no	AB_C
Carassius auratus	Salmo salar	Poecilia reticulata	Gyrodactylus kobayashii	Gyrodactylus salaris	Gyrodactylus bullatarudis	0.609677	0.581914	0.601083	0.177474	0.378496	0.32251	/-0.33455856205, Protopolystoma xenopodis -0.0, | /-2.1696e-06, Gyrodactylus bullatarudis \0.33455856205, | /-0.1167297859, Gyrodactylus salaris \0.261763905, /0.999 \-0.060744336, Gyrodactylus kobayashii	/-0.11667982575, Protopolystoma xenopodis -0.0, | /-0.2363933504, Salmo salar \0.11667982575, /0.784 | /-0.3144227589, Carassius auratus \0.058860471, \-0.2866604364, Poecilia reticulata	no
Carassius auratus	Salmo salar	Poecilia reticulata	Gyrodactylus kobayashii	Gyrodactylus salaris	Gyrodactylus bullatarudis	0.44027	0.397248	0.317551	0.177474	0.378496	0.32251	/-0.33455856205, Protopolystoma xenopodis -0.0, | /-2.1696e-06, Gyrodactylus bullatarudis \0.33455856205, | /-0.1167297859, Gyrodactylus salaris \0.261763905, /0.999 \-0.060744336, Gyrodactylus kobayashii	/-0.0789345432, Protopolystoma xenopodis -0.0, | /-0.175169512, Salmo salar \0.0789345432, /1 | /-0.1802867439, Carassius auratus \0.0848140076, \-0.1372646112, Poecilia reticulata	no
Carassius auratus	Salmo salar	Poecilia reticulata	Gyrodactylus kobayashii	Gyrodactylus salaris	Gyrodactylus bullatarudis	0.203681	0.15232	0.151306	0.177474	0.378496	0.32251	/-0.33455856205, Protopolystoma xenopodis -0.0, | /-2.1696e-06, Gyrodactylus bullatarudis \0.33455856205, | /-0.1167297859, Gyrodactylus salaris \0.261763905, /0.999 \-0.060744336, Gyrodactylus kobayashii	/-0.06013653385, Protopolystoma xenopodis -0.0, | /-0.0752938868, Salmo salar \0.06013653385, /0.737 | /-0.1013332646, Carassius auratus \0.0270536476, \-0.0499724634, Poecilia reticulata	no
Carassius auratus	Salmo salar	Poecilia reticulata	Gyrodactylus kobayashii	Gyrodactylus salaris	Gyrodactylus bullatarudis	0.362764	0.353528	0.478343	0.177474	0.378496	0.32251	/-0.33455856205, Protopolystoma xenopodis -0.0, | /-2.1696e-06, Gyrodactylus bullatarudis \0.33455856205, | /-0.1167297859, Gyrodactylus salaris \0.261763905, /0.999 \-0.060744336, Gyrodactylus kobayashii	/-0.10867274925, Protopolystoma xenopodis -0.0, | /-0.086726279, Salmo salar \0.10867274925, /0.815 | /-0.2437895208, Carassius auratus \0.0322485614, \-0.234552992, Poecilia reticulata	no
Carassius auratus	Salmo salar	Poecilia reticulata	Gyrodactylus kobayashii	Gyrodactylus salaris	Gyrodactylus bullatarudis	0.700968	0.581063	0.693504	0.177474	0.378496	0.32251	/-0.33455856205, Protopolystoma xenopodis -0.0, | /-2.1696e-06, Gyrodactylus bullatarudis \0.33455856205, | /-0.1167297859, Gyrodactylus salaris \0.261763905, /0.999 \-0.060744336, Gyrodactylus kobayashii	/-0.1474453176, Protopolystoma xenopodis -0.0, | /-0.261354324, Salmo salar \0.1474453176, /0.466 | /-0.406704173, Carassius auratus \0.0329090548, \-0.2868000132, Poecilia reticulata	no
Carassius auratus	Salmo salar	Poecilia reticulata	Gyrodactylus kobayashii	Gyrodactylus salaris	Gyrodactylus bullatarudis	1.59764	1.36393	1.58218	0.177474	0.378496	0.32251	/-0.33455856205, Protopolystoma xenopodis -0.0, | /-2.1696e-06, Gyrodactylus bullatarudis \0.33455856205, | /-0.1167297859, Gyrodactylus salaris \0.261763905, /0.999 \-0.060744336, Gyrodactylus kobayashii	/-0.3641752051, Protopolystoma xenopodis -0.0, | /-0.6046551852, Carassius auratus \0.3641752051, | /-0.6742311458, Poecilia reticulata \0.3032895816, /1 \-0.6896993497, Salmo salar	no
Carassius auratus	Salmo salar	Poecilia reticulata	Gyrodactylus kobayashii	Gyrodactylus salaris	Gyrodactylus bullatarudis	0.111703	0.111187	0.140464	0.177474	0.378496	0.32251	/-0.33455856205, Protopolystoma xenopodis -0.0, | /-2.1696e-06, Gyrodactylus bullatarudis \0.33455856205, | /-0.1167297859, Gyrodactylus salaris \0.261763905, /0.999 \-0.060744336, Gyrodactylus kobayashii	/-0.0221366566, Protopolystoma xenopodis -0.0, | /-0.0299556659, Salmo salar \0.0221366566, /0.908 | /-0.0704906019, Carassius auratus \0.0112572216, \-0.0699738008, Poecilia reticulata	no
Carassius auratus	Salmo salar	Poecilia reticulata	Gyrodactylus kobayashii	Gyrodactylus salaris	Gyrodactylus bullatarudis	0.766803	0.647137	1.24508	0.177474	0.378496	0.32251	/-0.33455856205, Protopolystoma xenopodis -0.0, | /-2.1696e-06, Gyrodactylus bullatarudis \0.33455856205, | /-0.1167297859, Gyrodactylus salaris \0.261763905, /0.999 \-0.060744336, Gyrodactylus kobayashii	/-0.2252999155, Protopolystoma xenopodis -0.0, | /-0.4533364196, Poecilia reticulata \0.2252999155, /0.746 | /-0.682374757, Carassius auratus \0.1093724184, \-0.0844280541, Salmo salar	no
Carassius auratus	Salmo salar	Poecilia reticulata	Gyrodactylus kobayashii	Gyrodactylus salaris	Gyrodactylus bullatarudis	0.194485	0.18025	0.180825	0.177474	0.378496	0.32251	/-0.33455856205, Protopolystoma xenopodis -0.0, | /-2.1696e-06, Gyrodactylus bullatarudis \0.33455856205, | /-0.1167297859, Gyrodactylus salaris \0.261763905, /0.999 \-0.060744336, Gyrodactylus kobayashii	/-0.06150395215, Protopolystoma xenopodis -0.0, | /-0.0765023601, Salmo salar \0.06150395215, /0.861 | /-0.0975299187, Carassius auratus \0.0204523423, \-0.0832948176, Poecilia reticulata	no
Carassius auratus	Salmo salar	Poecilia reticulata	Gyrodactylus kobayashii	Gyrodactylus salaris	Gyrodactylus bullatarudis	0.318334	0.702349	0.596605	0.177474	0.378496	0.32251	/-0.33455856205, Protopolystoma xenopodis -0.0, | /-2.1696e-06, Gyrodactylus bullatarudis \0.33455856205, | /-0.1167297859, Gyrodactylus salaris \0.261763905, /0.999 \-0.060744336, Gyrodactylus kobayashii	/-0.15957442805, Protopolystoma xenopodis -0.0, | /-0.1497894836, Salmo salar \0.15957442805, /0.911 | /-0.1062954031, Carassius auratus \0.062248969, \-0.490310068, Poecilia reticulata	yes	AB_C
Carassius auratus	Salmo salar	Poecilia reticulata	Gyrodactylus kobayashii	Gyrodactylus salaris	Gyrodactylus bullatarudis	0.183758	0.101314	0.126436	0.177474	0.378496	0.32251	/-0.33455856205, Protopolystoma xenopodis -0.0, | /-2.1696e-06, Gyrodactylus bullatarudis \0.33455856205, | /-0.1167297859, Gyrodactylus salaris \0.261763905, /0.999 \-0.060744336, Gyrodactylus kobayashii	/-0.00830298715, Protopolystoma xenopodis -0.0, | /-0.0635632161, Carassius auratus \0.00830298715, | /-0.0219961566, Poecilia reticulata \0.0408764647, /0.963 \-0.0793179238, Salmo salar	no
Carassius auratus	Salmo salar	Poecilia reticulata	Gyrodactylus kobayashii	Gyrodactylus salaris	Gyrodactylus bullatarudis	0.250626	0.185071	0.364611	0.177474	0.378496	0.32251	/-0.33455856205, Protopolystoma xenopodis -0.0, | /-2.1696e-06, Gyrodactylus bullatarudis \0.33455856205, | /-0.1167297859, Gyrodactylus salaris \0.261763905, /0.999 \-0.060744336, Gyrodactylus kobayashii	/-0.0814417363, Protopolystoma xenopodis -0.0, | /-0.1200267146, Poecilia reticulata \0.0814417363, /0.572 | /-0.2150827669, Carassius auratus \0.0295010817, \-0.0355431404, Salmo salar	no
Carassius auratus	Salmo salar	Poecilia reticulata	Gyrodactylus kobayashii	Gyrodactylus salaris	Gyrodactylus bullatarudis	0.656859	0.551926	0.779908	0.177474	0.378496	0.32251	/-0.33455856205, Protopolystoma xenopodis -0.0, | /-2.1696e-06, Gyrodactylus bullatarudis \0.33455856205, | /-0.1167297859, Gyrodactylus salaris \0.261763905, /0.999 \-0.060744336, Gyrodactylus kobayashii	/-0.2198919489, Protopolystoma xenopodis -0.0, | /-0.2766176445, Poecilia reticulata \0.2198919489, /0.513 | /-0.4424202991, Carassius auratus \0.0608696084, \-0.2144387877, Salmo salar	no
Carassius auratus	Salmo salar	Poecilia reticulata	Gyrodactylus kobayashii	Gyrodactylus salaris	Gyrodactylus bullatarudis	0.513624	0.521613	0.701431	0.177474	0.378496	0.32251	/-0.33455856205, Protopolystoma xenopodis -0.0, | /-2.1696e-06, Gyrodactylus bullatarudis \0.33455856205, | /-0.1167297859, Gyrodactylus salaris \0.261763905, /0.999 \-0.060744336, Gyrodactylus kobayashii	/-0.12550476115, Protopolystoma xenopodis -0.0, | /-0.2314666395, Carassius auratus \0.12550476115, | /-0.3547101045, Poecilia reticulata \0.1152547237, /1 \-0.1669029746, Salmo salar	no	AB_C
Carassius auratus	Salmo salar	Poecilia reticulata	Gyrodactylus kobayashii	Gyrodactylus salaris	Gyrodactylus bullatarudis	0.408297	0.338487	0.502217	0.177474	0.378496	0.32251	/-0.33455856205, Protopolystoma xenopodis -0.0, | /-2.1696e-06, Gyrodactylus bullatarudis \0.33455856205, | /-0.1167297859, Gyrodactylus salaris \0.261763905, /0.999 \-0.060744336, Gyrodactylus kobayashii	/-0.1531730897, Protopolystoma xenopodis -0.0, | /-0.200899511, Carassius auratus \0.1531730897, | /-0.2162036464, Poecilia reticulata \0.0851137811, /0.952 \-0.1222836547, Salmo salar	no
Carassius auratus	Salmo salar	Poecilia reticulata	Gyrodactylus kobayashii	Gyrodactylus salaris	Gyrodactylus bullatarudis	0.951438	0.591106	0.756288	0.177474	0.378496	0.32251	/-0.33455856205, Protopolystoma xenopodis -0.0, | /-2.1696e-06, Gyrodactylus bullatarudis \0.33455856205, | /-0.1167297859, Gyrodactylus salaris \0.261763905, /0.999 \-0.060744336, Gyrodactylus kobayashii	/-0.20034068945, Protopolystoma xenopodis -0.0, | /-0.4207135845, Carassius auratus \0.20034068945, | /-0.1979777243, Poecilia reticulata \0.1375962247, /0.991 \-0.3931286408, Salmo salar	no
Carassius auratus	Salmo salar	Poecilia reticulata	Gyrodactylus kobayashii	Gyrodactylus salaris	Gyrodactylus bullatarudis	0.325976	0.407183	0.494706	0.177474	0.378496	0.32251	/-0.33455856205, Protopolystoma xenopodis -0.0, | /-2.1696e-06, Gyrodactylus bullatarudis \0.33455856205, | /-0.1167297859, Gyrodactylus salaris \0.261763905, /0.999 \-0.060744336, Gyrodactylus kobayashii	/-0.11951651525, Protopolystoma xenopodis -0.0, | /-0.1727626141, Carassius auratus \0.11951651525, | /-0.2879563634, Poecilia reticulata \0.0339874879, /0.674 \-0.1192262625, Salmo salar	no	AB_C
Carassius auratus	Salmo salar	Poecilia reticulata	Gyrodactylus kobayashii	Gyrodactylus salaris	Gyrodactylus bullatarudis	0.467425	0.521589	0.768318	0.177474	0.378496	0.32251	/-0.33455856205, Protopolystoma xenopodis -0.0, | /-2.1696e-06, Gyrodactylus bullatarudis \0.33455856205, | /-0.1167297859, Gyrodactylus salaris \0.261763905, /0.999 \-0.060744336, Gyrodactylus kobayashii	/-0.1044742829, Protopolystoma xenopodis -0.0, | /-0.3414817491, Poecilia reticulata \0.1044742829, /0.788 | /-0.357077161, Carassius auratus \0.0697593141, \-0.1103480484, Salmo salar	no	AB_C
Carassius auratus	Salmo salar	Poecilia reticulata	Gyrodactylus kobayashii	Gyrodactylus salaris	Gyrodactylus bullatarudis	0.713037	0.454975	0.802607	0.177474	0.378496	0.32251	/-0.33455856205, Protopolystoma xenopodis -0.0, | /-2.1696e-06, Gyrodactylus bullatarudis \0.33455856205, | /-0.1167297859, Gyrodactylus salaris \0.261763905, /0.999 \-0.060744336, Gyrodactylus kobayashii	/-0.1244763386, Protopolystoma xenopodis -0.0, | /-0.3153349637, Carassius auratus \0.1244763386, | /-0.2722724969, Poecilia reticulata \0.2149996286, /1 \-0.1827022964, Salmo salar	no
Carassius auratus	Salmo salar	Poecilia reticulata	Gyrodactylus kobayashii	Gyrodactylus salaris	Gyrodactylus bullatarudis	0.0368762	0.051364	0.0790577	0.177474	0.378496	0.32251	/-0.33455856205, Protopolystoma xenopodis -0.0, | /-2.1696e-06, Gyrodactylus bullatarudis \0.33455856205, | /-0.1167297859, Gyrodactylus salaris \0.261763905, /0.999 \-0.060744336, Gyrodactylus kobayashii	/-0.0069034967, Protopolystoma xenopodis -0.0, | /-0.0467717232, Poecilia reticulata \0.0069034967, /0.333 | /-0.0322849338, Carassius auratus \1e-06, \-0.0045912794, Salmo salar	no	AB_C
Carassius auratus	Salmo salar	Poecilia reticulata	Gyrodactylus kobayashii	Gyrodactylus salaris	Gyrodactylus bullatarudis	0.273839	0.252765	0.346717	0.177474	0.378496	0.32251	/-0.33455856205, Protopolystoma xenopodis -0.0, | /-2.1696e-06, Gyrodactylus bullatarudis \0.33455856205, | /-0.1167297859, Gyrodactylus salaris \0.261763905, /0.999 \-0.060744336, Gyrodactylus kobayashii	/-0.0288768247, Protopolystoma xenopodis -0.0, | /-0.1484242282, Carassius auratus \0.0288768247, | /-0.162821467, Poecilia reticulata \0.0354715209, /0.993 \-0.0899434883, Salmo salar	no
Carassius auratus	Salmo salar	Poecilia reticulata	Gyrodactylus kobayashii	Gyrodactylus salaris	Gyrodactylus bullatarudis	0.114575	0.105995	0.135013	0.177474	0.378496	0.32251	/-0.33455856205, Protopolystoma xenopodis -0.0, | /-2.1696e-06, Gyrodactylus bullatarudis \0.33455856205, | /-0.1167297859, Gyrodactylus salaris \0.261763905, /0.999 \-0.060744336, Gyrodactylus kobayashii	/-0.05910079475, Protopolystoma xenopodis -0.0, | /-0.0649911183, Carassius auratus \0.05910079475, | /-0.063216391, Poecilia reticulata \0.0068055909, /0.384 \-0.0427781668, Salmo salar	no
Carassius auratus	Salmo salar	Poecilia reticulata	Gyrodactylus kobayashii	Gyrodactylus salaris	Gyrodactylus bullatarudis	0.329602	0.530285	0.605032	0.177474	0.378496	0.32251	/-0.33455856205, Protopolystoma xenopodis -0.0, | /-2.1696e-06, Gyrodactylus bullatarudis \0.33455856205, | /-0.1167297859, Gyrodactylus salaris \0.261763905, /0.999 \-0.060744336, Gyrodactylus kobayashii	/-0.071098146, Protopolystoma xenopodis -0.0, | /-0.1758604263, Carassius auratus \0.071098146, | /-0.402858044, Poecilia reticulata \0.0263138929, /0.705 \-0.1274272536, Salmo salar	no	AB_C
Carassius auratus	Salmo salar	Poecilia reticulata	Gyrodactylus kobayashii	Gyrodactylus salaris	Gyrodactylus bullatarudis	0.158717	0.202802	0.203125	0.177474	0.378496	0.32251	/-0.33455856205, Protopolystoma xenopodis -0.0, | /-2.1696e-06, Gyrodactylus bullatarudis \0.33455856205, | /-0.1167297859, Gyrodactylus salaris \0.261763905, /0.999 \-0.060744336, Gyrodactylus kobayashii	/-0.08396247705, Protopolystoma xenopodis -0.0, | /-0.0614560375, Salmo salar \0.08396247705, /0.576 | /-0.0795201073, Carassius auratus \0.017741044, \-0.1236046768, Poecilia reticulata	no	AB_C
Carassius auratus	Salmo salar	Poecilia reticulata	Gyrodactylus kobayashii	Gyrodactylus salaris	Gyrodactylus bullatarudis	0.0804379	0.0948226	0.110774	0.177474	0.378496	0.32251	/-0.33455856205, Protopolystoma xenopodis -0.0, | /-2.1696e-06, Gyrodactylus bullatarudis \0.33455856205, | /-0.1167297859, Gyrodactylus salaris \0.261763905, /0.999 \-0.060744336, Gyrodactylus kobayashii	/-0.01093451315, Protopolystoma xenopodis -0.0, | /-0.0402062456, Carassius auratus \0.01093451315, | /-0.0625792933, Poecilia reticulata \0.0079883654, /0.927 \-0.0322433157, Salmo salar	no	AB_C
Carassius auratus	Salmo salar	Poecilia reticulata	Gyrodactylus kobayashii	Gyrodactylus salaris	Gyrodactylus bullatarudis	0.488273	0.780115	0.668389	0.177474	0.378496	0.32251	/-0.33455856205, Protopolystoma xenopodis -0.0, | /-2.1696e-06, Gyrodactylus bullatarudis \0.33455856205, | /-0.1167297859, Gyrodactylus salaris \0.261763905, /0.999 \-0.060744336, Gyrodactylus kobayashii	/-0.15141835875, Protopolystoma xenopodis -0.0, | /-0.4049394063, Poecilia reticulata \0.15141835875, /0.996 | /-0.1882730522, Carassius auratus \0.0751761541, \-0.2999997083, Salmo salar	yes	AB_C
Carassius auratus	Salmo salar	Poecilia reticulata	Gyrodactylus kobayashii	Gyrodactylus salaris	Gyrodactylus bullatarudis	0.146475	0.0753783	0.156991	0.177474	0.378496	0.32251	/-0.33455856205, Protopolystoma xenopodis -0.0, | /-2.1696e-06, Gyrodactylus bullatarudis \0.33455856205, | /-0.1167297859, Gyrodactylus salaris \0.261763905, /0.999 \-0.060744336, Gyrodactylus kobayashii	/-0.0215047592, Protopolystoma xenopodis -0.0, | /-0.1039336027, Carassius auratus \0.0215047592, | /-0.0429471592, Poecilia reticulata \0.0101101715, /0.957 \-0.0324311204, Salmo salar	no
Carassius auratus	Salmo salar	Poecilia reticulata	Gyrodactylus kobayashii	Gyrodactylus salaris	Gyrodactylus bullatarudis	0.956793	0.800796	1.09993	0.177474	0.378496	0.32251	/-0.33455856205, Protopolystoma xenopodis -0.0, | /-2.1696e-06, Gyrodactylus bullatarudis \0.33455856205, | /-0.1167297859, Gyrodactylus salaris \0.261763905, /0.999 \-0.060744336, Gyrodactylus kobayashii	/-0.36102645945, Protopolystoma xenopodis -0.0, | /-0.1964716664, Salmo salar \0.36102645945, /0.92 | /-0.6279630199, Carassius auratus \0.1323579426, \-0.4719668133, Poecilia reticulata	no
Carassius auratus	Salmo salar	Poecilia reticulata	Gyrodactylus kobayashii	Gyrodactylus salaris	Gyrodactylus bullatarudis	0.248609	0.165128	0.285351	0.177474	0.378496	0.32251	/-0.33455856205, Protopolystoma xenopodis -0.0, | /-2.1696e-06, Gyrodactylus bullatarudis \0.33455856205, | /-0.1167297859, Gyrodactylus salaris \0.261763905, /0.999 \-0.060744336, Gyrodactylus kobayashii	/-0.0301467143, Protopolystoma xenopodis -0.0, | /-0.1288437375, Carassius auratus \0.0301467143, | /-0.1009344869, Poecilia reticulata \0.0555723955, /1 \-0.064193153, Salmo salar	no
Carassius auratus	Salmo salar	Poecilia reticulata	Gyrodactylus kobayashii	Gyrodactylus salaris	Gyrodactylus bullatarudis	2.03411	0.884326	2.20206	0.177474	0.378496	0.32251	/-0.33455856205, Protopolystoma xenopodis -0.0, | /-2.1696e-06, Gyrodactylus bullatarudis \0.33455856205, | /-0.1167297859, Gyrodactylus salaris \0.261763905, /0.999 \-0.060744336, Gyrodactylus kobayashii	/-0.22816127775, Protopolystoma xenopodis -0.0, | /-1.4539717754, Carassius auratus \0.22816127775, | /-0.5261399194, Poecilia reticulata \0.2219484371, /0.969 \-0.3581856809, Salmo salar	no
Carassius auratus	Salmo salar	Poecilia reticulata	Gyrodactylus kobayashii	Gyrodactylus salaris	Gyrodactylus bullatarudis	0.433004	0.285338	0.578271	0.177474	0.378496	0.32251	/-0.33455856205, Protopolystoma xenopodis -0.0, | /-2.1696e-06, Gyrodactylus bullatarudis \0.33455856205, | /-0.1167297859, Gyrodactylus salaris \0.261763905, /0.999 \-0.060744336, Gyrodactylus kobayashii	/-0.11504057045, Protopolystoma xenopodis -0.0, | /-0.2535686312, Carassius auratus \0.11504057045, | /-0.2153022907, Poecilia reticulata \0.1094003982, /1 \-0.0700354665, Salmo salar	no
Carassius auratus	Salmo salar	Poecilia reticulata	Gyrodactylus kobayashii	Gyrodactylus salaris	Gyrodactylus bullatarudis	0.312848	0.422873	0.47488	0.177474	0.378496	0.32251	/-0.33455856205, Protopolystoma xenopodis -0.0, | /-2.1696e-06, Gyrodactylus bullatarudis \0.33455856205, | /-0.1167297859, Gyrodactylus salaris \0.261763905, /0.999 \-0.060744336, Gyrodactylus kobayashii	/-0.1345275875, Protopolystoma xenopodis -0.0, | /-0.1228676389, Carassius auratus \0.1345275875, | /-0.2924526821, Poecilia reticulata \0.0595592196, /1 \-0.1304207262, Salmo salar	no	AB_C
Carassius auratus	Salmo salar	Poecilia reticulata	Gyrodactylus kobayashii	Gyrodactylus salaris	Gyrodactylus bullatarudis	0.492019	0.335229	0.614338	0.177474	0.378496	0.32251	/-0.33455856205, Protopolystoma xenopodis -0.0, | /-2.1696e-06, Gyrodactylus bullatarudis \0.33455856205, | /-0.1167297859, Gyrodactylus salaris \0.261763905, /0.999 \-0.060744336, Gyrodactylus kobayashii	/-0.095125197, Protopolystoma xenopodis -0.0, | /-0.3024155753, Carassius auratus \0.095125197, | /-0.228773612, Poecilia reticulata \0.0831486618, /0.967 \-0.1064551827, Salmo salar	no
Carassius auratus	Salmo salar	Poecilia reticulata	Gyrodactylus kobayashii	Gyrodactylus salaris	Gyrodactylus bullatarudis	0.170524	0.210931	0.241606	0.177474	0.378496	0.32251	/-0.33455856205, Protopolystoma xenopodis -0.0, | /-2.1696e-06, Gyrodactylus bullatarudis \0.33455856205, | /-0.1167297859, Gyrodactylus salaris \0.261763905, /0.999 \-0.060744336, Gyrodactylus kobayashii	/-0.09347185475, Protopolystoma xenopodis -0.0, | /-0.0589189323, Carassius auratus \0.09347185475, | /-0.1410068392, Poecilia reticulata \0.0416807202, /0.993 \-0.0699242866, Salmo salar	no	AB_C
Carassius auratus	Salmo salar	Poecilia reticulata	Gyrodactylus kobayashii	Gyrodactylus salaris	Gyrodactylus bullatarudis	0.166258	0.112289	0.169801	0.177474	0.378496	0.32251	/-0.33455856205, Protopolystoma xenopodis -0.0, | /-2.1696e-06, Gyrodactylus bullatarudis \0.33455856205, | /-0.1167297859, Gyrodactylus salaris \0.261763905, /0.999 \-0.060744336, Gyrodactylus kobayashii	/-0.0499416664, Protopolystoma xenopodis -0.0, | /-0.0387088874, Salmo salar \0.0499416664, /0.967 | /-0.1118849796, Carassius auratus \0.0156642896, \-0.0579156513, Poecilia reticulata	no
Carassius auratus	Salmo salar	Poecilia reticulata	Gyrodactylus kobayashii	Gyrodactylus salaris	Gyrodactylus bullatarudis	0.411944	0.461937	0.63973	0.177474	0.378496	0.32251	/-0.33455856205, Protopolystoma xenopodis -0.0, | /-2.1696e-06, Gyrodactylus bullatarudis \0.33455856205, | /-0.1167297859, Gyrodactylus salaris \0.261763905, /0.999 \-0.060744336, Gyrodactylus kobayashii	/-0.1412743757, Protopolystoma xenopodis -0.0, | /-0.2853417365, Poecilia reticulata \0.1412743757, /0.842 | /-0.2948682616, Carassius auratus \0.0595195187, \-0.1170753311, Salmo salar	no	AB_C
Carassius auratus	Salmo salar	Poecilia reticulata	Gyrodactylus kobayashii	Gyrodactylus salaris	Gyrodactylus bullatarudis	0.613984	0.666705	0.840151	0.177474	0.378496	0.32251	/-0.33455856205, Protopolystoma xenopodis -0.0, | /-2.1696e-06, Gyrodactylus bullatarudis \0.33455856205, | /-0.1167297859, Gyrodactylus salaris \0.261763905, /0.999 \-0.060744336, Gyrodactylus kobayashii	/-0.0910163694, Protopolystoma xenopodis -0.0, | /-0.4117787676, Poecilia reticulata \0.0910163694, /0.682 | /-0.3937144219, Carassius auratus \0.0346574105, \-0.2202692618, Salmo salar	no	AB_C
Carassius auratus	Salmo salar	Poecilia reticulata	Gyrodactylus kobayashii	Gyrodactylus salaris	Gyrodactylus bullatarudis	0.755986	0.689767	0.792929	0.177474	0.378496	0.32251	/-0.33455856205, Protopolystoma xenopodis -0.0, | /-2.1696e-06, Gyrodactylus bullatarudis \0.33455856205, | /-0.1167297859, Gyrodactylus salaris \0.261763905, /0.999 \-0.060744336, Gyrodactylus kobayashii	/-0.2362579312, Protopolystoma xenopodis -0.0, | /-0.3244025605, Carassius auratus \0.2362579312, | /-0.363355087, Poecilia reticulata \0.1051713372, /0.994 \-0.3264121373, Salmo salar	no
Carassius auratus	Salmo salar	Poecilia reticulata	Gyrodactylus kobayashii	Gyrodactylus salaris	Gyrodactylus bullatarudis	0.134982	0.115084	0.12817	0.177474	0.378496	0.32251	/-0.33455856205, Protopolystoma xenopodis -0.0, | /-2.1696e-06, Gyrodactylus bullatarudis \0.33455856205, | /-0.1167297859, Gyrodactylus salaris \0.261763905, /0.999 \-0.060744336, Gyrodactylus kobayashii	/-0.02945248605, Protopolystoma xenopodis -0.0, | /-0.0614357513, Carassius auratus \0.02945248605, | /-0.0541359789, Poecilia reticulata \0.0125981918, /0.733 \-0.0609476376, Salmo salar	no
Carassius auratus	Salmo salar	Poecilia reticulata	Gyrodactylus kobayashii	Gyrodactylus salaris	Gyrodactylus bullatarudis	0.10351	0.0941148	0.0955747	0.177474	0.378496	0.32251	/-0.33455856205, Protopolystoma xenopodis -0.0, | /-2.1696e-06, Gyrodactylus bullatarudis \0.33455856205, | /-0.1167297859, Gyrodactylus salaris \0.261763905, /0.999 \-0.060744336, Gyrodactylus kobayashii	/-0.0315119743, Protopolystoma xenopodis -0.0, | /-0.0342296992, Poecilia reticulata \0.0315119743, /0.632 | /-0.0524848742, Carassius auratus \0.0088601573, \-0.0510249907, Salmo salar	no
Carassius auratus	Salmo salar	Poecilia reticulata	Gyrodactylus kobayashii	Gyrodactylus salaris	Gyrodactylus bullatarudis	0.753745	0.751346	0.758048	0.177474	0.378496	0.32251	/-0.33455856205, Protopolystoma xenopodis -0.0, | /-2.1696e-06, Gyrodactylus bullatarudis \0.33455856205, | /-0.1167297859, Gyrodactylus salaris \0.261763905, /0.999 \-0.060744336, Gyrodactylus kobayashii	/-0.24678046385, Protopolystoma xenopodis -0.0, | /-0.2869403323, Carassius auratus \0.24678046385, | /-0.3778247594, Poecilia reticulata \0.093283234, /0.915 \-0.3735210406, Salmo salar	no
Carassius auratus	Salmo salar	Poecilia reticulata	Gyrodactylus kobayashii	Gyrodactylus salaris	Gyrodactylus bullatarudis	0.204919	0.0898893	0.142185	0.177474	0.378496	0.32251	/-0.33455856205, Protopolystoma xenopodis -0.0, | /-2.1696e-06, Gyrodactylus bullatarudis \0.33455856205, | /-0.1167297859, Gyrodactylus salaris \0.261763905, /0.999 \-0.060744336, Gyrodactylus kobayashii	/-0.0282115459, Protopolystoma xenopodis -0.0, | /-0.0779137238, Carassius auratus \0.0282115459, | /-0.0135776792, Poecilia reticulata \0.0506939252, /0.999 \-0.0763115961, Salmo salar	no
Carassius auratus	Salmo salar	Poecilia reticulata	Gyrodactylus kobayashii	Gyrodactylus salaris	Gyrodactylus bullatarudis	0.40468	0.422264	0.500667	0.177474	0.378496	0.32251	/-0.33455856205, Protopolystoma xenopodis -0.0, | /-2.1696e-06, Gyrodactylus bullatarudis \0.33455856205, | /-0.1167297859, Gyrodactylus salaris \0.261763905, /0.999 \-0.060744336, Gyrodactylus kobayashii	/-0.13845354425, Protopolystoma xenopodis -0.0, | /-0.1141088929, Salmo salar \0.13845354425, /0.745 | /-0.2415412281, Carassius auratus \0.0490302103, \-0.2591253464, Poecilia reticulata	no	AB_C
Carassius auratus	Salmo salar	Poecilia reticulata	Gyrodactylus kobayashii	Gyrodactylus salaris	Gyrodactylus bullatarudis	0.305857	0.287196	0.391082	0.177474	0.378496	0.32251	/-0.33455856205, Protopolystoma xenopodis -0.0, | /-2.1696e-06, Gyrodactylus bullatarudis \0.33455856205, | /-0.1167297859, Gyrodactylus salaris \0.261763905, /0.999 \-0.060744336, Gyrodactylus kobayashii	/-0.16596116735, Protopolystoma xenopodis -0.0, | /-0.1323219291, Carassius auratus \0.16596116735, | /-0.1862105502, Poecilia reticulata \0.0725498521, /0.987 \-0.1009852505, Salmo salar	no
Carassius auratus	Salmo salar	Poecilia reticulata	Gyrodactylus kobayashii	Gyrodactylus salaris	Gyrodactylus bullatarudis	0.506428	0.381765	0.610353	0.177474	0.378496	0.32251	/-0.33455856205, Protopolystoma xenopodis -0.0, | /-2.1696e-06, Gyrodactylus bullatarudis \0.33455856205, | /-0.1167297859, Gyrodactylus salaris \0.261763905, /0.999 \-0.060744336, Gyrodactylus kobayashii	/-0.2104598722, Protopolystoma xenopodis -0.0, | /-0.2636298976, Carassius auratus \0.2104598722, | /-0.2428445804, Poecilia reticulata \0.1038780313, /1 \-0.138919927, Salmo salar	no
Carassius auratus	Salmo salar	Poecilia reticulata	Gyrodactylus kobayashii	Gyrodactylus salaris	Gyrodactylus bullatarudis	0.654195	0.875647	0.889652	0.177474	0.378496	0.32251	/-0.33455856205, Protopolystoma xenopodis -0.0, | /-2.1696e-06, Gyrodactylus bullatarudis \0.33455856205, | /-0.1167297859, Gyrodactylus salaris \0.261763905, /0.999 \-0.060744336, Gyrodactylus kobayashii	/-0.15474957335, Protopolystoma xenopodis -0.0, | /-0.2164735319, Salmo salar \0.15474957335, /0.757 | /-0.3340998177, Carassius auratus \0.1036217424, \-0.5555516896, Poecilia reticulata	no	AB_C
Carassius auratus	Salmo salar	Poecilia reticulata	Gyrodactylus kobayashii	Gyrodactylus salaris	Gyrodactylus bullatarudis	0.0333528	0.0716817	0.0874175	0.177474	0.378496	0.32251	/-0.33455856205, Protopolystoma xenopodis -0.0, | /-2.1696e-06, Gyrodactylus bullatarudis \0.33455856205, | /-0.1167297859, Gyrodactylus salaris \0.261763905, /0.999 \-0.060744336, Gyrodactylus kobayashii	/-0.01790710965, Protopolystoma xenopodis -0.0, | /-0.0510738414, Poecilia reticulata \0.01790710965, /0.994 | /-0.0245443076, Carassius auratus \0.01179934, \-0.0088085422, Salmo salar	no	AB_C
Carassius auratus	Salmo salar	Poecilia reticulata	Gyrodactylus kobayashii	Gyrodactylus salaris	Gyrodactylus bullatarudis	0.363353	0.522703	0.364943	0.177474	0.378496	0.32251	/-0.33455856205, Protopolystoma xenopodis -0.0, | /-2.1696e-06, Gyrodactylus bullatarudis \0.33455856205, | /-0.1167297859, Gyrodactylus salaris \0.261763905, /0.999 \-0.060744336, Gyrodactylus kobayashii	/-0.13291780745, Protopolystoma xenopodis -0.0, | /-0.1934672102, Salmo salar \0.13291780745, /0.994 | /-0.1027964865, Carassius auratus \0.067088828, \-0.262146503, Poecilia reticulata	yes	AB_C
Carassius auratus	Salmo salar	Poecilia reticulata	Gyrodactylus kobayashii	Gyrodactylus salaris	Gyrodactylus bullatarudis	0.46304	0.490974	0.634815	0.177474	0.378496	0.32251	/-0.33455856205, Protopolystoma xenopodis -0.0, | /-2.1696e-06, Gyrodactylus bullatarudis \0.33455856205, | /-0.1167297859, Gyrodactylus salaris \0.261763905, /0.999 \-0.060744336, Gyrodactylus kobayashii	/-0.1643036801, Protopolystoma xenopodis -0.0, | /-0.2641785096, Carassius auratus \0.1643036801, | /-0.3313748576, Poecilia reticulata \0.0392618536, /0.686 \-0.1595993454, Salmo salar	no	AB_C
Carassius auratus	Salmo salar	Poecilia reticulata	Gyrodactylus kobayashii	Gyrodactylus salaris	Gyrodactylus bullatarudis	0.071583	0.274822	0.238279	0.177474	0.378496	0.32251	/-0.33455856205, Protopolystoma xenopodis -0.0, | /-2.1696e-06, Gyrodactylus bullatarudis \0.33455856205, | /-0.1167297859, Gyrodactylus salaris \0.261763905, /0.999 \-0.060744336, Gyrodactylus kobayashii	/-0.0712766676, Protopolystoma xenopodis -0.0, | /-0.0282990972, Salmo salar \0.0712766676, /0.714 | /-0.0175197837, Carassius auratus \0.0257641153, \-0.2207588496, Poecilia reticulata	yes	AB_C
Carassius auratus	Salmo salar	Poecilia reticulata	Gyrodactylus kobayashii	Gyrodactylus salaris	Gyrodactylus bullatarudis	0.199499	0.185428	0.259554	0.177474	0.378496	0.32251	/-0.33455856205, Protopolystoma xenopodis -0.0, | /-2.1696e-06, Gyrodactylus bullatarudis \0.33455856205, | /-0.1167297859, Gyrodactylus salaris \0.261763905, /0.999 \-0.060744336, Gyrodactylus kobayashii	/-0.03567487575, Protopolystoma xenopodis -0.0, | /-0.0529152975, Salmo salar \0.03567487575, /0.751 | /-0.1368125343, Carassius auratus \0.0097709854, \-0.1227416119, Poecilia reticulata	no
Carassius auratus	Salmo salar	Poecilia reticulata	Gyrodactylus kobayashii	Gyrodactylus salaris	Gyrodactylus bullatarudis	0.670743	0.594857	0.792931	0.177474	0.378496	0.32251	/-0.33455856205, Protopolystoma xenopodis -0.0, | /-2.1696e-06, Gyrodactylus bullatarudis \0.33455856205, | /-0.1167297859, Gyrodactylus salaris \0.261763905, /0.999 \-0.060744336, Gyrodactylus kobayashii	/-0.23867347635, Protopolystoma xenopodis -0.0, | /-0.3279721388, Carassius auratus \0.23867347635, | /-0.3585224611, Poecilia reticulata \0.1064365821, /0.999 \-0.2363346954, Salmo salar	no
Carassius auratus	Salmo salar	Poecilia reticulata	Gyrodactylus kobayashii	Gyrodactylus salaris	Gyrodactylus bullatarudis	1.94512	2.13853	2.16635	0.177474	0.378496	0.32251	/-0.33455856205, Protopolystoma xenopodis -0.0, | /-2.1696e-06, Gyrodactylus bullatarudis \0.33455856205, | /-0.1167297859, Gyrodactylus salaris \0.261763905, /0.999 \-0.060744336, Gyrodactylus kobayashii	/-0.44410571635, Protopolystoma xenopodis -0.0, | /-0.7421776443, Carassius auratus \0.44410571635, | /-1.1798831899, Poecilia reticulata \0.2442911951, /0.996 \-0.9586485125, Salmo salar	no	AB_C
Carassius auratus	Salmo salar	Poecilia reticulata	Gyrodactylus kobayashii	Gyrodactylus salaris	Gyrodactylus bullatarudis	0.530014	0.402797	0.673265	0.177474	0.378496	0.32251	/-0.33455856205, Protopolystoma xenopodis -0.0, | /-2.1696e-06, Gyrodactylus bullatarudis \0.33455856205, | /-0.1167297859, Gyrodactylus salaris \0.261763905, /0.999 \-0.060744336, Gyrodactylus kobayashii	/-0.1584692718, Protopolystoma xenopodis -0.0, | /-0.2416976613, Poecilia reticulata \0.1584692718, /0.408 | /-0.4002405376, Carassius auratus \0.0313267746, \-0.1297730507, Salmo salar	no
Carassius auratus	Salmo salar	Poecilia reticulata	Gyrodactylus kobayashii	Gyrodactylus salaris	Gyrodactylus bullatarudis	1.73981	1.12214	2.62186	0.177474	0.378496	0.32251	/-0.33455856205, Protopolystoma xenopodis -0.0, | /-2.1696e-06, Gyrodactylus bullatarudis \0.33455856205, | /-0.1167297859, Gyrodactylus salaris \0.261763905, /0.999 \-0.060744336, Gyrodactylus kobayashii	/-0.4537916384, Protopolystoma xenopodis -0.0, | /-1.3329435629, Carassius auratus \0.4537916384, | /-1.0020936193, Poecilia reticulata \0.2868195938, /0.826 \-0.1200491761, Salmo salar	no
Carassius auratus	Salmo salar	Poecilia reticulata	Gyrodactylus kobayashii	Gyrodactylus salaris	Gyrodactylus bullatarudis	0.219459	0.348902	0.370153	0.177474	0.378496	0.32251	/-0.33455856205, Protopolystoma xenopodis -0.0, | /-2.1696e-06, Gyrodactylus bullatarudis \0.33455856205, | /-0.1167297859, Gyrodactylus salaris \0.261763905, /0.999 \-0.060744336, Gyrodactylus kobayashii	/-0.0488837717, Protopolystoma xenopodis -0.0, | /-0.2259598079, Poecilia reticulata \0.0488837717, /0.634 | /-0.1203555197, Carassius auratus \0.0238381577, \-0.0991038793, Salmo salar	no	AB_C
Carassius auratus	Salmo salar	Poecilia reticulata	Gyrodactylus kobayashii	Gyrodactylus salaris	Gyrodactylus bullatarudis	0.219958	0.320674	0.329805	0.177474	0.378496	0.32251	/-0.33455856205, Protopolystoma xenopodis -0.0, | /-2.1696e-06, Gyrodactylus bullatarudis \0.33455856205, | /-0.1167297859, Gyrodactylus salaris \0.261763905, /0.999 \-0.060744336, Gyrodactylus kobayashii	/-0.12116131855, Protopolystoma xenopodis -0.0, | /-0.143353631, Poecilia reticulata \0.12116131855, /0.993 | /-0.1145446833, Carassius auratus \0.0719071299, \-0.1054129629, Salmo salar	no	AB_C
Carassius auratus	Salmo salar	Poecilia reticulata	Gyrodactylus kobayashii	Gyrodactylus salaris	Gyrodactylus bullatarudis	0.186286	0.287141	0.334201	0.177474	0.378496	0.32251	/-0.33455856205, Protopolystoma xenopodis -0.0, | /-2.1696e-06, Gyrodactylus bullatarudis \0.33455856205, | /-0.1167297859, Gyrodactylus salaris \0.261763905, /0.999 \-0.060744336, Gyrodactylus kobayashii	/-0.0898063302, Protopolystoma xenopodis -0.0, | /-0.0635196908, Carassius auratus \0.0898063302, | /-0.2175278569, Poecilia reticulata \0.0531535027, /0.965 \-0.0696127274, Salmo salar	no	AB_C
Carassius auratus	Salmo salar	Poecilia reticulata	Gyrodactylus kobayashii	Gyrodactylus salaris	Gyrodactylus bullatarudis	0.136985	0.140803	0.196238	0.177474	0.378496	0.32251	/-0.33455856205, Protopolystoma xenopodis -0.0, | /-2.1696e-06, Gyrodactylus bullatarudis \0.33455856205, | /-0.1167297859, Gyrodactylus salaris \0.261763905, /0.999 \-0.060744336, Gyrodactylus kobayashii	/-0.0145375463, Protopolystoma xenopodis -0.0, | /-0.0654887548, Carassius auratus \0.0145375463, | /-0.1000275198, Poecilia reticulata \0.0307213733, /0.903 \-0.0407753663, Salmo salar	no	AB_C
Carassius auratus	Salmo salar	Poecilia reticulata	Gyrodactylus kobayashii	Gyrodactylus salaris	Gyrodactylus bullatarudis	0.598634	0.302299	0.617062	0.177474	0.378496	0.32251	/-0.33455856205, Protopolystoma xenopodis -0.0, | /-2.1696e-06, Gyrodactylus bullatarudis \0.33455856205, | /-0.1167297859, Gyrodactylus salaris \0.261763905, /0.999 \-0.060744336, Gyrodactylus kobayashii	/-0.0808945349, Protopolystoma xenopodis -0.0, | /-0.3048825324, Carassius auratus \0.0808945349, | /-0.1603634628, Poecilia reticulata \0.1518155402, /1 \-0.141936035, Salmo salar	no
Carassius auratus	Salmo salar	Poecilia reticulata	Gyrodactylus kobayashii	Gyrodactylus salaris	Gyrodactylus bullatarudis	0.167932	0.122778	0.151767	0.177474	0.378496	0.32251	/-0.33455856205, Protopolystoma xenopodis -0.0, | /-2.1696e-06, Gyrodactylus bullatarudis \0.33455856205, | /-0.1167297859, Gyrodactylus salaris \0.261763905, /0.999 \-0.060744336, Gyrodactylus kobayashii	/-0.0505545715, Protopolystoma xenopodis -0.0, | /-0.0720673093, Carassius auratus \0.0505545715, | /-0.0533066206, Poecilia reticulata \0.0263933341, /1 \-0.0694718197, Salmo salar	no
Carassius auratus	Salmo salar	Poecilia reticulata	Gyrodactylus kobayashii	Gyrodactylus salaris	Gyrodactylus bullatarudis	0.562849	0.441059	0.468673	0.177474	0.378496	0.32251	/-0.33455856205, Protopolystoma xenopodis -0.0, | /-2.1696e-06, Gyrodactylus bullatarudis \0.33455856205, | /-0.1167297859, Gyrodactylus salaris \0.261763905, /0.999 \-0.060744336, Gyrodactylus kobayashii	/-0.16064084615, Protopolystoma xenopodis -0.0, | /-0.1909904169, Salmo salar \0.16064084615, /0.632 | /-0.2952309645, Carassius auratus \0.0766271351, \-0.1734418963, Poecilia reticulata	no
Carassius auratus	Salmo salar	Poecilia reticulata	Gyrodactylus kobayashii	Gyrodactylus salaris	Gyrodactylus bullatarudis	0.631209	0.458414	0.669824	0.177474	0.378496	0.32251	/-0.33455856205, Protopolystoma xenopodis -0.0, | /-2.1696e-06, Gyrodactylus bullatarudis \0.33455856205, | /-0.1167297859, Gyrodactylus salaris \0.261763905, /0.999 \-0.060744336, Gyrodactylus kobayashii	/-0.16699798185, Protopolystoma xenopodis -0.0, | /-0.331574236, Carassius auratus \0.16699798185, | /-0.2485144806, Poecilia reticulata \0.0897353959, /1 \-0.2098991455, Salmo salar	no
Carassius auratus	Salmo salar	Poecilia reticulata	Gyrodactylus kobayashii	Gyrodactylus salaris	Gyrodactylus bullatarudis	0.442569	0.485957	0.706001	0.177474	0.378496	0.32251	/-0.33455856205, Protopolystoma xenopodis -0.0, | /-2.1696e-06, Gyrodactylus bullatarudis \0.33455856205, | /-0.1167297859, Gyrodactylus salaris \0.261763905, /0.999 \-0.060744336, Gyrodactylus kobayashii	/-0.10813011075, Protopolystoma xenopodis -0.0, | /-0.3147861615, Poecilia reticulata \0.10813011075, /0.941 | /-0.3313064728, Carassius auratus \0.0599083652, \-0.1112622952, Salmo salar	no	AB_C
Carassius auratus	Salmo salar	Poecilia reticulata	Gyrodactylus kobayashii	Gyrodactylus salaris	Gyrodactylus bullatarudis	0.999137	0.893546	0.969669	0.177474	0.378496	0.32251	/-0.33455856205, Protopolystoma xenopodis -0.0, | /-2.1696e-06, Gyrodactylus bullatarudis \0.33455856205, | /-0.1167297859, Gyrodactylus salaris \0.261763905, /0.999 \-0.060744336, Gyrodactylus kobayashii	/-0.32575451365, Protopolystoma xenopodis -0.0, | /-0.3907885584, Salmo salar \0.32575451365, /0.396 | /-0.5376302909, Carassius auratus \0.0707184968, \-0.4320384825, Poecilia reticulata	no
Carassius auratus	Salmo salar	Poecilia reticulata	Gyrodactylus kobayashii	Gyrodactylus salaris	Gyrodactylus bullatarudis	0.696351	0.436617	0.757026	0.177474	0.378496	0.32251	/-0.33455856205, Protopolystoma xenopodis -0.0, | /-2.1696e-06, Gyrodactylus bullatarudis \0.33455856205, | /-0.1167297859, Gyrodactylus salaris \0.261763905, /0.999 \-0.060744336, Gyrodactylus kobayashii	/-0.14277605905, Protopolystoma xenopodis -0.0, | /-0.3345951858, Carassius auratus \0.14277605905, | /-0.248646301, Poecilia reticulata \0.1737848214, /1 \-0.1879711953, Salmo salar	no
Carassius auratus	Salmo salar	Poecilia reticulata	Gyrodactylus kobayashii	Gyrodactylus salaris	Gyrodactylus bullatarudis	0.0218568	0.0217016	0.0216347	0.177474	0.378496	0.32251	/-0.33455856205, Protopolystoma xenopodis -0.0, | /-2.1696e-06, Gyrodactylus bullatarudis \0.33455856205, | /-0.1167297859, Gyrodactylus salaris \0.261763905, /0.999 \-0.060744336, Gyrodactylus kobayashii	/-0.01652445905, Protopolystoma xenopodis -0.0, | /-0.0054905321, Poecilia reticulata \0.01652445905, /0.798 | /-0.0108949349, Carassius auratus \0.0052492378, \-0.0109618636, Salmo salar	no
Carassius auratus	Salmo salar	Poecilia reticulata	Gyrodactylus kobayashii	Gyrodactylus salaris	Gyrodactylus bullatarudis	0.188678	0.15911	0.199066	0.177474	0.378496	0.32251	/-0.33455856205, Protopolystoma xenopodis -0.0, | /-2.1696e-06, Gyrodactylus bullatarudis \0.33455856205, | /-0.1167297859, Gyrodactylus salaris \0.261763905, /0.999 \-0.060744336, Gyrodactylus kobayashii	/-0.0604709139, Protopolystoma xenopodis -0.0, | /-0.0971145783, Carassius auratus \0.0604709139, | /-0.0847495818, Poecilia reticulata \0.0172022506, /0.928 \-0.074360895, Salmo salar	no
Carassius auratus	Salmo salar	Poecilia reticulata	Gyrodactylus kobayashii	Gyrodactylus salaris	Gyrodactylus bullatarudis	0.35811	0.241583	0.464203	0.177474	0.378496	0.32251	/-0.33455856205, Protopolystoma xenopodis -0.0, | /-2.1696e-06, Gyrodactylus bullatarudis \0.33455856205, | /-0.1167297859, Gyrodactylus salaris \0.261763905, /0.999 \-0.060744336, Gyrodactylus kobayashii	/-0.13134803355, Protopolystoma xenopodis -0.0, | /-0.1931118357, Carassius auratus \0.13134803355, | /-0.1738375829, Poecilia reticulata \0.0972530962, /1 \-0.0677450774, Salmo salar	no
Carassius auratus	Salmo salar	Poecilia reticulata	Gyrodactylus kobayashii	Gyrodactylus salaris	Gyrodactylus bullatarudis	0.0596622	0.0584119	0.0717782	0.177474	0.378496	0.32251	/-0.33455856205, Protopolystoma xenopodis -0.0, | /-2.1696e-06, Gyrodactylus bullatarudis \0.33455856205, | /-0.1167297859, Gyrodactylus salaris \0.261763905, /0.999 \-0.060744336, Gyrodactylus kobayashii	/-0.0318306424, Protopolystoma xenopodis -0.0, | /-0.0189699722, Salmo salar \0.0318306424, /0.391 | /-0.03651422, Carassius auratus \0.0041779805, \-0.0352639589, Poecilia reticulata	no
Carassius auratus	Salmo salar	Poecilia reticulata	Gyrodactylus kobayashii	Gyrodactylus salaris	Gyrodactylus bullatarudis	0.419204	0.459115	0.441255	0.177474	0.378496	0.32251	/-0.33455856205, Protopolystoma xenopodis -0.0, | /-2.1696e-06, Gyrodactylus bullatarudis \0.33455856205, | /-0.1167297859, Gyrodactylus salaris \0.261763905, /0.999 \-0.060744336, Gyrodactylus kobayashii	/-0.16972452615, Protopolystoma xenopodis -0.0, | /-0.1823559459, Salmo salar \0.16972452615, /0.665 | /-0.2006722697, Carassius auratus \0.0361760087, \-0.2405830631, Poecilia reticulata	yes	AB_C
Carassius auratus	Salmo salar	Poecilia reticulata	Gyrodactylus kobayashii	Gyrodactylus salaris	Gyrodactylus bullatarudis	0.942004	0.607307	1.07905	0.177474	0.378496	0.32251	/-0.33455856205, Protopolystoma xenopodis -0.0, | /-2.1696e-06, Gyrodactylus bullatarudis \0.33455856205, | /-0.1167297859, Gyrodactylus salaris \0.261763905, /0.999 \-0.060744336, Gyrodactylus kobayashii	/-0.185003417, Protopolystoma xenopodis -0.0, | /-0.5920916574, Carassius auratus \0.185003417, | /-0.3721756435, Poecilia reticulata \0.1147805299, /1 \-0.2351317499, Salmo salar	no
Carassius auratus	Salmo salar	Poecilia reticulata	Gyrodactylus kobayashii	Gyrodactylus salaris	Gyrodactylus bullatarudis	0.767519	1.64259	1.30186	0.177474	0.378496	0.32251	/-0.33455856205, Protopolystoma xenopodis -0.0, | /-2.1696e-06, Gyrodactylus bullatarudis \0.33455856205, | /-0.1167297859, Gyrodactylus salaris \0.261763905, /0.999 \-0.060744336, Gyrodactylus kobayashii	/-0.1231046054, Protopolystoma xenopodis -0.0, | /-0.461434788, Salmo salar \0.1231046054, /0.53 | /-0.2133961407, Carassius auratus \0.0926883576, \-1.0884658221, Poecilia reticulata	yes	AB_C
Carassius auratus	Salmo salar	Poecilia reticulata	Gyrodactylus kobayashii	Gyrodactylus salaris	Gyrodactylus bullatarudis	1.05485	1.06142	1.54304	0.177474	0.378496	0.32251	/-0.33455856205, Protopolystoma xenopodis -0.0, | /-2.1696e-06, Gyrodactylus bullatarudis \0.33455856205, | /-0.1167297859, Gyrodactylus salaris \0.261763905, /0.999 \-0.060744336, Gyrodactylus kobayashii	/-0.3823618775, Protopolystoma xenopodis -0.0, | /-0.6206996096, Carassius auratus \0.3823618775, | /-0.7748059745, Poecilia reticulata \0.1475357983, /0.991 \-0.2866119617, Salmo salar	no	AB_C
Carassius auratus	Salmo salar	Poecilia reticulata	Gyrodactylus kobayashii	Gyrodactylus salaris	Gyrodactylus bullatarudis	0.929047	0.859769	1.30274	0.177474	0.378496	0.32251	/-0.33455856205, Protopolystoma xenopodis -0.0, | /-2.1696e-06, Gyrodactylus bullatarudis \0.33455856205, | /-0.1167297859, Gyrodactylus salaris \0.261763905, /0.999 \-0.060744336, Gyrodactylus kobayashii	/-0.4569561486, Protopolystoma xenopodis -0.0, | /-0.3817039023, Carassius auratus \0.4569561486, | /-0.6167323281, Poecilia reticulata \0.3043066999, /1 \-0.2430362786, Salmo salar	no
Carassius auratus	Salmo salar	Poecilia reticulata	Gyrodactylus kobayashii	Gyrodactylus salaris	Gyrodactylus bullatarudis	0.0934834	0.0893893	0.0989963	0.177474	0.378496	0.32251	/-0.33455856205, Protopolystoma xenopodis -0.0, | /-2.1696e-06, Gyrodactylus bullatarudis \0.33455856205, | /-0.1167297859, Gyrodactylus salaris \0.261763905, /0.999 \-0.060744336, Gyrodactylus kobayashii	/-0.0220967872, Protopolystoma xenopodis -0.0, | /-0.0425504913, Carassius auratus \0.0220967872, | /-0.0474511178, Poecilia reticulata \0.0089947144, /0.581 \-0.0419382286, Salmo salar	no
Carassius auratus	Salmo salar	Poecilia reticulata	Gyrodactylus kobayashii	Gyrodactylus salaris	Gyrodactylus bullatarudis	0.238415	0.185883	0.246845	0.177474	0.378496	0.32251	/-0.33455856205, Protopolystoma xenopodis -0.0, | /-2.1696e-06, Gyrodactylus bullatarudis \0.33455856205, | /-0.1167297859, Gyrodactylus salaris \0.261763905, /0.999 \-0.060744336, Gyrodactylus kobayashii	/-0.07486952865, Protopolystoma xenopodis -0.0, | /-0.1175052179, Carassius auratus \0.07486952865, | /-0.0971564451, Poecilia reticulata \0.0321830002, /0.899 \-0.0887270327, Salmo salar	no
Carassius auratus	Salmo salar	Poecilia reticulata	Gyrodactylus kobayashii	Gyrodactylus salaris	Gyrodactylus bullatarudis	0.244291	0.268423	0.244649	0.177474	0.378496	0.32251	/-0.33455856205, Protopolystoma xenopodis -0.0, | /-2.1696e-06, Gyrodactylus bullatarudis \0.33455856205, | /-0.1167297859, Gyrodactylus salaris \0.261763905, /0.999 \-0.060744336, Gyrodactylus kobayashii	/-0.05618046025, Protopolystoma xenopodis -0.0, | /-0.1147259845, Salmo salar \0.05618046025, /0.728 | /-0.1102582959, Carassius auratus \0.0193066003, \-0.1343902371, Poecilia reticulata	yes	AB_C
Carassius auratus	Salmo salar	Poecilia reticulata	Gyrodactylus kobayashii	Gyrodactylus salaris	Gyrodactylus bullatarudis	0.581731	0.415726	0.563076	0.177474	0.378496	0.32251	/-0.33455856205, Protopolystoma xenopodis -0.0, | /-2.1696e-06, Gyrodactylus bullatarudis \0.33455856205, | /-0.1167297859, Gyrodactylus salaris \0.261763905, /0.999 \-0.060744336, Gyrodactylus kobayashii	/-0.2003174709, Protopolystoma xenopodis -0.0, | /-0.1471571058, Salmo salar \0.2003174709, /0.53 | /-0.3645404198, Carassius auratus \0.0700337592, \-0.1985351595, Poecilia reticulata	no
Carassius auratus	Salmo salar	Poecilia reticulata	Gyrodactylus kobayashii	Gyrodactylus salaris	Gyrodactylus bullatarudis	2.38364	4.09755	5.87752	0.177474	0.378496	0.32251	/-0.33455856205, Protopolystoma xenopodis -0.0, | /-2.1696e-06, Gyrodactylus bullatarudis \0.33455856205, | /-0.1167297859, Gyrodactylus salaris \0.261763905, /0.999 \-0.060744336, Gyrodactylus kobayashii	/-0.9804338378, Protopolystoma xenopodis -0.0, | /-1.9874900484, Carassius auratus \0.9804338378, | /-3.7957148007, Poecilia reticulata \0.0943104963, /0.384 \-0.3018345316, Salmo salar	no	AB_C
Carassius auratus	Salmo salar	Poecilia reticulata	Gyrodactylus kobayashii	Gyrodactylus salaris	Gyrodactylus bullatarudis	0.297333	0.267941	0.307483	0.177474	0.378496	0.32251	/-0.33455856205, Protopolystoma xenopodis -0.0, | /-2.1696e-06, Gyrodactylus bullatarudis \0.33455856205, | /-0.1167297859, Gyrodactylus salaris \0.261763905, /0.999 \-0.060744336, Gyrodactylus kobayashii	/-0.0993841078, Protopolystoma xenopodis -0.0, | /-0.0748020885, Salmo salar \0.0993841078, /1 | /-0.168437438, Carassius auratus \0.0540937, \-0.1390454867, Poecilia reticulata	no
Carassius auratus	Salmo salar	Poecilia reticulata	Gyrodactylus kobayashii	Gyrodactylus salaris	Gyrodactylus bullatarudis	0.131098	0.147052	0.164375	0.177474	0.378496	0.32251	/-0.33455856205, Protopolystoma xenopodis -0.0, | /-2.1696e-06, Gyrodactylus bullatarudis \0.33455856205, | /-0.1167297859, Gyrodactylus salaris \0.261763905, /0.999 \-0.060744336, Gyrodactylus kobayashii	/-0.04523747735, Protopolystoma xenopodis -0.0, | /-0.0492149945, Carassius auratus \0.04523747735, | /-0.0901645727, Poecilia reticulata \0.0249953689, /0.994 \-0.0568874569, Salmo salar	no	AB_C
Carassius auratus	Salmo salar	Poecilia reticulata	Gyrodactylus kobayashii	Gyrodactylus salaris	Gyrodactylus bullatarudis	0.475947	0.515873	0.575865	0.177474	0.378496	0.32251	/-0.33455856205, Protopolystoma xenopodis -0.0, | /-2.1696e-06, Gyrodactylus bullatarudis \0.33455856205, | /-0.1167297859, Gyrodactylus salaris \0.261763905, /0.999 \-0.060744336, Gyrodactylus kobayashii	/-0.13388631925, Protopolystoma xenopodis -0.0, | /-0.1686605302, Salmo salar \0.13388631925, /0.737 | /-0.2679692913, Carassius auratus \0.0393167779, \-0.3078953079, Poecilia reticulata	no	AB_C
Carassius auratus	Salmo salar	Poecilia reticulata	Gyrodactylus kobayashii	Gyrodactylus salaris	Gyrodactylus bullatarudis	0.584724	0.493766	0.675329	0.177474	0.378496	0.32251	/-0.33455856205, Protopolystoma xenopodis -0.0, | /-2.1696e-06, Gyrodactylus bullatarudis \0.33455856205, | /-0.1167297859, Gyrodactylus salaris \0.261763905, /0.999 \-0.060744336, Gyrodactylus kobayashii	/-0.13033491855, Protopolystoma xenopodis -0.0, | /-0.306169475, Carassius auratus \0.13033491855, | /-0.2921856215, Poecilia reticulata \0.0769736097, /0.99 \-0.2015805278, Salmo salar	no
Carassius auratus	Salmo salar	Poecilia reticulata	Gyrodactylus kobayashii	Gyrodactylus salaris	Gyrodactylus bullatarudis	0.795023	0.655139	0.9599	0.177474	0.378496	0.32251	/-0.33455856205, Protopolystoma xenopodis -0.0, | /-2.1696e-06, Gyrodactylus bullatarudis \0.33455856205, | /-0.1167297859, Gyrodactylus salaris \0.261763905, /0.999 \-0.060744336, Gyrodactylus kobayashii	/-0.17901222065, Protopolystoma xenopodis -0.0, | /-0.4154507259, Carassius auratus \0.17901222065, | /-0.4100079734, Poecilia reticulata \0.1344413086, /0.983 \-0.2451311685, Salmo salar	no
Carassius auratus	Salmo salar	Poecilia reticulata	Gyrodactylus kobayashii	Gyrodactylus salaris	Gyrodactylus bullatarudis	0.910935	0.675568	1.24948	0.177474	0.378496	0.32251	/-0.33455856205, Protopolystoma xenopodis -0.0, | /-2.1696e-06, Gyrodactylus bullatarudis \0.33455856205, | /-0.1167297859, Gyrodactylus salaris \0.261763905, /0.999 \-0.060744336, Gyrodactylus kobayashii	/-0.3320131639, Protopolystoma xenopodis -0.0, | /-0.6592541402, Carassius auratus \0.3320131639, | /-0.5070555951, Poecilia reticulata \0.0831679615, /0.805 \-0.1685128264, Salmo salar	no
Carassius auratus	Salmo salar	Poecilia reticulata	Gyrodactylus kobayashii	Gyrodactylus salaris	Gyrodactylus bullatarudis	0.364785	0.316929	0.355859	0.177474	0.378496	0.32251	/-0.33455856205, Protopolystoma xenopodis -0.0, | /-2.1696e-06, Gyrodactylus bullatarudis \0.33455856205, | /-0.1167297859, Gyrodactylus salaris \0.261763905, /0.999 \-0.060744336, Gyrodactylus kobayashii	/-0.05503946075, Protopolystoma xenopodis -0.0, | /-0.1791137634, Carassius auratus \0.05503946075, | /-0.1540017962, Poecilia reticulata \0.0227436957, /0.593 \-0.1629273002, Salmo salar	no
Carassius auratus	Salmo salar	Poecilia reticulata	Gyrodactylus kobayashii	Gyrodactylus salaris	Gyrodactylus bullatarudis	0.406176	0.380807	0.496584	0.177474	0.378496	0.32251	/-0.33455856205, Protopolystoma xenopodis -0.0, | /-2.1696e-06, Gyrodactylus bullatarudis \0.33455856205, | /-0.1167297859, Gyrodactylus salaris \0.261763905, /0.999 \-0.060744336, Gyrodactylus kobayashii	/-0.15078135345, Protopolystoma xenopodis -0.0, | /-0.224911233, Carassius auratus \0.15078135345, | /-0.2356071923, Poecilia reticulata \0.0360651038, /0.655 \-0.1451999725, Salmo salar	no
Carassius auratus	Salmo salar	Poecilia reticulata	Gyrodactylus kobayashii	Gyrodactylus salaris	Gyrodactylus bullatarudis	0.15998	0.231491	0.260094	0.177474	0.378496	0.32251	/-0.33455856205, Protopolystoma xenopodis -0.0, | /-2.1696e-06, Gyrodactylus bullatarudis \0.33455856205, | /-0.1167297859, Gyrodactylus salaris \0.261763905, /0.999 \-0.060744336, Gyrodactylus kobayashii	/-0.0921898034, Protopolystoma xenopodis -0.0, | /-0.0725558131, Carassius auratus \0.0921898034, | /-0.1658023155, Poecilia reticulata \0.0217359002, /0.955 \-0.0656883365, Salmo salar	no	AB_C
Carassius auratus	Salmo salar	Poecilia reticulata	Gyrodactylus kobayashii	Gyrodactylus salaris	Gyrodactylus bullatarudis	0.693173	0.763551	1.25658	0.177474	0.378496	0.32251	/-0.33455856205, Protopolystoma xenopodis -0.0, | /-2.1696e-06, Gyrodactylus bullatarudis \0.33455856205, | /-0.1167297859, Gyrodactylus salaris \0.261763905, /0.999 \-0.060744336, Gyrodactylus kobayashii	/-0.12984887615, Protopolystoma xenopodis -0.0, | /-0.5138160609, Poecilia reticulata \0.12984887615, /0.965 | /-0.5931009199, Carassius auratus \0.1496633783, \-0.1000719652, Salmo salar	no	AB_C
Carassius auratus	Salmo salar	Poecilia reticulata	Gyrodactylus kobayashii	Gyrodactylus salaris	Gyrodactylus bullatarudis	0.559065	0.365607	0.455398	0.177474	0.378496	0.32251	/-0.33455856205, Protopolystoma xenopodis -0.0, | /-2.1696e-06, Gyrodactylus bullatarudis \0.33455856205, | /-0.1167297859, Gyrodactylus salaris \0.261763905, /0.999 \-0.060744336, Gyrodactylus kobayashii	/-0.14014100565, Protopolystoma xenopodis -0.0, | /-0.1704068837, Carassius auratus \0.14014100565, | /-0.1309698979, Poecilia reticulata \0.15402112, /1 \-0.2346371805, Salmo salar	no
Carassius auratus	Salmo salar	Poecilia reticulata	Gyrodactylus kobayashii	Gyrodactylus salaris	Gyrodactylus bullatarudis	0.503763	0.522985	0.661162	0.177474	0.378496	0.32251	/-0.33455856205, Protopolystoma xenopodis -0.0, | /-2.1696e-06, Gyrodactylus bullatarudis \0.33455856205, | /-0.1167297859, Gyrodactylus salaris \0.261763905, /0.999 \-0.060744336, Gyrodactylus kobayashii	/-0.1216554592, Protopolystoma xenopodis -0.0, | /-0.222034282, Carassius auratus \0.1216554592, | /-0.3401918837, Poecilia reticulata \0.0989360211, /0.986 \-0.1827929209, Salmo salar	no	AB_C
Carassius auratus	Salmo salar	Poecilia reticulata	Gyrodactylus kobayashii	Gyrodactylus salaris	Gyrodactylus bullatarudis	0.731861	0.945329	1.35916	0.177474	0.378496	0.32251	/-0.33455856205, Protopolystoma xenopodis -0.0, | /-2.1696e-06, Gyrodactylus bullatarudis \0.33455856205, | /-0.1167297859, Gyrodactylus salaris \0.261763905, /0.999 \-0.060744336, Gyrodactylus kobayashii	/-0.28006097445, Protopolystoma xenopodis -0.0, | /-0.5017939864, Carassius auratus \0.28006097445, | /-0.7863142115, Poecilia reticulata \0.0710526603, /0.75 \-0.1590143441, Salmo salar	no	AB_C
Carassius auratus	Salmo salar	Poecilia reticulata	Gyrodactylus kobayashii	Gyrodactylus salaris	Gyrodactylus bullatarudis	0.0822112	0.078199	0.121327	0.177474	0.378496	0.32251	/-0.33455856205, Protopolystoma xenopodis -0.0, | /-2.1696e-06, Gyrodactylus bullatarudis \0.33455856205, | /-0.1167297859, Gyrodactylus salaris \0.261763905, /0.999 \-0.060744336, Gyrodactylus kobayashii	/-0.0376288165, Protopolystoma xenopodis -0.0, | /-0.0498600031, Carassius auratus \0.0376288165, | /-0.058657469, Poecilia reticulata \0.0128097012, /0.459 \-0.0195414863, Salmo salar	no
Carassius auratus	Salmo salar	Poecilia reticulata	Gyrodactylus kobayashii	Gyrodactylus salaris	Gyrodactylus bullatarudis	0.632069	0.508167	0.873167	0.177474	0.378496	0.32251	/-0.33455856205, Protopolystoma xenopodis -0.0, | /-2.1696e-06, Gyrodactylus bullatarudis \0.33455856205, | /-0.1167297859, Gyrodactylus salaris \0.261763905, /0.999 \-0.060744336, Gyrodactylus kobayashii	/-0.304458851, Protopolystoma xenopodis -0.0, | /-0.3191260219, Carassius auratus \0.304458851, | /-0.3746325487, Poecilia reticulata \0.1794087703, /1 \-0.1335345468, Salmo salar	no
Carassius auratus	Salmo salar	Poecilia reticulata	Gyrodactylus kobayashii	Gyrodactylus salaris	Gyrodactylus bullatarudis	0.148899	0.135053	0.190304	0.177474	0.378496	0.32251	/-0.33455856205, Protopolystoma xenopodis -0.0, | /-2.1696e-06, Gyrodactylus bullatarudis \0.33455856205, | /-0.1167297859, Gyrodactylus salaris \0.261763905, /0.999 \-0.060744336, Gyrodactylus kobayashii	/-0.0535060921, Protopolystoma xenopodis -0.0, | /-0.0701591717, Carassius auratus \0.0535060921, | /-0.0882292542, Poecilia reticulata \0.0319157487, /1 \-0.0468237616, Salmo salar	no
Carassius auratus	Salmo salar	Poecilia reticulata	Gyrodactylus kobayashii	Gyrodactylus salaris	Gyrodactylus bullatarudis	0.0705287	0.392864	0.375695	0.177474	0.378496	0.32251	/-0.33455856205, Protopolystoma xenopodis -0.0, | /-2.1696e-06, Gyrodactylus bullatarudis \0.33455856205, | /-0.1167297859, Gyrodactylus salaris \0.261763905, /0.999 \-0.060744336, Gyrodactylus kobayashii	/-0.01478697165, Protopolystoma xenopodis -0.0, | /-0.3336669749, Poecilia reticulata \0.01478697165, /0.399 | /-0.0266796144, Carassius auratus \0.0153483154, \-0.0438491331, Salmo salar	yes	AB_C
Carassius auratus	Salmo salar	Poecilia reticulata	Gyrodactylus kobayashii	Gyrodactylus salaris	Gyrodactylus bullatarudis	0.122895	0.142977	0.105102	0.177474	0.378496	0.32251	/-0.33455856205, Protopolystoma xenopodis -0.0, | /-2.1696e-06, Gyrodactylus bullatarudis \0.33455856205, | /-0.1167297859, Gyrodactylus salaris \0.261763905, /0.999 \-0.060744336, Gyrodactylus kobayashii	/-0.02972310345, Protopolystoma xenopodis -0.0, | /-0.058263834, Salmo salar \0.02972310345, /0.992 | /-0.0425097103, Carassius auratus \0.0221211868, \-0.0625919866, Poecilia reticulata	no
Carassius auratus	Salmo salar	Poecilia reticulata	Gyrodactylus kobayashii	Gyrodactylus salaris	Gyrodactylus bullatarudis	0.22947	0.225038	0.325788	0.177474	0.378496	0.32251	/-0.33455856205, Protopolystoma xenopodis -0.0, | /-2.1696e-06, Gyrodactylus bullatarudis \0.33455856205, | /-0.1167297859, Gyrodactylus salaris \0.261763905, /0.999 \-0.060744336, Gyrodactylus kobayashii	/-0.0540034486, Protopolystoma xenopodis -0.0, | /-0.1276142266, Poecilia reticulata \0.0540034486, /0.831 | /-0.1651095469, Carassius auratus \0.0330639594, \-0.0643602792, Salmo salar	no
Carassius auratus	Salmo salar	Poecilia reticulata	Gyrodactylus kobayashii	Gyrodactylus salaris	Gyrodactylus bullatarudis	0.410479	0.454148	0.564406	0.177474	0.378496	0.32251	/-0.33455856205, Protopolystoma xenopodis -0.0, | /-2.1696e-06, Gyrodactylus bullatarudis \0.33455856205, | /-0.1167297859, Gyrodactylus salaris \0.261763905, /0.999 \-0.060744336, Gyrodactylus kobayashii	/-0.10554127245, Protopolystoma xenopodis -0.0, | /-0.1459452111, Poecilia reticulata \0.10554127245, /0.993 | /-0.2603685052, Carassius auratus \0.1580927672, \-0.1501101931, Salmo salar	no	AB_C
Carassius auratus	Salmo salar	Poecilia reticulata	Gyrodactylus kobayashii	Gyrodactylus salaris	Gyrodactylus bullatarudis	0.570805	0.583972	0.433302	0.177474	0.378496	0.32251	/-0.33455856205, Protopolystoma xenopodis -0.0, | /-2.1696e-06, Gyrodactylus bullatarudis \0.33455856205, | /-0.1167297859, Gyrodactylus salaris \0.261763905, /0.999 \-0.060744336, Gyrodactylus kobayashii	/-0.14857320875, Protopolystoma xenopodis -0.0, | /-0.3060959094, Salmo salar \0.14857320875, /0.721 | /-0.2100678379, Carassius auratus \0.0546413953, \-0.2232343004, Poecilia reticulata	no
Carassius auratus	Salmo salar	Poecilia reticulata	Gyrodactylus kobayashii	Gyrodactylus salaris	Gyrodactylus bullatarudis	1.05297	1.17945	1.58437	0.177474	0.378496	0.32251	/-0.33455856205, Protopolystoma xenopodis -0.0, | /-2.1696e-06, Gyrodactylus bullatarudis \0.33455856205, | /-0.1167297859, Gyrodactylus salaris \0.261763905, /0.999 \-0.060744336, Gyrodactylus kobayashii	/-0.21371118615, Protopolystoma xenopodis -0.0, | /-0.5824651681, Carassius auratus \0.21371118615, | /-0.8554283101, Poecilia reticulata \0.1464789764, /0.959 \-0.3240212445, Salmo salar	no	AB_C
Carassius auratus	Salmo salar	Poecilia reticulata	Gyrodactylus kobayashii	Gyrodactylus salaris	Gyrodactylus bullatarudis	0.218965	0.180556	0.275338	0.177474	0.378496	0.32251	/-0.33455856205, Protopolystoma xenopodis -0.0, | /-2.1696e-06, Gyrodactylus bullatarudis \0.33455856205, | /-0.1167297859, Gyrodactylus salaris \0.261763905, /0.999 \-0.060744336, Gyrodactylus kobayashii	/-0.04251086445, Protopolystoma xenopodis -0.0, | /-0.1415555958, Carassius auratus \0.04251086445, | /-0.118464092, Poecilia reticulata \0.0153180099, /0.975 \-0.0620917219, Salmo salar	no
Carassius auratus	Salmo salar	Poecilia reticulata	Gyrodactylus kobayashii	Gyrodactylus salaris	Gyrodactylus bullatarudis	0.18251	0.187447	0.158816	0.177474	0.378496	0.32251	/-0.33455856205, Protopolystoma xenopodis -0.0, | /-2.1696e-06, Gyrodactylus bullatarudis \0.33455856205, | /-0.1167297859, Gyrodactylus salaris \0.261763905, /0.999 \-0.060744336, Gyrodactylus kobayashii	/-0.03270235735, Protopolystoma xenopodis -0.0, | /-0.046785401, Carassius auratus \0.03270235735, | /-0.0818766994, Poecilia reticulata \0.030154317, /0.999 \-0.1055698093, Salmo salar	no
Carassius auratus	Salmo salar	Poecilia reticulata	Gyrodactylus kobayashii	Gyrodactylus salaris	Gyrodactylus bullatarudis	0.70779	0.474639	0.863801	0.177474	0.378496	0.32251	/-0.33455856205, Protopolystoma xenopodis -0.0, | /-2.1696e-06, Gyrodactylus bullatarudis \0.33455856205, | /-0.1167297859, Gyrodactylus salaris \0.261763905, /0.999 \-0.060744336, Gyrodactylus kobayashii	/-0.24997934115, Protopolystoma xenopodis -0.0, | /-0.5153480876, Carassius auratus \0.24997934115, | /-0.3153254032, Poecilia reticulata \0.03312788, /0.409 \-0.1593140925, Salmo salar	no
Carassius auratus	Salmo salar	Poecilia reticulata	Gyrodactylus kobayashii	Gyrodactylus salaris	Gyrodactylus bullatarudis	0.225548	0.201527	0.24114	0.177474	0.378496	0.32251	/-0.33455856205, Protopolystoma xenopodis -0.0, | /-2.1696e-06, Gyrodactylus bullatarudis \0.33455856205, | /-0.1167297859, Gyrodactylus salaris \0.261763905, /0.999 \-0.060744336, Gyrodactylus kobayashii	/-0.0728639491, Protopolystoma xenopodis -0.0, | /-0.061822157, Salmo salar \0.0728639491, /0.982 | /-0.1325803337, Carassius auratus \0.0311452031, \-0.1085597235, Poecilia reticulata	no
Carassius auratus	Salmo salar	Poecilia reticulata	Gyrodactylus kobayashii	Gyrodactylus salaris	Gyrodactylus bullatarudis	0.550342	0.344705	0.558978	0.177474	0.378496	0.32251	/-0.33455856205, Protopolystoma xenopodis -0.0, | /-2.1696e-06, Gyrodactylus bullatarudis \0.33455856205, | /-0.1167297859, Gyrodactylus salaris \0.261763905, /0.999 \-0.060744336, Gyrodactylus kobayashii	/-0.10901326875, Protopolystoma xenopodis -0.0, | /-0.24216435, Carassius auratus \0.10901326875, | /-0.1766706179, Poecilia reticulata \0.140143226, /1 \-0.1680346995, Salmo salar	no
Carassius auratus	Salmo salar	Poecilia reticulata	Gyrodactylus kobayashii	Gyrodactylus salaris	Gyrodactylus bullatarudis	0.581916	0.464022	0.684067	0.177474	0.378496	0.32251	/-0.33455856205, Protopolystoma xenopodis -0.0, | /-2.1696e-06, Gyrodactylus bullatarudis \0.33455856205, | /-0.1167297859, Gyrodactylus salaris \0.261763905, /0.999 \-0.060744336, Gyrodactylus kobayashii	/-0.0909285187, Protopolystoma xenopodis -0.0, | /-0.3196518468, Carassius auratus \0.0909285187, | /-0.2830867511, Poecilia reticulata \0.081328599, /1 \-0.1809355614, Salmo salar	no
Carassius auratus	Salmo salar	Poecilia reticulata	Gyrodactylus kobayashii	Gyrodactylus salaris	Gyrodactylus bullatarudis	0.442518	0.502482	0.454404	0.177474	0.378496	0.32251	/-0.33455856205, Protopolystoma xenopodis -0.0, | /-2.1696e-06, Gyrodactylus bullatarudis \0.33455856205, | /-0.1167297859, Gyrodactylus salaris \0.261763905, /0.999 \-0.060744336, Gyrodactylus kobayashii	/-0.10524449175, Protopolystoma xenopodis -0.0, | /-0.1679241517, Salmo salar \0.10524449175, /1 | /-0.1972203311, Carassius auratus \0.0773739918, \-0.2571833676, Poecilia reticulata	yes	AB_C
Carassius auratus	Salmo salar	Poecilia reticulata	Gyrodactylus kobayashii	Gyrodactylus salaris	Gyrodactylus bullatarudis	0.971392	0.63691	1.23606	0.177474	0.378496	0.32251	/-0.33455856205, Protopolystoma xenopodis -0.0, | /-2.1696e-06, Gyrodactylus bullatarudis \0.33455856205, | /-0.1167297859, Gyrodactylus salaris \0.261763905, /0.999 \-0.060744336, Gyrodactylus kobayashii	/-0.2205803132, Protopolystoma xenopodis -0.0, | /-0.627159274, Carassius auratus \0.2205803132, | /-0.4507912546, Poecilia reticulata \0.1581140829, /0.794 \-0.1861183981, Salmo salar	no
Carassius auratus	Salmo salar	Poecilia reticulata	Gyrodactylus kobayashii	Gyrodactylus salaris	Gyrodactylus bullatarudis	0.763131	0.803585	1.10847	0.177474	0.378496	0.32251	/-0.33455856205, Protopolystoma xenopodis -0.0, | /-2.1696e-06, Gyrodactylus bullatarudis \0.33455856205, | /-0.1167297859, Gyrodactylus salaris \0.261763905, /0.999 \-0.060744336, Gyrodactylus kobayashii	/-0.3507077098, Protopolystoma xenopodis -0.0, | /-0.4259260699, Carassius auratus \0.3507077098, | /-0.5744642995, Poecilia reticulata \0.1080837811, /0.996 \-0.2291211036, Salmo salar	no	AB_C
Carassius auratus	Salmo salar	Poecilia reticulata	Gyrodactylus kobayashii	Gyrodactylus salaris	Gyrodactylus bullatarudis	0.448053	0.360902	0.449283	0.177474	0.378496	0.32251	/-0.33455856205, Protopolystoma xenopodis -0.0, | /-2.1696e-06, Gyrodactylus bullatarudis \0.33455856205, | /-0.1167297859, Gyrodactylus salaris \0.261763905, /0.999 \-0.060744336, Gyrodactylus kobayashii	/-0.17024055695, Protopolystoma xenopodis -0.0, | /-0.1368458685, Salmo salar \0.17024055695, /0.601 | /-0.268217251, Carassius auratus \0.04299009, \-0.1810662085, Poecilia reticulata	no
Carassius auratus	Salmo salar	Poecilia reticulata	Gyrodactylus kobayashii	Gyrodactylus salaris	Gyrodactylus bullatarudis	0.101738	0.181132	0.194467	0.177474	0.378496	0.32251	/-0.33455856205, Protopolystoma xenopodis -0.0, | /-2.1696e-06, Gyrodactylus bullatarudis \0.33455856205, | /-0.1167297859, Gyrodactylus salaris \0.261763905, /0.999 \-0.060744336, Gyrodactylus kobayashii	/-0.0418116637, Protopolystoma xenopodis -0.0, | /-0.040858135, Carassius auratus \0.0418116637, | /-0.1369300706, Poecilia reticulata \0.0166785206, /0.75 \-0.0442014729, Salmo salar	no	AB_C
Carassius auratus	Salmo salar	Poecilia reticulata	Gyrodactylus kobayashii	Gyrodactylus salaris	Gyrodactylus bullatarudis	0.12364	0.0998263	0.132342	0.177474	0.378496	0.32251	/-0.33455856205, Protopolystoma xenopodis -0.0, | /-2.1696e-06, Gyrodactylus bullatarudis \0.33455856205, | /-0.1167297859, Gyrodactylus salaris \0.261763905, /0.999 \-0.060744336, Gyrodactylus kobayashii	/-0.0257496556, Protopolystoma xenopodis -0.0, | /-0.035356044, Salmo salar \0.0257496556, /0.791 | /-0.0780778887, Carassius auratus \0.0102058701, \-0.0542643375, Poecilia reticulata	no
Carassius auratus	Salmo salar	Poecilia reticulata	Gyrodactylus kobayashii	Gyrodactylus salaris	Gyrodactylus bullatarudis	0.207578	0.449518	0.522059	0.177474	0.378496	0.32251	/-0.33455856205, Protopolystoma xenopodis -0.0, | /-2.1696e-06, Gyrodactylus bullatarudis \0.33455856205, | /-0.1167297859, Gyrodactylus salaris \0.261763905, /0.999 \-0.060744336, Gyrodactylus kobayashii	/-0.05687154715, Protopolystoma xenopodis -0.0, | /-0.1228016487, Carassius auratus \0.05687154715, | /-0.3819993121, Poecilia reticulata \0.0172579377, /0.412 \-0.0675183109, Salmo salar	no	AB_C
Carassius auratus	Salmo salar	Poecilia reticulata	Gyrodactylus kobayashii	Gyrodactylus salaris	Gyrodactylus bullatarudis	0.873239	0.600316	1.08367	0.177474	0.378496	0.32251	/-0.33455856205, Protopolystoma xenopodis -0.0, | /-2.1696e-06, Gyrodactylus bullatarudis \0.33455856205, | /-0.1167297859, Gyrodactylus salaris \0.261763905, /0.999 \-0.060744336, Gyrodactylus kobayashii	/-0.22554263735, Protopolystoma xenopodis -0.0, | /-0.5035642844, Carassius auratus \0.22554263735, | /-0.4053758487, Poecilia reticulata \0.1747344863, /1 \-0.1949400999, Salmo salar	no
Carassius auratus	Salmo salar	Poecilia reticulata	Gyrodactylus kobayashii	Gyrodactylus salaris	Gyrodactylus bullatarudis	0.549555	0.690253	0.908264	0.177474	0.378496	0.32251	/-0.33455856205, Protopolystoma xenopodis -0.0, | /-2.1696e-06, Gyrodactylus bullatarudis \0.33455856205, | /-0.1167297859, Gyrodactylus salaris \0.261763905, /0.999 \-0.060744336, Gyrodactylus kobayashii	/-0.1201110269, Protopolystoma xenopodis -0.0, | /-0.3437745918, Carassius auratus \0.1201110269, | /-0.5244810326, Poecilia reticulata \0.0400088634, /0.908 \-0.1657717362, Salmo salar	no	AB_C
Carassius auratus	Salmo salar	Poecilia reticulata	Gyrodactylus kobayashii	Gyrodactylus salaris	Gyrodactylus bullatarudis	0.0235981	0.011776	0.0118241	0.177474	0.378496	0.32251	/-0.33455856205, Protopolystoma xenopodis -0.0, | /-2.1696e-06, Gyrodactylus bullatarudis \0.33455856205, | /-0.1167297859, Gyrodactylus salaris \0.261763905, /0.999 \-0.060744336, Gyrodactylus kobayashii	/-0.01785702695, Protopolystoma xenopodis -0.0, | /-1.0081e-06, Carassius auratus \0.01785702695, | /-1.0081e-06, Poecilia reticulata \0.0118220612, /0.97 \-0.0117749862, Salmo salar	no
Carassius auratus	Salmo salar	Poecilia reticulata	Gyrodactylus kobayashii	Gyrodactylus salaris	Gyrodactylus bullatarudis	0.446667	0.459224	0.73865	0.177474	0.378496	0.32251	/-0.33455856205, Protopolystoma xenopodis -0.0, | /-2.1696e-06, Gyrodactylus bullatarudis \0.33455856205, | /-0.1167297859, Gyrodactylus salaris \0.261763905, /0.999 \-0.060744336, Gyrodactylus kobayashii	/-0.09731549025, Protopolystoma xenopodis -0.0, | /-0.2974521831, Carassius auratus \0.09731549025, | /-0.3756033836, Poecilia reticulata \0.0655942347, /0.736 \-0.0836201597, Salmo salar	no	AB_C
Carassius auratus	Salmo salar	Poecilia reticulata	Gyrodactylus kobayashii	Gyrodactylus salaris	Gyrodactylus bullatarudis	0.770907	0.691732	1.1508	0.177474	0.378496	0.32251	/-0.33455856205, Protopolystoma xenopodis -0.0, | /-2.1696e-06, Gyrodactylus bullatarudis \0.33455856205, | /-0.1167297859, Gyrodactylus salaris \0.261763905, /0.999 \-0.060744336, Gyrodactylus kobayashii	/-0.21390245705, Protopolystoma xenopodis -0.0, | /-0.4148374515, Carassius auratus \0.21390245705, | /-0.5358148871, Poecilia reticulata \0.2001523674, /1 \-0.1559175503, Salmo salar	no
Carassius auratus	Salmo salar	Poecilia reticulata	Gyrodactylus kobayashii	Gyrodactylus salaris	Gyrodactylus bullatarudis	0.725602	0.798263	1.23007	0.177474	0.378496	0.32251	/-0.33455856205, Protopolystoma xenopodis -0.0, | /-2.1696e-06, Gyrodactylus bullatarudis \0.33455856205, | /-0.1167297859, Gyrodactylus salaris \0.261763905, /0.999 \-0.060744336, Gyrodactylus kobayashii	/-0.24500963835, Protopolystoma xenopodis -0.0, | /-0.4417421713, Carassius auratus \0.24500963835, | /-0.6513677198, Poecilia reticulata \0.1369650187, /0.995 \-0.1468952886, Salmo salar	no	AB_C
Carassius auratus	Salmo salar	Poecilia reticulata	Gyrodactylus kobayashii	Gyrodactylus salaris	Gyrodactylus bullatarudis	0.168321	0.0994219	0.190044	0.177474	0.378496	0.32251	/-0.33455856205, Protopolystoma xenopodis -0.0, | /-2.1696e-06, Gyrodactylus bullatarudis \0.33455856205, | /-0.1167297859, Gyrodactylus salaris \0.261763905, /0.999 \-0.060744336, Gyrodactylus kobayashii	/-0.08284520795, Protopolystoma xenopodis -0.0, | /-0.0932449762, Carassius auratus \0.08284520795, | /-0.0605723167, Poecilia reticulata \0.0362265648, /0.996 \-0.0388495506, Salmo salar	no
Carassius auratus	Salmo salar	Poecilia reticulata	Gyrodactylus kobayashii	Gyrodactylus salaris	Gyrodactylus bullatarudis	0.395391	0.709951	0.705401	0.177474	0.378496	0.32251	/-0.33455856205, Protopolystoma xenopodis -0.0, | /-2.1696e-06, Gyrodactylus bullatarudis \0.33455856205, | /-0.1167297859, Gyrodactylus salaris \0.261763905, /0.999 \-0.060744336, Gyrodactylus kobayashii	/-0.05082799795, Protopolystoma xenopodis -0.0, | /-0.459200377, Poecilia reticulata \0.05082799795, /0.814 | /-0.1954206301, Carassius auratus \0.0507801056, \-0.1999704725, Salmo salar	yes	AB_C
Carassius auratus	Salmo salar	Poecilia reticulata	Gyrodactylus kobayashii	Gyrodactylus salaris	Gyrodactylus bullatarudis	0.434702	0.63723	0.7385	0.177474	0.378496	0.32251	/-0.33455856205, Protopolystoma xenopodis -0.0, | /-2.1696e-06, Gyrodactylus bullatarudis \0.33455856205, | /-0.1167297859, Gyrodactylus salaris \0.261763905, /0.999 \-0.060744336, Gyrodactylus kobayashii	/-0.14574403285, Protopolystoma xenopodis -0.0, | /-0.4506474283, Poecilia reticulata \0.14574403285, /0.355 | /-0.2679864352, Carassius auratus \0.0198663513, \-0.1667158686, Salmo salar	no	AB_C
Carassius auratus	Salmo salar	Poecilia reticulata	Gyrodactylus kobayashii	Gyrodactylus salaris	Gyrodactylus bullatarudis	0.526168	0.439494	0.691332	0.177474	0.378496	0.32251	/-0.33455856205, Protopolystoma xenopodis -0.0, | /-2.1696e-06, Gyrodactylus bullatarudis \0.33455856205, | /-0.1167297859, Gyrodactylus salaris \0.261763905, /0.999 \-0.060744336, Gyrodactylus kobayashii	/-0.2299758042, Protopolystoma xenopodis -0.0, | /-0.3126103036, Carassius auratus \0.2299758042, | /-0.302328598, Poecilia reticulata \0.0763931248, /0.759 \-0.1371649532, Salmo salar	no
Carassius auratus	Salmo salar	Poecilia reticulata	Gyrodactylus kobayashii	Gyrodactylus salaris	Gyrodactylus bullatarudis	0.550471	0.607977	0.80497	0.177474	0.378496	0.32251	/-0.33455856205, Protopolystoma xenopodis -0.0, | /-2.1696e-06, Gyrodactylus bullatarudis \0.33455856205, | /-0.1167297859, Gyrodactylus salaris \0.261763905, /0.999 \-0.060744336, Gyrodactylus kobayashii	/-0.2366506475, Protopolystoma xenopodis -0.0, | /-0.3148084107, Carassius auratus \0.2366506475, | /-0.4312377553, Poecilia reticulata \0.058923376, /0.953 \-0.1767389614, Salmo salar	no	AB_C
Carassius auratus	Salmo salar	Poecilia reticulata	Gyrodactylus kobayashii	Gyrodactylus salaris	Gyrodactylus bullatarudis	0.50462	0.392172	0.597298	0.177474	0.378496	0.32251	/-0.33455856205, Protopolystoma xenopodis -0.0, | /-2.1696e-06, Gyrodactylus bullatarudis \0.33455856205, | /-0.1167297859, Gyrodactylus salaris \0.261763905, /0.999 \-0.060744336, Gyrodactylus kobayashii	/-0.20212737965, Protopolystoma xenopodis -0.0, | /-0.2662473509, Carassius auratus \0.20212737965, | /-0.2424250853, Poecilia reticulata \0.088626014, /0.996 \-0.1497464417, Salmo salar	no
Carassius auratus	Salmo salar	Poecilia reticulata	Gyrodactylus kobayashii	Gyrodactylus salaris	Gyrodactylus bullatarudis	1.14285	0.58351	1.17128	0.177474	0.378496	0.32251	/-0.33455856205, Protopolystoma xenopodis -0.0, | /-2.1696e-06, Gyrodactylus bullatarudis \0.33455856205, | /-0.1167297859, Gyrodactylus salaris \0.261763905, /0.999 \-0.060744336, Gyrodactylus kobayashii	/-0.15742347215, Protopolystoma xenopodis -0.0, | /-0.7409261855, Carassius auratus \0.15742347215, | /-0.3059741464, Poecilia reticulata \0.1243830918, /0.99 \-0.2775363431, Salmo salar	no
Carassius auratus	Salmo salar	Poecilia reticulata	Gyrodactylus kobayashii	Gyrodactylus salaris	Gyrodactylus bullatarudis	0.333768	0.723782	0.913644	0.177474	0.378496	0.32251	/-0.33455856205, Protopolystoma xenopodis -0.0, | /-2.1696e-06, Gyrodactylus bullatarudis \0.33455856205, | /-0.1167297859, Gyrodactylus salaris \0.261763905, /0.999 \-0.060744336, Gyrodactylus kobayashii	/-0.14728236725, Protopolystoma xenopodis -0.0, | /-0.5725481988, Poecilia reticulata \0.14728236725, /0.903 | /-0.2618150425, Carassius auratus \0.0792810823, \-0.0719532149, Salmo salar	no	AB_C
Carassius auratus	Salmo salar	Poecilia reticulata	Gyrodactylus kobayashii	Gyrodactylus salaris	Gyrodactylus bullatarudis	0.0741321	0.0764844	0.0591385	0.177474	0.378496	0.32251	/-0.33455856205, Protopolystoma xenopodis -0.0, | /-2.1696e-06, Gyrodactylus bullatarudis \0.33455856205, | /-0.1167297859, Gyrodactylus salaris \0.261763905, /0.999 \-0.060744336, Gyrodactylus kobayashii	/-0.00719356645, Protopolystoma xenopodis -0.0, | /-0.0205901797, Carassius auratus \0.00719356645, | /-0.0307453706, Poecilia reticulata \0.0078029708, /0.534 \-0.0457389943, Salmo salar	no
Carassius auratus	Salmo salar	Poecilia reticulata	Gyrodactylus kobayashii	Gyrodactylus salaris	Gyrodactylus bullatarudis	0.0467229	0.0513388	0.0308876	0.177474	0.378496	0.32251	/-0.33455856205, Protopolystoma xenopodis -0.0, | /-2.1696e-06, Gyrodactylus bullatarudis \0.33455856205, | /-0.1167297859, Gyrodactylus salaris \0.261763905, /0.999 \-0.060744336, Gyrodactylus kobayashii	/-0.01310746605, Protopolystoma xenopodis -0.0, | /-0.0248753472, Salmo salar \0.01310746605, /0.981 | /-0.0131358553, Carassius auratus \0.0087116756, \-0.017751752, Poecilia reticulata	no
Carassius auratus	Salmo salar	Poecilia reticulata	Gyrodactylus kobayashii	Gyrodactylus salaris	Gyrodactylus bullatarudis	0.526652	0.230691	0.552741	0.177474	0.378496	0.32251	/-0.33455856205, Protopolystoma xenopodis -0.0, | /-2.1696e-06, Gyrodactylus bullatarudis \0.33455856205, | /-0.1167297859, Gyrodactylus salaris \0.261763905, /0.999 \-0.060744336, Gyrodactylus kobayashii	/-0.24403960985, Protopolystoma xenopodis -0.0, | /-0.3370553966, Carassius auratus \0.24403960985, | /-0.1283899463, Poecilia reticulata \0.087295951, /1 \-0.102300935, Salmo salar	no
Carassius auratus	Salmo salar	Poecilia reticulata	Gyrodactylus kobayashii	Gyrodactylus salaris	Gyrodactylus bullatarudis	0.201573	0.278388	0.253326	0.177474	0.378496	0.32251	/-0.33455856205, Protopolystoma xenopodis -0.0, | /-2.1696e-06, Gyrodactylus bullatarudis \0.33455856205, | /-0.1167297859, Gyrodactylus salaris \0.261763905, /0.999 \-0.060744336, Gyrodactylus kobayashii	/-0.04432775075, Protopolystoma xenopodis -0.0, | /-0.1134980576, Poecilia reticulata \0.04432775075, /1 | /-0.0882557375, Carassius auratus \0.0515720773, \-0.1133174464, Salmo salar	yes	AB_C
Carassius auratus	Salmo salar	Poecilia reticulata	Gyrodactylus kobayashii	Gyrodactylus salaris	Gyrodactylus bullatarudis	0.306349	0.347887	0.488155	0.177474	0.378496	0.32251	/-0.33455856205, Protopolystoma xenopodis -0.0, | /-2.1696e-06, Gyrodactylus bullatarudis \0.33455856205, | /-0.1167297859, Gyrodactylus salaris \0.261763905, /0.999 \-0.060744336, Gyrodactylus kobayashii	/-0.0671334795, Protopolystoma xenopodis -0.0, | /-0.1854220108, Carassius auratus \0.0671334795, | /-0.2648464559, Poecilia reticulata \0.0378867443, /0.993 \-0.083040244, Salmo salar	no	AB_C
Carassius auratus	Salmo salar	Poecilia reticulata	Gyrodactylus kobayashii	Gyrodactylus salaris	Gyrodactylus bullatarudis	0.279684	0.2424	0.25883	0.177474	0.378496	0.32251	/-0.33455856205, Protopolystoma xenopodis -0.0, | /-2.1696e-06, Gyrodactylus bullatarudis \0.33455856205, | /-0.1167297859, Gyrodactylus salaris \0.261763905, /0.999 \-0.060744336, Gyrodactylus kobayashii	/-0.0943509493, Protopolystoma xenopodis -0.0, | /-0.1027289767, Salmo salar \0.0943509493, /0.573 | /-0.1480568836, Carassius auratus \0.0288984219, \-0.1107727297, Poecilia reticulata	no
Carassius auratus	Salmo salar	Poecilia reticulata	Gyrodactylus kobayashii	Gyrodactylus salaris	Gyrodactylus bullatarudis	0.940658	0.915774	1.2929	0.177474	0.378496	0.32251	/-0.33455856205, Protopolystoma xenopodis -0.0, | /-2.1696e-06, Gyrodactylus bullatarudis \0.33455856205, | /-0.1167297859, Gyrodactylus salaris \0.261763905, /0.999 \-0.060744336, Gyrodactylus kobayashii	/-0.2927690442, Protopolystoma xenopodis -0.0, | /-0.5556865118, Carassius auratus \0.2927690442, | /-0.6340097481, Poecilia reticulata \0.1032072653, /0.962 \-0.2817638721, Salmo salar	no
Carassius auratus	Salmo salar	Poecilia reticulata	Gyrodactylus kobayashii	Gyrodactylus salaris	Gyrodactylus bullatarudis	0.732522	0.61131	0.959845	0.177474	0.378496	0.32251	/-0.33455856205, Protopolystoma xenopodis -0.0, | /-2.1696e-06, Gyrodactylus bullatarudis \0.33455856205, | /-0.1167297859, Gyrodactylus salaris \0.261763905, /0.999 \-0.060744336, Gyrodactylus kobayashii	/-0.2748680019, Protopolystoma xenopodis -0.0, | /-0.4389920069, Carassius auratus \0.2748680019, | /-0.4193163313, Poecilia reticulata \0.101536472, /0.89 \-0.1919932448, Salmo salar	no
Carassius auratus	Salmo salar	Poecilia reticulata	Gyrodactylus kobayashii	Gyrodactylus salaris	Gyrodactylus bullatarudis	0.114128	0.106433	0.148279	0.177474	0.378496	0.32251	/-0.33455856205, Protopolystoma xenopodis -0.0, | /-2.1696e-06, Gyrodactylus bullatarudis \0.33455856205, | /-0.1167297859, Gyrodactylus salaris \0.261763905, /0.999 \-0.060744336, Gyrodactylus kobayashii	/-0.016165522, Protopolystoma xenopodis -0.0, | /-0.0599862024, Carassius auratus \0.016165522, | /-0.0702914839, Poecilia reticulata \0.01800082, /0.987 \-0.0361412027, Salmo salar	no
Carassius auratus	Salmo salar	Poecilia reticulata	Gyrodactylus kobayashii	Gyrodactylus salaris	Gyrodactylus bullatarudis	0.223426	0.233976	0.18897	0.177474	0.378496	0.32251	/-0.33455856205, Protopolystoma xenopodis -0.0, | /-2.1696e-06, Gyrodactylus bullatarudis \0.33455856205, | /-0.1167297859, Gyrodactylus salaris \0.261763905, /0.999 \-0.060744336, Gyrodactylus kobayashii	/-0.0325959088, Protopolystoma xenopodis -0.0, | /-0.1226073824, Salmo salar \0.0325959088, /0.503 | /-0.0892099412, Carassius auratus \0.0116082999, \-0.0997603604, Poecilia reticulata	no
Carassius auratus	Salmo salar	Poecilia reticulata	Gyrodactylus kobayashii	Gyrodactylus salaris	Gyrodactylus bullatarudis	0.0631533	0.147526	0.15748	0.177474	0.378496	0.32251	/-0.33455856205, Protopolystoma xenopodis -0.0, | /-2.1696e-06, Gyrodactylus bullatarudis \0.33455856205, | /-0.1167297859, Gyrodactylus salaris \0.261763905, /0.999 \-0.060744336, Gyrodactylus kobayashii	/-0.00783217995, Protopolystoma xenopodis -0.0, | /-0.1209255395, Poecilia reticulata \0.00783217995, /0.333 | /-0.0365538819, Carassius auratus \1e-06, \-0.0265994406, Salmo salar	no	AB_C
Carassius auratus	Salmo salar	Poecilia reticulata	Gyrodactylus kobayashii	Gyrodactylus salaris	Gyrodactylus bullatarudis	0.444795	0.321934	0.528227	0.177474	0.378496	0.32251	/-0.33455856205, Protopolystoma xenopodis -0.0, | /-2.1696e-06, Gyrodactylus bullatarudis \0.33455856205, | /-0.1167297859, Gyrodactylus salaris \0.261763905, /0.999 \-0.060744336, Gyrodactylus kobayashii	/-0.11688512265, Protopolystoma xenopodis -0.0, | /-0.2861610385, Carassius auratus \0.11688512265, | /-0.2026826455, Poecilia reticulata \0.039382971, /0.793 \-0.1192510666, Salmo salar	no
Carassius auratus	Salmo salar	Poecilia reticulata	Gyrodactylus kobayashii	Gyrodactylus salaris	Gyrodactylus bullatarudis	0.307169	0.368412	0.454598	0.177474	0.378496	0.32251	/-0.33455856205, Protopolystoma xenopodis -0.0, | /-2.1696e-06, Gyrodactylus bullatarudis \0.33455856205, | /-0.1167297859, Gyrodactylus salaris \0.261763905, /0.999 \-0.060744336, Gyrodactylus kobayashii	/-0.08124424385, Protopolystoma xenopodis -0.0, | /-0.1580526567, Carassius auratus \0.08124424385, | /-0.25792073, Poecilia reticulata \0.0386249651, /0.993 \-0.1104916817, Salmo salar	no	AB_C
Carassius auratus	Salmo salar	Poecilia reticulata	Gyrodactylus kobayashii	Gyrodactylus salaris	Gyrodactylus bullatarudis	0.98656	0.836158	1.58696	0.177474	0.378496	0.32251	/-0.33455856205, Protopolystoma xenopodis -0.0, | /-2.1696e-06, Gyrodactylus bullatarudis \0.33455856205, | /-0.1167297859, Gyrodactylus salaris \0.261763905, /0.999 \-0.060744336, Gyrodactylus kobayashii	/-0.42732808145, Protopolystoma xenopodis -0.0, | /-0.6300434729, Carassius auratus \0.42732808145, | /-0.7182777193, Poecilia reticulata \0.2386369659, /0.994 \-0.1178797862, Salmo salar	no
Carassius auratus	Salmo salar	Poecilia reticulata	Gyrodactylus kobayashii	Gyrodactylus salaris	Gyrodactylus bullatarudis	0.471858	0.4176	0.606043	0.177474	0.378496	0.32251	/-0.33455856205, Protopolystoma xenopodis -0.0, | /-2.1696e-06, Gyrodactylus bullatarudis \0.33455856205, | /-0.1167297859, Gyrodactylus salaris \0.261763905, /0.999 \-0.060744336, Gyrodactylus kobayashii	/-0.1813993333, Protopolystoma xenopodis -0.0, | /-0.2545517296, Carassius auratus \0.1813993333, | /-0.2758925786, Poecilia reticulata \0.0755989419, /1 \-0.1417070462, Salmo salar	no
Carassius auratus	Salmo salar	Poecilia reticulata	Gyrodactylus kobayashii	Gyrodactylus salaris	Gyrodactylus bullatarudis	0.482031	0.256899	0.437942	0.177474	0.378496	0.32251	/-0.33455856205, Protopolystoma xenopodis -0.0, | /-2.1696e-06, Gyrodactylus bullatarudis \0.33455856205, | /-0.1167297859, Gyrodactylus salaris \0.261763905, /0.999 \-0.060744336, Gyrodactylus kobayashii	/-0.16043320445, Protopolystoma xenopodis -0.0, | /-0.2082648516, Carassius auratus \0.16043320445, | /-0.1064049126, Poecilia reticulata \0.1232726067, /1 \-0.1504937497, Salmo salar	no
Carassius auratus	Salmo salar	Poecilia reticulata	Gyrodactylus kobayashii	Gyrodactylus salaris	Gyrodactylus bullatarudis	0.432273	0.382523	0.581055	0.177474	0.378496	0.32251	/-0.33455856205, Protopolystoma xenopodis -0.0, | /-2.1696e-06, Gyrodactylus bullatarudis \0.33455856205, | /-0.1167297859, Gyrodactylus salaris \0.261763905, /0.999 \-0.060744336, Gyrodactylus kobayashii	/-0.13496381165, Protopolystoma xenopodis -0.0, | /-0.2594825036, Carassius auratus \0.13496381165, | /-0.2656524336, Poecilia reticulata \0.0559205006, /0.995 \-0.1168701718, Salmo salar	no
Carassius auratus	Salmo salar	Poecilia reticulata	Gyrodactylus kobayashii	Gyrodactylus salaris	Gyrodactylus bullatarudis	0.489136	0.856298	1.31224	0.177474	0.378496	0.32251	/-0.33455856205, Protopolystoma xenopodis -0.0, | /-2.1696e-06, Gyrodactylus bullatarudis \0.33455856205, | /-0.1167297859, Gyrodactylus salaris \0.261763905, /0.999 \-0.060744336, Gyrodactylus kobayashii	/-0.11382786535, Protopolystoma xenopodis -0.0, | /-0.3146574062, Carassius auratus \0.11382786535, | /-0.8397019955, Poecilia reticulata \0.1578832977, /0.933 \-0.016595664, Salmo salar	no	AB_C
Carassius auratus	Salmo salar	Poecilia reticulata	Gyrodactylus kobayashii	Gyrodactylus salaris	Gyrodactylus bullatarudis	0.0928312	0.111645	0.117299	0.177474	0.378496	0.32251	/-0.33455856205, Protopolystoma xenopodis -0.0, | /-2.1696e-06, Gyrodactylus bullatarudis \0.33455856205, | /-0.1167297859, Gyrodactylus salaris \0.261763905, /0.999 \-0.060744336, Gyrodactylus kobayashii	/-0.0240670948, Protopolystoma xenopodis -0.0, | /-0.0359594611, Carassius auratus \0.0240670948, | /-0.0680564642, Poecilia reticulata \0.0132834835, /0.507 \-0.0435882065, Salmo salar	no	AB_C
Carassius auratus	Salmo salar	Poecilia reticulata	Gyrodactylus kobayashii	Gyrodactylus salaris	Gyrodactylus bullatarudis	0.348548	0.234501	0.406609	0.177474	0.378496	0.32251	/-0.33455856205, Protopolystoma xenopodis -0.0, | /-2.1696e-06, Gyrodactylus bullatarudis \0.33455856205, | /-0.1167297859, Gyrodactylus salaris \0.261763905, /0.999 \-0.060744336, Gyrodactylus kobayashii	/-0.0997258103, Protopolystoma xenopodis -0.0, | /-0.196941908, Carassius auratus \0.0997258103, | /-0.1462811932, Poecilia reticulata \0.0633861386, /1 \-0.0882200939, Salmo salar	no
Carassius auratus	Salmo salar	Poecilia reticulata	Gyrodactylus kobayashii	Gyrodactylus salaris	Gyrodactylus bullatarudis	0.755283	0.896613	1.20649	0.177474	0.378496	0.32251	/-0.33455856205, Protopolystoma xenopodis -0.0, | /-2.1696e-06, Gyrodactylus bullatarudis \0.33455856205, | /-0.1167297859, Gyrodactylus salaris \0.261763905, /0.999 \-0.060744336, Gyrodactylus kobayashii	/-0.228738381, Protopolystoma xenopodis -0.0, | /-0.4320598812, Carassius auratus \0.228738381, | /-0.6739120273, Poecilia reticulata \0.1005221309, /1 \-0.2227012532, Salmo salar	no	AB_C
Carassius auratus	Salmo salar	Poecilia reticulata	Gyrodactylus kobayashii	Gyrodactylus salaris	Gyrodactylus bullatarudis	0.0813336	0.19834	0.179276	0.177474	0.378496	0.32251	/-0.33455856205, Protopolystoma xenopodis -0.0, | /-2.1696e-06, Gyrodactylus bullatarudis \0.33455856205, | /-0.1167297859, Gyrodactylus salaris \0.261763905, /0.999 \-0.060744336, Gyrodactylus kobayashii	/-0.00692930595, Protopolystoma xenopodis -0.0, | /-0.1213572278, Poecilia reticulata \0.00692930595, /0.778 | /-0.0311346021, Carassius auratus \0.0267836807, \-0.0501989989, Salmo salar	yes	AB_C
Carassius auratus	Salmo salar	Poecilia reticulata	Gyrodactylus kobayashii	Gyrodactylus salaris	Gyrodactylus bullatarudis	0.0492667	0.0396029	0.04939	0.177474	0.378496	0.32251	/-0.33455856205, Protopolystoma xenopodis -0.0, | /-2.1696e-06, Gyrodactylus bullatarudis \0.33455856205, | /-0.1167297859, Gyrodactylus salaris \0.261763905, /0.999 \-0.060744336, Gyrodactylus kobayashii	/-5e-07, Protopolystoma xenopodis -0.0, | /-0.0295258778, Carassius auratus \5e-07, | /-0.0198630765, Poecilia reticulata \1e-06, /0.333 \-0.0197398501, Salmo salar	no
Carassius auratus	Salmo salar	Poecilia reticulata	Gyrodactylus kobayashii	Gyrodactylus salaris	Gyrodactylus bullatarudis	0.678191	0.503707	0.8039	0.177474	0.378496	0.32251	/-0.33455856205, Protopolystoma xenopodis -0.0, | /-2.1696e-06, Gyrodactylus bullatarudis \0.33455856205, | /-0.1167297859, Gyrodactylus salaris \0.261763905, /0.999 \-0.060744336, Gyrodactylus kobayashii	/-0.2312835739, Protopolystoma xenopodis -0.0, | /-0.354316434, Carassius auratus \0.2312835739, | /-0.3147073877, Poecilia reticulata \0.134875747, /1 \-0.1889991684, Salmo salar	no
Carassius auratus	Salmo salar	Poecilia reticulata	Gyrodactylus kobayashii	Gyrodactylus salaris	Gyrodactylus bullatarudis	0.584987	0.790224	0.799321	0.177474	0.378496	0.32251	/-0.33455856205, Protopolystoma xenopodis -0.0, | /-2.1696e-06, Gyrodactylus bullatarudis \0.33455856205, | /-0.1167297859, Gyrodactylus salaris \0.261763905, /0.999 \-0.060744336, Gyrodactylus kobayashii	/-0.2273874865, Protopolystoma xenopodis -0.0, | /-0.21687605, Salmo salar \0.2273874865, /0.768 | /-0.2970421686, Carassius auratus \0.0710685624, \-0.5022793166, Poecilia reticulata	no	AB_C
Carassius auratus	Salmo salar	Poecilia reticulata	Gyrodactylus kobayashii	Gyrodactylus salaris	Gyrodactylus bullatarudis	0.480711	0.457337	0.584783	0.177474	0.378496	0.32251	/-0.33455856205, Protopolystoma xenopodis -0.0, | /-2.1696e-06, Gyrodactylus bullatarudis \0.33455856205, | /-0.1167297859, Gyrodactylus salaris \0.261763905, /0.999 \-0.060744336, Gyrodactylus kobayashii	/-0.13067903585, Protopolystoma xenopodis -0.0, | /-0.243234157, Carassius auratus \0.13067903585, | /-0.2807047795, Poecilia reticulata \0.0608443337, /0.98 \-0.1766320284, Salmo salar	no
Carassius auratus	Salmo salar	Poecilia reticulata	Gyrodactylus kobayashii	Gyrodactylus salaris	Gyrodactylus bullatarudis	0.093891	0.0947778	0.109422	0.177474	0.378496	0.32251	/-0.33455856205, Protopolystoma xenopodis -0.0, | /-2.1696e-06, Gyrodactylus bullatarudis \0.33455856205, | /-0.1167297859, Gyrodactylus salaris \0.261763905, /0.999 \-0.060744336, Gyrodactylus kobayashii	/-0.0268118504, Protopolystoma xenopodis -0.0, | /-0.0370111101, Poecilia reticulata \0.0268118504, /0.87 | /-0.0542674908, Carassius auratus \0.0181431746, \-0.0396235098, Salmo salar	no	AB_C
Carassius auratus	Salmo salar	Poecilia reticulata	Gyrodactylus kobayashii	Gyrodactylus salaris	Gyrodactylus bullatarudis	0.795592	0.674019	0.970461	0.177474	0.378496	0.32251	/-0.33455856205, Protopolystoma xenopodis -0.0, | /-2.1696e-06, Gyrodactylus bullatarudis \0.33455856205, | /-0.1167297859, Gyrodactylus salaris \0.261763905, /0.999 \-0.060744336, Gyrodactylus kobayashii	/-0.18167625065, Protopolystoma xenopodis -0.0, | /-0.3570092145, Carassius auratus \0.18167625065, | /-0.4244438165, Poecilia reticulata \0.1890074905, /1 \-0.2495754784, Salmo salar	no
Carassius auratus	Salmo salar	Poecilia reticulata	Gyrodactylus kobayashii	Gyrodactylus salaris	Gyrodactylus bullatarudis	0.0977227	0.391615	0.443654	0.177474	0.378496	0.32251	/-0.33455856205, Protopolystoma xenopodis -0.0, | /-2.1696e-06, Gyrodactylus bullatarudis \0.33455856205, | /-0.1167297859, Gyrodactylus salaris \0.261763905, /0.999 \-0.060744336, Gyrodactylus kobayashii	/-0.0887797374, Protopolystoma xenopodis -0.0, | /-0.0562972543, Carassius auratus \0.0887797374, | /-0.3687731992, Poecilia reticulata \0.0185833118, /0.567 \-0.0228421156, Salmo salar	no	AB_C
Carassius auratus	Salmo salar	Poecilia reticulata	Gyrodactylus kobayashii	Gyrodactylus salaris	Gyrodactylus bullatarudis	0.975622	0.706455	1.13306	0.177474	0.378496	0.32251	/-0.33455856205, Protopolystoma xenopodis -0.0, | /-2.1696e-06, Gyrodactylus bullatarudis \0.33455856205, | /-0.1167297859, Gyrodactylus salaris \0.261763905, /0.999 \-0.060744336, Gyrodactylus kobayashii	/-0.21946481375, Protopolystoma xenopodis -0.0, | /-0.5846871313, Carassius auratus \0.21946481375, | /-0.4319454726, Poecilia reticulata \0.1164258247, /0.989 \-0.274509061, Salmo salar	no
Carassius auratus	Salmo salar	Poecilia reticulata	Gyrodactylus kobayashii	Gyrodactylus salaris	Gyrodactylus bullatarudis	0.741729	0.883999	1.17722	0.177474	0.378496	0.32251	/-0.33455856205, Protopolystoma xenopodis -0.0, | /-2.1696e-06, Gyrodactylus bullatarudis \0.33455856205, | /-0.1167297859, Gyrodactylus salaris \0.261763905, /0.999 \-0.060744336, Gyrodactylus kobayashii	/-0.21237098015, Protopolystoma xenopodis -0.0, | /-0.4196745521, Carassius auratus \0.21237098015, | /-0.659746491, Poecilia reticulata \0.0978024269, /1 \-0.2242524352, Salmo salar	no	AB_C
Carassius auratus	Salmo salar	Poecilia reticulata	Gyrodactylus kobayashii	Gyrodactylus salaris	Gyrodactylus bullatarudis	0.133179	0.0787905	0.147063	0.177474	0.378496	0.32251	/-0.33455856205, Protopolystoma xenopodis -0.0, | /-2.1696e-06, Gyrodactylus bullatarudis \0.33455856205, | /-0.1167297859, Gyrodactylus salaris \0.261763905, /0.999 \-0.060744336, Gyrodactylus kobayashii	/-0.0222319661, Protopolystoma xenopodis -0.0, | /-0.0900136891, Carassius auratus \0.0222319661, | /-0.0463372046, Poecilia reticulata \0.0107121844, /0.954 \-0.0324533051, Salmo salar	no
Carassius auratus	Salmo salar	Poecilia reticulata	Gyrodactylus kobayashii	Gyrodactylus salaris	Gyrodactylus bullatarudis	0.0801594	0.101532	0.154237	0.177474	0.378496	0.32251	/-0.33455856205, Protopolystoma xenopodis -0.0, | /-2.1696e-06, Gyrodactylus bullatarudis \0.33455856205, | /-0.1167297859, Gyrodactylus salaris \0.261763905, /0.999 \-0.060744336, Gyrodactylus kobayashii	/-0.019999044, Protopolystoma xenopodis -0.0, | /-0.0438711183, Carassius auratus \0.019999044, | /-0.0878048629, Poecilia reticulata \0.0225606614, /0.694 \-0.013727581, Salmo salar	no	AB_C
Carassius auratus	Salmo salar	Poecilia reticulata	Gyrodactylus kobayashii	Gyrodactylus salaris	Gyrodactylus bullatarudis	0.296668	0.387829	0.3649	0.177474	0.378496	0.32251	/-0.33455856205, Protopolystoma xenopodis -0.0, | /-2.1696e-06, Gyrodactylus bullatarudis \0.33455856205, | /-0.1167297859, Gyrodactylus salaris \0.261763905, /0.999 \-0.060744336, Gyrodactylus kobayashii	/-0.1217145888, Protopolystoma xenopodis -0.0, | /-0.1310427783, Salmo salar \0.1217145888, /0.528 | /-0.1368695487, Carassius auratus \0.0287558445, \-0.2280303699, Poecilia reticulata	yes	AB_C
Carassius auratus	Salmo salar	Poecilia reticulata	Gyrodactylus kobayashii	Gyrodactylus salaris	Gyrodactylus bullatarudis	0.295185	0.220736	0.366034	0.177474	0.378496	0.32251	/-0.33455856205, Protopolystoma xenopodis -0.0, | /-2.1696e-06, Gyrodactylus bullatarudis \0.33455856205, | /-0.1167297859, Gyrodactylus salaris \0.261763905, /0.999 \-0.060744336, Gyrodactylus kobayashii	/-0.05437330535, Protopolystoma xenopodis -0.0, | /-0.1731424898, Carassius auratus \0.05437330535, | /-0.1457923271, Poecilia reticulata \0.0470995105, /0.998 \-0.0749434989, Salmo salar	no
Carassius auratus	Salmo salar	Poecilia reticulata	Gyrodactylus kobayashii	Gyrodactylus salaris	Gyrodactylus bullatarudis	0.135532	0.136463	0.182964	0.177474	0.378496	0.32251	/-0.33455856205, Protopolystoma xenopodis -0.0, | /-2.1696e-06, Gyrodactylus bullatarudis \0.33455856205, | /-0.1167297859, Gyrodactylus salaris \0.261763905, /0.999 \-0.060744336, Gyrodactylus kobayashii	/-0.0489550994, Protopolystoma xenopodis -0.0, | /-0.0754863298, Carassius auratus \0.0489550994, | /-0.0919471148, Poecilia reticulata \0.0155303752, /0.517 \-0.0445155083, Salmo salar	no	AB_C
Carassius auratus	Salmo salar	Poecilia reticulata	Gyrodactylus kobayashii	Gyrodactylus salaris	Gyrodactylus bullatarudis	0.109079	0.0827158	0.0715032	0.177474	0.378496	0.32251	/-0.33455856205, Protopolystoma xenopodis -0.0, | /-2.1696e-06, Gyrodactylus bullatarudis \0.33455856205, | /-0.1167297859, Gyrodactylus salaris \0.261763905, /0.999 \-0.060744336, Gyrodactylus kobayashii	/-0.0170530698, Protopolystoma xenopodis -0.0, | /-0.0406429356, Carassius auratus \0.0170530698, | /-0.0225698655, Poecilia reticulata \0.008290444, /0.456 \-0.0601459312, Salmo salar	no
Carassius auratus	Salmo salar	Poecilia reticulata	Gyrodactylus kobayashii	Gyrodactylus salaris	Gyrodactylus bullatarudis	0.449345	0.738405	0.684096	0.177474	0.378496	0.32251	/-0.33455856205, Protopolystoma xenopodis -0.0, | /-2.1696e-06, Gyrodactylus bullatarudis \0.33455856205, | /-0.1167297859, Gyrodactylus salaris \0.261763905, /0.999 \-0.060744336, Gyrodactylus kobayashii	/-0.1774951066, Protopolystoma xenopodis -0.0, | /-0.4500495257, Poecilia reticulata \0.1774951066, /0.38 | /-0.197518209, Carassius auratus \0.036527945, \-0.2518270413, Salmo salar	yes	AB_C
Carassius auratus	Salmo salar	Poecilia reticulata	Gyrodactylus kobayashii	Gyrodactylus salaris	Gyrodactylus bullatarudis	0.386012	1.1543	1.18541	0.177474	0.378496	0.32251	/-0.33455856205, Protopolystoma xenopodis -0.0, | /-2.1696e-06, Gyrodactylus bullatarudis \0.33455856205, | /-0.1167297859, Gyrodactylus salaris \0.261763905, /0.999 \-0.060744336, Gyrodactylus kobayashii	/-0.2072008106, Protopolystoma xenopodis -0.0, | /-0.1226362911, Salmo salar \0.2072008106, /0.747 | /-0.2085614094, Carassius auratus \0.0548141048, \-0.9768460531, Poecilia reticulata	no	AB_C
Carassius auratus	Salmo salar	Poecilia reticulata	Gyrodactylus kobayashii	Gyrodactylus salaris	Gyrodactylus bullatarudis	0.370283	0.414667	0.547122	0.177474	0.378496	0.32251	/-0.33455856205, Protopolystoma xenopodis -0.0, | /-2.1696e-06, Gyrodactylus bullatarudis \0.33455856205, | /-0.1167297859, Gyrodactylus salaris \0.261763905, /0.999 \-0.060744336, Gyrodactylus kobayashii	/-0.1200133003, Protopolystoma xenopodis -0.0, | /-0.2555299841, Poecilia reticulata \0.1200133003, /0.683 | /-0.2513690703, Carassius auratus \0.0402233454, \-0.1189136403, Salmo salar	no	AB_C
Carassius auratus	Salmo salar	Poecilia reticulata	Gyrodactylus kobayashii	Gyrodactylus salaris	Gyrodactylus bullatarudis	0.43623	0.328898	0.53073	0.177474	0.378496	0.32251	/-0.33455856205, Protopolystoma xenopodis -0.0, | /-2.1696e-06, Gyrodactylus bullatarudis \0.33455856205, | /-0.1167297859, Gyrodactylus salaris \0.261763905, /0.999 \-0.060744336, Gyrodactylus kobayashii	/-0.1143783258, Protopolystoma xenopodis -0.0, | /-0.1975131239, Carassius auratus \0.1143783258, | /-0.2116988786, Poecilia reticulata \0.1215177188, /0.989 \-0.117199329, Salmo salar	no
Carassius auratus	Salmo salar	Poecilia reticulata	Gyrodactylus kobayashii	Gyrodactylus salaris	Gyrodactylus bullatarudis	0.182941	0.510746	0.561069	0.177474	0.378496	0.32251	/-0.33455856205, Protopolystoma xenopodis -0.0, | /-2.1696e-06, Gyrodactylus bullatarudis \0.33455856205, | /-0.1167297859, Gyrodactylus salaris \0.261763905, /0.999 \-0.060744336, Gyrodactylus kobayashii	/-0.0819199848, Protopolystoma xenopodis -0.0, | /-0.4029403388, Poecilia reticulata \0.0819199848, /0.648 | /-0.1166319402, Carassius auratus \0.0414969744, \-0.0663090486, Salmo salar	no	AB_C
Carassius auratus	Salmo salar	Poecilia reticulata	Gyrodactylus kobayashii	Gyrodactylus salaris	Gyrodactylus bullatarudis	0.0552604	0.0401806	0.0292967	0.177474	0.378496	0.32251	/-0.33455856205, Protopolystoma xenopodis -0.0, | /-2.1696e-06, Gyrodactylus bullatarudis \0.33455856205, | /-0.1167297859, Gyrodactylus salaris \0.261763905, /0.999 \-0.060744336, Gyrodactylus kobayashii	/-0.0036411499, Protopolystoma xenopodis -0.0, | /-0.0036294267, Poecilia reticulata \0.0036411499, /0.757 | /-0.0221882708, Carassius auratus \0.0034790462, \-0.0330721425, Salmo salar	no
Carassius auratus	Salmo salar	Poecilia reticulata	Gyrodactylus kobayashii	Gyrodactylus salaris	Gyrodactylus bullatarudis	0.27078	0.162907	0.305981	0.177474	0.378496	0.32251	/-0.33455856205, Protopolystoma xenopodis -0.0, | /-2.1696e-06, Gyrodactylus bullatarudis \0.33455856205, | /-0.1167297859, Gyrodactylus salaris \0.261763905, /0.999 \-0.060744336, Gyrodactylus kobayashii	/-0.0856915446, Protopolystoma xenopodis -0.0, | /-0.157073852, Carassius auratus \0.0856915446, | /-0.0990539458, Poecilia reticulata \0.0498530426, /1 \-0.0638528238, Salmo salar	no
Carassius auratus	Salmo salar	Poecilia reticulata	Gyrodactylus kobayashii	Gyrodactylus salaris	Gyrodactylus bullatarudis	0.422546	0.408301	0.57359	0.177474	0.378496	0.32251	/-0.33455856205, Protopolystoma xenopodis -0.0, | /-2.1696e-06, Gyrodactylus bullatarudis \0.33455856205, | /-0.1167297859, Gyrodactylus salaris \0.261763905, /0.999 \-0.060744336, Gyrodactylus kobayashii	/-0.08566808845, Protopolystoma xenopodis -0.0, | /-0.2273643305, Carassius auratus \0.08566808845, | /-0.2796728455, Poecilia reticulata \0.0665532557, /0.999 \-0.1286281998, Salmo salar	no
Carassius auratus	Salmo salar	Poecilia reticulata	Gyrodactylus kobayashii	Gyrodactylus salaris	Gyrodactylus bullatarudis	0.377667	0.876116	0.869504	0.177474	0.378496	0.32251	/-0.33455856205, Protopolystoma xenopodis -0.0, | /-2.1696e-06, Gyrodactylus bullatarudis \0.33455856205, | /-0.1167297859, Gyrodactylus salaris \0.261763905, /0.999 \-0.060744336, Gyrodactylus kobayashii	/-0.1087045585, Protopolystoma xenopodis -0.0, | /-0.0896758142, Salmo salar \0.1087045585, /0.998 | /-0.1855276028, Carassius auratus \0.1024634234, \-0.6839767075, Poecilia reticulata	yes	AB_C
Carassius auratus	Salmo salar	Poecilia reticulata	Gyrodactylus kobayashii	Gyrodactylus salaris	Gyrodactylus bullatarudis	0.650235	0.692731	0.999959	0.177474	0.378496	0.32251	/-0.33455856205, Protopolystoma xenopodis -0.0, | /-2.1696e-06, Gyrodactylus bullatarudis \0.33455856205, | /-0.1167297859, Gyrodactylus salaris \0.261763905, /0.999 \-0.060744336, Gyrodactylus kobayashii	/-0.30278882975, Protopolystoma xenopodis -0.0, | /-0.3318744903, Carassius auratus \0.30278882975, | /-0.5212273905, Poecilia reticulata \0.1468575258, /1 \-0.1715033946, Salmo salar	no	AB_C
Carassius auratus	Salmo salar	Poecilia reticulata	Gyrodactylus kobayashii	Gyrodactylus salaris	Gyrodactylus bullatarudis	0.686898	0.574667	0.778564	0.177474	0.378496	0.32251	/-0.33455856205, Protopolystoma xenopodis -0.0, | /-2.1696e-06, Gyrodactylus bullatarudis \0.33455856205, | /-0.1167297859, Gyrodactylus salaris \0.261763905, /0.999 \-0.060744336, Gyrodactylus kobayashii	/-0.2034133839, Protopolystoma xenopodis -0.0, | /-0.3401620998, Carassius auratus \0.2034133839, | /-0.3331665066, Poecilia reticulata \0.1052358445, /0.852 \-0.2415002407, Salmo salar	no
Carassius auratus	Salmo salar	Poecilia reticulata	Gyrodactylus kobayashii	Gyrodactylus salaris	Gyrodactylus bullatarudis	0.123851	0.13063	0.195164	0.177474	0.378496	0.32251	/-0.33455856205, Protopolystoma xenopodis -0.0, | /-2.1696e-06, Gyrodactylus bullatarudis \0.33455856205, | /-0.1167297859, Gyrodactylus salaris \0.261763905, /0.999 \-0.060744336, Gyrodactylus kobayashii	/-0.0194785589, Protopolystoma xenopodis -0.0, | /-0.0786523418, Carassius auratus \0.0194785589, | /-0.10097155, Poecilia reticulata \0.0155403286, /0.971 \-0.0296582313, Salmo salar	no	AB_C
Carassius auratus	Salmo salar	Poecilia reticulata	Gyrodactylus kobayashii	Gyrodactylus salaris	Gyrodactylus bullatarudis	0.852529	0.603454	0.795782	0.177474	0.378496	0.32251	/-0.33455856205, Protopolystoma xenopodis -0.0, | /-2.1696e-06, Gyrodactylus bullatarudis \0.33455856205, | /-0.1167297859, Gyrodactylus salaris \0.261763905, /0.999 \-0.060744336, Gyrodactylus kobayashii	/-0.4748099169, Protopolystoma xenopodis -0.0, | /-0.4199003471, Carassius auratus \0.4748099169, | /-0.2733532119, Poecilia reticulata \0.1025285352, /0.868 \-0.3301004771, Salmo salar	no
Carassius auratus	Salmo salar	Poecilia reticulata	Gyrodactylus kobayashii	Gyrodactylus salaris	Gyrodactylus bullatarudis	0.264771	0.318232	0.401087	0.177474	0.378496	0.32251	/-0.33455856205, Protopolystoma xenopodis -0.0, | /-2.1696e-06, Gyrodactylus bullatarudis \0.33455856205, | /-0.1167297859, Gyrodactylus salaris \0.261763905, /0.999 \-0.060744336, Gyrodactylus kobayashii	/-0.0929834884, Protopolystoma xenopodis -0.0, | /-0.1330795591, Carassius auratus \0.0929834884, | /-0.2272738977, Poecilia reticulata \0.0407332887, /0.997 \-0.0909578129, Salmo salar	no	AB_C
Carassius auratus	Salmo salar	Poecilia reticulata	Gyrodactylus kobayashii	Gyrodactylus salaris	Gyrodactylus bullatarudis	0.260124	0.312653	0.359382	0.177474	0.378496	0.32251	/-0.33455856205, Protopolystoma xenopodis -0.0, | /-2.1696e-06, Gyrodactylus bullatarudis \0.33455856205, | /-0.1167297859, Gyrodactylus salaris \0.261763905, /0.999 \-0.060744336, Gyrodactylus kobayashii	/-0.10539692315, Protopolystoma xenopodis -0.0, | /-0.1688436521, Poecilia reticulata \0.10539692315, /0.9 | /-0.1534265625, Carassius auratus \0.0371115841, \-0.1066977522, Salmo salar	no	AB_C
Carassius auratus	Salmo salar	Poecilia reticulata	Gyrodactylus kobayashii	Gyrodactylus salaris	Gyrodactylus bullatarudis	0.468035	0.349282	0.556895	0.177474	0.378496	0.32251	/-0.33455856205, Protopolystoma xenopodis -0.0, | /-2.1696e-06, Gyrodactylus bullatarudis \0.33455856205, | /-0.1167297859, Gyrodactylus salaris \0.261763905, /0.999 \-0.060744336, Gyrodactylus kobayashii	/-0.1749445305, Protopolystoma xenopodis -0.0, | /-0.213781566, Carassius auratus \0.1749445305, | /-0.2190708686, Poecilia reticulata \0.1240427042, /0.982 \-0.1302110637, Salmo salar	no
Carassius auratus	Salmo salar	Poecilia reticulata	Gyrodactylus kobayashii	Gyrodactylus salaris	Gyrodactylus bullatarudis	0.199291	0.154833	0.186734	0.177474	0.378496	0.32251	/-0.33455856205, Protopolystoma xenopodis -0.0, | /-2.1696e-06, Gyrodactylus bullatarudis \0.33455856205, | /-0.1167297859, Gyrodactylus salaris \0.261763905, /0.999 \-0.060744336, Gyrodactylus kobayashii	/-0.0206270015, Protopolystoma xenopodis -0.0, | /-0.0862880764, Carassius auratus \0.0206270015, | /-0.0711378935, Poecilia reticulata \0.029308314, /1 \-0.0836947671, Salmo salar	no
Carassius auratus	Salmo salar	Poecilia reticulata	Gyrodactylus kobayashii	Gyrodactylus salaris	Gyrodactylus bullatarudis	0.286342	0.318507	0.2903	0.177474	0.378496	0.32251	/-0.33455856205, Protopolystoma xenopodis -0.0, | /-2.1696e-06, Gyrodactylus bullatarudis \0.33455856205, | /-0.1167297859, Gyrodactylus salaris \0.261763905, /0.999 \-0.060744336, Gyrodactylus kobayashii	/-0.12438663575, Protopolystoma xenopodis -0.0, | /-0.1075199295, Poecilia reticulata \0.12438663575, /1 | /-0.1290673312, Carassius auratus \0.05371249, \-0.1572746228, Salmo salar	yes	AB_C
Carassius auratus	Salmo salar	Poecilia reticulata	Gyrodactylus kobayashii	Gyrodactylus salaris	Gyrodactylus bullatarudis	0.075714	0.0884678	0.0829379	0.177474	0.378496	0.32251	/-0.33455856205, Protopolystoma xenopodis -0.0, | /-2.1696e-06, Gyrodactylus bullatarudis \0.33455856205, | /-0.1167297859, Gyrodactylus salaris \0.261763905, /0.999 \-0.060744336, Gyrodactylus kobayashii	/-0.03980427865, Protopolystoma xenopodis -0.0, | /-0.0417861704, Poecilia reticulata \0.03980427865, /0.451 | /-0.0350920287, Carassius auratus \0.0060596828, \-0.0406219511, Salmo salar	yes	AB_C
Carassius auratus	Salmo salar	Poecilia reticulata	Gyrodactylus kobayashii	Gyrodactylus salaris	Gyrodactylus bullatarudis	0.535916	1.57104	1.81018	0.177474	0.378496	0.32251	/-0.33455856205, Protopolystoma xenopodis -0.0, | /-2.1696e-06, Gyrodactylus bullatarudis \0.33455856205, | /-0.1167297859, Gyrodactylus salaris \0.261763905, /0.999 \-0.060744336, Gyrodactylus kobayashii	/-0.177176282, Protopolystoma xenopodis -0.0, | /-0.3111283939, Carassius auratus \0.177176282, | /-1.4226518438, Poecilia reticulata \0.0764000807, /0.839 \-0.148387486, Salmo salar	no	AB_C
Carassius auratus	Salmo salar	Poecilia reticulata	Gyrodactylus kobayashii	Gyrodactylus salaris	Gyrodactylus bullatarudis	0.0725003	0.102582	0.145758	0.177474	0.378496	0.32251	/-0.33455856205, Protopolystoma xenopodis -0.0, | /-2.1696e-06, Gyrodactylus bullatarudis \0.33455856205, | /-0.1167297859, Gyrodactylus salaris \0.261763905, /0.999 \-0.060744336, Gyrodactylus kobayashii	/-0.02531613235, Protopolystoma xenopodis -0.0, | /-0.0761807464, Poecilia reticulata \0.02531613235, /0.529 | /-0.0578381572, Carassius auratus \0.0117388873, \-0.0146621502, Salmo salar	no	AB_C
Carassius auratus	Salmo salar	Poecilia reticulata	Gyrodactylus kobayashii	Gyrodactylus salaris	Gyrodactylus bullatarudis	0.151428	0.136736	0.0926763	0.177474	0.378496	0.32251	/-0.33455856205, Protopolystoma xenopodis -0.0, | /-2.1696e-06, Gyrodactylus bullatarudis \0.33455856205, | /-0.1167297859, Gyrodactylus salaris \0.261763905, /0.999 \-0.060744336, Gyrodactylus kobayashii	/-0.0577279069, Protopolystoma xenopodis -0.0, | /-0.0744141411, Salmo salar \0.0577279069, /0.913 | /-0.0536844749, Carassius auratus \0.0233297471, \-0.0389918113, Poecilia reticulata	no
Carassius auratus	Salmo salar	Poecilia reticulata	Gyrodactylus kobayashii	Gyrodactylus salaris	Gyrodactylus bullatarudis	0.585253	0.544618	0.770086	0.177474	0.378496	0.32251	/-0.33455856205, Protopolystoma xenopodis -0.0, | /-2.1696e-06, Gyrodactylus bullatarudis \0.33455856205, | /-0.1167297859, Gyrodactylus salaris \0.261763905, /0.999 \-0.060744336, Gyrodactylus kobayashii	/-0.2076931284, Protopolystoma xenopodis -0.0, | /-0.2519101134, Carassius auratus \0.2076931284, | /-0.3647255999, Poecilia reticulata \0.153450473, /1 \-0.1798924295, Salmo salar	no
Carassius auratus	Salmo salar	Poecilia reticulata	Gyrodactylus kobayashii	Gyrodactylus salaris	Gyrodactylus bullatarudis	0.161889	0.212174	0.138478	0.177474	0.378496	0.32251	/-0.33455856205, Protopolystoma xenopodis -0.0, | /-2.1696e-06, Gyrodactylus bullatarudis \0.33455856205, | /-0.1167297859, Gyrodactylus salaris \0.261763905, /0.999 \-0.060744336, Gyrodactylus kobayashii	/-0.0259472403, Protopolystoma xenopodis -0.0, | /-0.0848571804, Salmo salar \0.0259472403, /0.986 | /-0.0440965487, Carassius auratus \0.0329351933, \-0.0943818069, Poecilia reticulata	no
Carassius auratus	Salmo salar	Poecilia reticulata	Gyrodactylus kobayashii	Gyrodactylus salaris	Gyrodactylus bullatarudis	0.275731	0.25234	0.33134	0.177474	0.378496	0.32251	/-0.33455856205, Protopolystoma xenopodis -0.0, | /-2.1696e-06, Gyrodactylus bullatarudis \0.33455856205, | /-0.1167297859, Gyrodactylus salaris \0.261763905, /0.999 \-0.060744336, Gyrodactylus kobayashii	/-0.1184244488, Protopolystoma xenopodis -0.0, | /-0.1124636138, Carassius auratus \0.1184244488, | /-0.1539750691, Poecilia reticulata \0.0649017716, /1 \-0.0983651227, Salmo salar	no
Carassius auratus	Salmo salar	Poecilia reticulata	Gyrodactylus kobayashii	Gyrodactylus salaris	Gyrodactylus bullatarudis	0.29373	0.148003	0.318224	0.177474	0.378496	0.32251	/-0.33455856205, Protopolystoma xenopodis -0.0, | /-2.1696e-06, Gyrodactylus bullatarudis \0.33455856205, | /-0.1167297859, Gyrodactylus salaris \0.261763905, /0.999 \-0.060744336, Gyrodactylus kobayashii	/-0.05034118155, Protopolystoma xenopodis -0.0, | /-0.22604859, Carassius auratus \0.05034118155, | /-0.0862486879, Poecilia reticulata \0.0059271128, /0.356 \-0.0617545831, Salmo salar	no
Carassius auratus	Salmo salar	Poecilia reticulata	Gyrodactylus kobayashii	Gyrodactylus salaris	Gyrodactylus bullatarudis	0.451906	0.416852	0.64939	0.177474	0.378496	0.32251	/-0.33455856205, Protopolystoma xenopodis -0.0, | /-2.1696e-06, Gyrodactylus bullatarudis \0.33455856205, | /-0.1167297859, Gyrodactylus salaris \0.261763905, /0.999 \-0.060744336, Gyrodactylus kobayashii	/-0.13598373565, Protopolystoma xenopodis -0.0, | /-0.2875480066, Carassius auratus \0.13598373565, | /-0.3071680203, Poecilia reticulata \0.0546736329, /0.969 \-0.1096841151, Salmo salar	no
Carassius auratus	Salmo salar	Poecilia reticulata	Gyrodactylus kobayashii	Gyrodactylus salaris	Gyrodactylus bullatarudis	0.956173	0.774498	1.18667	0.177474	0.378496	0.32251	/-0.33455856205, Protopolystoma xenopodis -0.0, | /-2.1696e-06, Gyrodactylus bullatarudis \0.33455856205, | /-0.1167297859, Gyrodactylus salaris \0.261763905, /0.999 \-0.060744336, Gyrodactylus kobayashii	/-0.2788263312, Protopolystoma xenopodis -0.0, | /-0.4295802755, Poecilia reticulata \0.2788263312, /0.604 | /-0.6841745353, Carassius auratus \0.0729189128, \-0.2719988048, Salmo salar	no
Carassius auratus	Salmo salar	Poecilia reticulata	Gyrodactylus kobayashii	Gyrodactylus salaris	Gyrodactylus bullatarudis	0.468115	0.707521	0.717174	0.177474	0.378496	0.32251	/-0.33455856205, Protopolystoma xenopodis -0.0, | /-2.1696e-06, Gyrodactylus bullatarudis \0.33455856205, | /-0.1167297859, Gyrodactylus salaris \0.261763905, /0.999 \-0.060744336, Gyrodactylus kobayashii	/-0.1684307389, Protopolystoma xenopodis -0.0, | /-0.375430719, Poecilia reticulata \0.1684307389, /0.937 | /-0.2388839071, Carassius auratus \0.1028593173, \-0.2292307013, Salmo salar	no	AB_C
Carassius auratus	Salmo salar	Poecilia reticulata	Gyrodactylus kobayashii	Gyrodactylus salaris	Gyrodactylus bullatarudis	0.461896	0.548418	0.653651	0.177474	0.378496	0.32251	/-0.33455856205, Protopolystoma xenopodis -0.0, | /-2.1696e-06, Gyrodactylus bullatarudis \0.33455856205, | /-0.1167297859, Gyrodactylus salaris \0.261763905, /0.999 \-0.060744336, Gyrodactylus kobayashii	/-0.1197989437, Protopolystoma xenopodis -0.0, | /-0.3201653828, Poecilia reticulata \0.1197989437, /0.813 | /-0.2835643541, Carassius auratus \0.0499212289, \-0.1783317137, Salmo salar	no	AB_C
Carassius auratus	Salmo salar	Poecilia reticulata	Gyrodactylus kobayashii	Gyrodactylus salaris	Gyrodactylus bullatarudis	0.220645	0.178489	0.25635	0.177474	0.378496	0.32251	/-0.33455856205, Protopolystoma xenopodis -0.0, | /-2.1696e-06, Gyrodactylus bullatarudis \0.33455856205, | /-0.1167297859, Gyrodactylus salaris \0.261763905, /0.999 \-0.060744336, Gyrodactylus kobayashii	/-0.06493402615, Protopolystoma xenopodis -0.0, | /-0.1270201701, Carassius auratus \0.06493402615, | /-0.1070967184, Poecilia reticulata \0.0222334383, /0.867 \-0.0713918279, Salmo salar	no
Carassius auratus	Salmo salar	Poecilia reticulata	Gyrodactylus kobayashii	Gyrodactylus salaris	Gyrodactylus bullatarudis	0.0332326	0.0524572	0.076498	0.177474	0.378496	0.32251	/-0.33455856205, Protopolystoma xenopodis -0.0, | /-2.1696e-06, Gyrodactylus bullatarudis \0.33455856205, | /-0.1167297859, Gyrodactylus salaris \0.261763905, /0.999 \-0.060744336, Gyrodactylus kobayashii	/-0.024822513, Protopolystoma xenopodis -0.0, | /-0.0436671454, Poecilia reticulata \0.024822513, /0.482 | /-0.0286366638, Carassius auratus \0.0041941525, \-0.0045959097, Salmo salar	no	AB_C
Carassius auratus	Salmo salar	Poecilia reticulata	Gyrodactylus kobayashii	Gyrodactylus salaris	Gyrodactylus bullatarudis	0.689239	0.446693	0.710074	0.177474	0.378496	0.32251	/-0.33455856205, Protopolystoma xenopodis -0.0, | /-2.1696e-06, Gyrodactylus bullatarudis \0.33455856205, | /-0.1167297859, Gyrodactylus salaris \0.261763905, /0.999 \-0.060744336, Gyrodactylus kobayashii	/-0.1354407625, Protopolystoma xenopodis -0.0, | /-0.4054751254, Carassius auratus \0.1354407625, | /-0.2337638144, Poecilia reticulata \0.0708349367, /0.758 \-0.2129290057, Salmo salar	no
Carassius auratus	Salmo salar	Poecilia reticulata	Gyrodactylus kobayashii	Gyrodactylus salaris	Gyrodactylus bullatarudis	0.14436	0.170729	0.189523	0.177474	0.378496	0.32251	/-0.33455856205, Protopolystoma xenopodis -0.0, | /-2.1696e-06, Gyrodactylus bullatarudis \0.33455856205, | /-0.1167297859, Gyrodactylus salaris \0.261763905, /0.999 \-0.060744336, Gyrodactylus kobayashii	/-0.04068440765, Protopolystoma xenopodis -0.0, | /-0.0642033505, Carassius auratus \0.04068440765, | /-0.1079462564, Poecilia reticulata \0.0173735563, /0.715 \-0.0627831261, Salmo salar	no	AB_C
Carassius auratus	Salmo salar	Poecilia reticulata	Gyrodactylus kobayashii	Gyrodactylus salaris	Gyrodactylus bullatarudis	0.458214	0.574139	0.668739	0.177474	0.378496	0.32251	/-0.33455856205, Protopolystoma xenopodis -0.0, | /-2.1696e-06, Gyrodactylus bullatarudis \0.33455856205, | /-0.1167297859, Gyrodactylus salaris \0.261763905, /0.999 \-0.060744336, Gyrodactylus kobayashii	/-0.2022436815, Protopolystoma xenopodis -0.0, | /-0.246548705, Carassius auratus \0.2022436815, | /-0.3923316382, Poecilia reticulata \0.029858452, /0.423 \-0.1818069095, Salmo salar	no	AB_C
Carassius auratus	Salmo salar	Poecilia reticulata	Gyrodactylus kobayashii	Gyrodactylus salaris	Gyrodactylus bullatarudis	0.144067	0.15671	0.168925	0.177474	0.378496	0.32251	/-0.33455856205, Protopolystoma xenopodis -0.0, | /-2.1696e-06, Gyrodactylus bullatarudis \0.33455856205, | /-0.1167297859, Gyrodactylus salaris \0.261763905, /0.999 \-0.060744336, Gyrodactylus kobayashii	/-0.06391279825, Protopolystoma xenopodis -0.0, | /-0.0593571303, Carassius auratus \0.06391279825, | /-0.0907841347, Poecilia reticulata \0.0187840173, /0.987 \-0.0659259616, Salmo salar	no	AB_C
Carassius auratus	Salmo salar	Poecilia reticulata	Gyrodactylus kobayashii	Gyrodactylus salaris	Gyrodactylus bullatarudis	0.400691	0.37615	0.474507	0.177474	0.378496	0.32251	/-0.33455856205, Protopolystoma xenopodis -0.0, | /-2.1696e-06, Gyrodactylus bullatarudis \0.33455856205, | /-0.1167297859, Gyrodactylus salaris \0.261763905, /0.999 \-0.060744336, Gyrodactylus kobayashii	/-0.1117646432, Protopolystoma xenopodis -0.0, | /-0.2134087229, Carassius auratus \0.1117646432, | /-0.2249831733, Poecilia reticulata \0.0361154805, /0.66 \-0.1511671426, Salmo salar	no
Carassius auratus	Salmo salar	Poecilia reticulata	Gyrodactylus kobayashii	Gyrodactylus salaris	Gyrodactylus bullatarudis	0.136643	0.0858213	0.111078	0.177474	0.378496	0.32251	/-0.33455856205, Protopolystoma xenopodis -0.0, | /-2.1696e-06, Gyrodactylus bullatarudis \0.33455856205, | /-0.1167297859, Gyrodactylus salaris \0.261763905, /0.999 \-0.060744336, Gyrodactylus kobayashii	/-0.0331628296, Protopolystoma xenopodis -0.0, | /-0.0688198206, Carassius auratus \0.0331628296, | /-0.0301281729, Poecilia reticulata \0.0121297373, /0.76 \-0.055693168, Salmo salar	no
Carassius auratus	Salmo salar	Poecilia reticulata	Gyrodactylus kobayashii	Gyrodactylus salaris	Gyrodactylus bullatarudis	0.595643	0.841786	1.0132	0.177474	0.378496	0.32251	/-0.33455856205, Protopolystoma xenopodis -0.0, | /-2.1696e-06, Gyrodactylus bullatarudis \0.33455856205, | /-0.1167297859, Gyrodactylus salaris \0.261763905, /0.999 \-0.060744336, Gyrodactylus kobayashii	/-0.22688130375, Protopolystoma xenopodis -0.0, | /-0.5811105741, Poecilia reticulata \0.22688130375, /0.414 | /-0.383527946, Carassius auratus \0.0485605917, \-0.2121150357, Salmo salar	no	AB_C
Carassius auratus	Salmo salar	Poecilia reticulata	Gyrodactylus kobayashii	Gyrodactylus salaris	Gyrodactylus bullatarudis	0.0467211	0.0193556	0.0373701	0.177474	0.378496	0.32251	/-0.33455856205, Protopolystoma xenopodis -0.0, | /-2.1696e-06, Gyrodactylus bullatarudis \0.33455856205, | /-0.1167297859, Gyrodactylus salaris \0.261763905, /0.999 \-0.060744336, Gyrodactylus kobayashii	/-0.00913836505, Protopolystoma xenopodis -0.0, | /-0.02652375, Carassius auratus \0.00913836505, | /-0.0050022762, Poecilia reticulata \0.0058441078, /0.995 \-0.0143532817, Salmo salar	no
Carassius auratus	Salmo salar	Poecilia reticulata	Gyrodactylus kobayashii	Gyrodactylus salaris	Gyrodactylus bullatarudis	1.15859	0.817637	1.33682	0.177474	0.378496	0.32251	/-0.33455856205, Protopolystoma xenopodis -0.0, | /-2.1696e-06, Gyrodactylus bullatarudis \0.33455856205, | /-0.1167297859, Gyrodactylus salaris \0.261763905, /0.999 \-0.060744336, Gyrodactylus kobayashii	/-0.36622373685, Protopolystoma xenopodis -0.0, | /-0.6876777206, Carassius auratus \0.36622373685, | /-0.497931776, Poecilia reticulata \0.1512055244, /0.86 \-0.3197048862, Salmo salar	no
Carassius auratus	Salmo salar	Poecilia reticulata	Gyrodactylus kobayashii	Gyrodactylus salaris	Gyrodactylus bullatarudis	0.64133	0.866221	0.83354	0.177474	0.378496	0.32251	/-0.33455856205, Protopolystoma xenopodis -0.0, | /-2.1696e-06, Gyrodactylus bullatarudis \0.33455856205, | /-0.1167297859, Gyrodactylus salaris \0.261763905, /0.999 \-0.060744336, Gyrodactylus kobayashii	/-0.12889773175, Protopolystoma xenopodis -0.0, | /-0.2414627164, Salmo salar \0.12889773175, /0.997 | /-0.3043246994, Carassius auratus \0.0955429187, \-0.5292157718, Poecilia reticulata	yes	AB_C
Carassius auratus	Salmo salar	Poecilia reticulata	Gyrodactylus kobayashii	Gyrodactylus salaris	Gyrodactylus bullatarudis	0.106979	0.100328	0.100766	0.177474	0.378496	0.32251	/-0.33455856205, Protopolystoma xenopodis -0.0, | /-2.1696e-06, Gyrodactylus bullatarudis \0.33455856205, | /-0.1167297859, Gyrodactylus salaris \0.261763905, /0.999 \-0.060744336, Gyrodactylus kobayashii	/-0.02207996375, Protopolystoma xenopodis -0.0, | /-0.0339686298, Carassius auratus \0.02207996375, | /-0.0470575377, Poecilia reticulata \0.0197398211, /1 \-0.0532701901, Salmo salar	no
Carassius auratus	Salmo salar	Poecilia reticulata	Gyrodactylus kobayashii	Gyrodactylus salaris	Gyrodactylus bullatarudis	0.093894	0.121027	0.138373	0.177474	0.378496	0.32251	/-0.33455856205, Protopolystoma xenopodis -0.0, | /-2.1696e-06, Gyrodactylus bullatarudis \0.33455856205, | /-0.1167297859, Gyrodactylus salaris \0.261763905, /0.999 \-0.060744336, Gyrodactylus kobayashii	/-0.01719443465, Protopolystoma xenopodis -0.0, | /-0.0277468217, Carassius auratus \0.01719443465, | /-0.0827530357, Poecilia reticulata \0.0278729782, /1 \-0.0382742053, Salmo salar	no	AB_C
Carassius auratus	Salmo salar	Poecilia reticulata	Gyrodactylus kobayashii	Gyrodactylus salaris	Gyrodactylus bullatarudis	1.15753	1.20585	1.02805	0.177474	0.378496	0.32251	/-0.33455856205, Protopolystoma xenopodis -0.0, | /-2.1696e-06, Gyrodactylus bullatarudis \0.33455856205, | /-0.1167297859, Gyrodactylus salaris \0.261763905, /0.999 \-0.060744336, Gyrodactylus kobayashii	/-0.1643508828, Protopolystoma xenopodis -0.0, | /-0.4998540311, Salmo salar \0.1643508828, /0.997 | /-0.4898610336, Carassius auratus \0.1678167587, \-0.538184187, Poecilia reticulata	no
Carassius auratus	Salmo salar	Poecilia reticulata	Gyrodactylus kobayashii	Gyrodactylus salaris	Gyrodactylus bullatarudis	0.468815	0.460934	0.664968	0.177474	0.378496	0.32251	/-0.33455856205, Protopolystoma xenopodis -0.0, | /-2.1696e-06, Gyrodactylus bullatarudis \0.33455856205, | /-0.1167297859, Gyrodactylus salaris \0.261763905, /0.999 \-0.060744336, Gyrodactylus kobayashii	/-0.15033198845, Protopolystoma xenopodis -0.0, | /-0.289107299, Carassius auratus \0.15033198845, | /-0.3285436113, Poecilia reticulata \0.0473171108, /0.993 \-0.1323907994, Salmo salar	no
Carassius auratus	Salmo salar	Poecilia reticulata	Gyrodactylus kobayashii	Gyrodactylus salaris	Gyrodactylus bullatarudis	0.462186	0.33728	0.51276	0.177474	0.378496	0.32251	/-0.33455856205, Protopolystoma xenopodis -0.0, | /-2.1696e-06, Gyrodactylus bullatarudis \0.33455856205, | /-0.1167297859, Gyrodactylus salaris \0.261763905, /0.999 \-0.060744336, Gyrodactylus kobayashii	/-0.20434500105, Protopolystoma xenopodis -0.0, | /-0.2294749963, Carassius auratus \0.20434500105, | /-0.1939272117, Poecilia reticulata \0.0893582258, /0.965 \-0.1433523066, Salmo salar	no
Carassius auratus	Salmo salar	Poecilia reticulata	Gyrodactylus kobayashii	Gyrodactylus salaris	Gyrodactylus bullatarudis	0.58554	0.475674	0.699237	0.177474	0.378496	0.32251	/-0.33455856205, Protopolystoma xenopodis -0.0, | /-2.1696e-06, Gyrodactylus bullatarudis \0.33455856205, | /-0.1167297859, Gyrodactylus salaris \0.261763905, /0.999 \-0.060744336, Gyrodactylus kobayashii	/-0.160740603, Protopolystoma xenopodis -0.0, | /-0.2637936873, Carassius auratus \0.160740603, | /-0.2946851495, Poecilia reticulata \0.1407577218, /1 \-0.1809890193, Salmo salar	no
Carassius auratus	Salmo salar	Poecilia reticulata	Gyrodactylus kobayashii	Gyrodactylus salaris	Gyrodactylus bullatarudis	0.181301	0.160825	0.156261	0.177474	0.378496	0.32251	/-0.33455856205, Protopolystoma xenopodis -0.0, | /-2.1696e-06, Gyrodactylus bullatarudis \0.33455856205, | /-0.1167297859, Gyrodactylus salaris \0.261763905, /0.999 \-0.060744336, Gyrodactylus kobayashii	/-0.0625757396, Protopolystoma xenopodis -0.0, | /-0.0675489797, Salmo salar \0.0625757396, /0.955 | /-0.0883684149, Carassius auratus \0.0253832066, \-0.0678929384, Poecilia reticulata	no
Carassius auratus	Salmo salar	Poecilia reticulata	Gyrodactylus kobayashii	Gyrodactylus salaris	Gyrodactylus bullatarudis	0.262369	0.211342	0.313266	0.177474	0.378496	0.32251	/-0.33455856205, Protopolystoma xenopodis -0.0, | /-2.1696e-06, Gyrodactylus bullatarudis \0.33455856205, | /-0.1167297859, Gyrodactylus salaris \0.261763905, /0.999 \-0.060744336, Gyrodactylus kobayashii	/-0.1020641533, Protopolystoma xenopodis -0.0, | /-0.1351451141, Carassius auratus \0.1020641533, | /-0.1311196918, Poecilia reticulata \0.0470010839, /1 \-0.0802225589, Salmo salar	no
Carassius auratus	Salmo salar	Poecilia reticulata	Gyrodactylus kobayashii	Gyrodactylus salaris	Gyrodactylus bullatarudis	0.188333	0.224807	0.277689	0.177474	0.378496	0.32251	/-0.33455856205, Protopolystoma xenopodis -0.0, | /-2.1696e-06, Gyrodactylus bullatarudis \0.33455856205, | /-0.1167297859, Gyrodactylus salaris \0.261763905, /0.999 \-0.060744336, Gyrodactylus kobayashii	/-0.04911041115, Protopolystoma xenopodis -0.0, | /-0.0887213407, Carassius auratus \0.04911041115, | /-0.1570813225, Poecilia reticulata \0.0318860286, /0.946 \-0.067725753, Salmo salar	no	AB_C
Carassius auratus	Salmo salar	Poecilia reticulata	Gyrodactylus kobayashii	Gyrodactylus salaris	Gyrodactylus bullatarudis	1.40708	1.46268	1.91526	0.177474	0.378496	0.32251	/-0.33455856205, Protopolystoma xenopodis -0.0, | /-2.1696e-06, Gyrodactylus bullatarudis \0.33455856205, | /-0.1167297859, Gyrodactylus salaris \0.261763905, /0.999 \-0.060744336, Gyrodactylus kobayashii	/-0.3724776918, Protopolystoma xenopodis -0.0, | /-0.3197849507, Salmo salar \0.3724776918, /0.811 | /-0.9298360087, Carassius auratus \0.1574636773, \-0.9854278577, Poecilia reticulata	no	AB_C
Carassius auratus	Salmo salar	Poecilia reticulata	Gyrodactylus kobayashii	Gyrodactylus salaris	Gyrodactylus bullatarudis	0.0952315	0.12594	0.112812	0.177474	0.378496	0.32251	/-0.33455856205, Protopolystoma xenopodis -0.0, | /-2.1696e-06, Gyrodactylus bullatarudis \0.33455856205, | /-0.1167297859, Gyrodactylus salaris \0.261763905, /0.999 \-0.060744336, Gyrodactylus kobayashii	/-0.0217893424, Protopolystoma xenopodis -0.0, | /-0.0349933659, Salmo salar \0.0217893424, /0.585 | /-0.0410517726, Carassius auratus \0.0191863528, \-0.0717599381, Poecilia reticulata	yes	AB_C
Carassius auratus	Salmo salar	Poecilia reticulata	Gyrodactylus kobayashii	Gyrodactylus salaris	Gyrodactylus bullatarudis	0.521126	0.463414	0.684291	0.177474	0.378496	0.32251	/-0.33455856205, Protopolystoma xenopodis -0.0, | /-2.1696e-06, Gyrodactylus bullatarudis \0.33455856205, | /-0.1167297859, Gyrodactylus salaris \0.261763905, /0.999 \-0.060744336, Gyrodactylus kobayashii	/-0.1794105312, Protopolystoma xenopodis -0.0, | /-0.276430379, Carassius auratus \0.1794105312, | /-0.3132900908, Poecilia reticulata \0.0945709911, /0.994 \-0.1501242811, Salmo salar	no
Carassius auratus	Salmo salar	Poecilia reticulata	Gyrodactylus kobayashii	Gyrodactylus salaris	Gyrodactylus bullatarudis	0.315401	0.338896	0.428347	0.177474	0.378496	0.32251	/-0.33455856205, Protopolystoma xenopodis -0.0, | /-2.1696e-06, Gyrodactylus bullatarudis \0.33455856205, | /-0.1167297859, Gyrodactylus salaris \0.261763905, /0.999 \-0.060744336, Gyrodactylus kobayashii	/-0.08897675265, Protopolystoma xenopodis -0.0, | /-0.16080468, Carassius auratus \0.08897675265, | /-0.2259209379, Poecilia reticulata \0.0416211565, /0.796 \-0.1129752685, Salmo salar	no	AB_C
Carassius auratus	Salmo salar	Poecilia reticulata	Gyrodactylus kobayashii	Gyrodactylus salaris	Gyrodactylus bullatarudis	0.200134	0.166173	0.115645	0.177474	0.378496	0.32251	/-0.33455856205, Protopolystoma xenopodis -0.0, | /-2.1696e-06, Gyrodactylus bullatarudis \0.33455856205, | /-0.1167297859, Gyrodactylus salaris \0.261763905, /0.999 \-0.060744336, Gyrodactylus kobayashii	/-0.03905053325, Protopolystoma xenopodis -0.0, | /-0.0948881516, Salmo salar \0.03905053325, /0.991 | /-0.0748030221, Carassius auratus \0.0304428083, \-0.0408421554, Poecilia reticulata	no
Carassius auratus	Salmo salar	Poecilia reticulata	Gyrodactylus kobayashii	Gyrodactylus salaris	Gyrodactylus bullatarudis	0.592373	0.561168	0.71021	0.177474	0.378496	0.32251	/-0.33455856205, Protopolystoma xenopodis -0.0, | /-2.1696e-06, Gyrodactylus bullatarudis \0.33455856205, | /-0.1167297859, Gyrodactylus salaris \0.261763905, /0.999 \-0.060744336, Gyrodactylus kobayashii	/-0.167089576, Protopolystoma xenopodis -0.0, | /-0.3055663425, Carassius auratus \0.167089576, | /-0.3395021931, Poecilia reticulata \0.0651413006, /0.977 \-0.221665442, Salmo salar	no
Carassius auratus	Salmo salar	Poecilia reticulata	Gyrodactylus kobayashii	Gyrodactylus salaris	Gyrodactylus bullatarudis	0.235309	0.194139	0.236326	0.177474	0.378496	0.32251	/-0.33455856205, Protopolystoma xenopodis -0.0, | /-2.1696e-06, Gyrodactylus bullatarudis \0.33455856205, | /-0.1167297859, Gyrodactylus salaris \0.261763905, /0.999 \-0.060744336, Gyrodactylus kobayashii	/-0.0242595424, Protopolystoma xenopodis -0.0, | /-0.1044413783, Carassius auratus \0.0242595424, | /-0.0975781908, Poecilia reticulata \0.0343067125, /0.973 \-0.0965610928, Salmo salar	no
Carassius auratus	Salmo salar	Poecilia reticulata	Gyrodactylus kobayashii	Gyrodactylus salaris	Gyrodactylus bullatarudis	0.428472	0.359123	0.622732	0.177474	0.378496	0.32251	/-0.33455856205, Protopolystoma xenopodis -0.0, | /-2.1696e-06, Gyrodactylus bullatarudis \0.33455856205, | /-0.1167297859, Gyrodactylus salaris \0.261763905, /0.999 \-0.060744336, Gyrodactylus kobayashii	/-0.1605437326, Protopolystoma xenopodis -0.0, | /-0.2466503606, Carassius auratus \0.1605437326, | /-0.2766910604, Poecilia reticulata \0.0993900795, /0.907 \-0.0824317274, Salmo salar	no
Carassius auratus	Salmo salar	Poecilia reticulata	Gyrodactylus kobayashii	Gyrodactylus salaris	Gyrodactylus bullatarudis	0.2514	0.281815	0.377221	0.365786	1.99668	1.90421	/-0.65229563935, Protopolystoma xenopodis -0.0, | /-0.9936922644, Gyrodactylus bullatarudis \0.65229563935, | /-0.2291265363, Gyrodactylus salaris \0.7738563294, /1 \-0.1366595751, Gyrodactylus kobayashii	/-0.092199612, Protopolystoma xenopodis -0.0, | /-0.1835606103, Poecilia reticulata \0.092199612, /0.638 | /-0.1734030549, Carassius auratus \0.0202576013, \-0.077996505, Salmo salar	no	AB_C
Carassius auratus	Salmo salar	Poecilia reticulata	Gyrodactylus kobayashii	Gyrodactylus salaris	Gyrodactylus bullatarudis	0.595768	0.48475	0.674649	0.365786	1.99668	1.90421	/-0.65229563935, Protopolystoma xenopodis -0.0, | /-0.9936922644, Gyrodactylus bullatarudis \0.65229563935, | /-0.2291265363, Gyrodactylus salaris \0.7738563294, /1 \-0.1366595751, Gyrodactylus kobayashii	/-0.1285077493, Protopolystoma xenopodis -0.0, | /-0.3216586347, Carassius auratus \0.1285077493, | /-0.2818154699, Poecilia reticulata \0.0711744432, /0.762 \-0.2029346486, Salmo salar	no
Carassius auratus	Salmo salar	Poecilia reticulata	Gyrodactylus kobayashii	Gyrodactylus salaris	Gyrodactylus bullatarudis	0.160583	0.137377	0.185747	0.365786	1.99668	1.90421	/-0.65229563935, Protopolystoma xenopodis -0.0, | /-0.9936922644, Gyrodactylus bullatarudis \0.65229563935, | /-0.2291265363, Gyrodactylus salaris \0.7738563294, /1 \-0.1366595751, Gyrodactylus kobayashii	/-0.0276315641, Protopolystoma xenopodis -0.0, | /-0.0823998992, Carassius auratus \0.0276315641, | /-0.0812706211, Poecilia reticulata \0.0220766448, /0.978 \-0.0561064641, Salmo salar	no
Carassius auratus	Salmo salar	Poecilia reticulata	Gyrodactylus kobayashii	Gyrodactylus salaris	Gyrodactylus bullatarudis	0.493449	0.322765	0.580525	0.365786	1.99668	1.90421	/-0.65229563935, Protopolystoma xenopodis -0.0, | /-0.9936922644, Gyrodactylus bullatarudis \0.65229563935, | /-0.2291265363, Gyrodactylus salaris \0.7738563294, /1 \-0.1366595751, Gyrodactylus kobayashii	/-0.1204061796, Protopolystoma xenopodis -0.0, | /-0.3271184339, Carassius auratus \0.1204061796, | /-0.2049205095, Poecilia reticulata \0.0484860017, /0.921 \-0.1178441284, Salmo salar	no
Carassius auratus	Salmo salar	Poecilia reticulata	Gyrodactylus kobayashii	Gyrodactylus salaris	Gyrodactylus bullatarudis	0.877293	1.42729	1.7886	0.365786	1.99668	1.90421	/-0.65229563935, Protopolystoma xenopodis -0.0, | /-0.9936922644, Gyrodactylus bullatarudis \0.65229563935, | /-0.2291265363, Gyrodactylus salaris \0.7738563294, /1 \-0.1366595751, Gyrodactylus kobayashii	/-0.3885580578, Protopolystoma xenopodis -0.0, | /-0.2083171351, Salmo salar \0.3885580578, /0.378 | /-0.6193012136, Carassius auratus \0.0496747162, \-1.1692981941, Poecilia reticulata	no	AB_C
Carassius auratus	Salmo salar	Poecilia reticulata	Gyrodactylus kobayashii	Gyrodactylus salaris	Gyrodactylus bullatarudis	0.538263	0.472273	0.892446	0.365786	1.99668	1.90421	/-0.65229563935, Protopolystoma xenopodis -0.0, | /-0.9936922644, Gyrodactylus bullatarudis \0.65229563935, | /-0.2291265363, Gyrodactylus salaris \0.7738563294, /1 \-0.1366595751, Gyrodactylus kobayashii	/-0.14485282715, Protopolystoma xenopodis -0.0, | /-0.2475436452, Carassius auratus \0.14485282715, | /-0.4132277715, Poecilia reticulata \0.2316744496, /1 \-0.0590448556, Salmo salar	no
Carassius auratus	Salmo salar	Poecilia reticulata	Gyrodactylus kobayashii	Gyrodactylus salaris	Gyrodactylus bullatarudis	0.195338	0.172341	0.230162	0.365786	1.99668	1.90421	/-0.65229563935, Protopolystoma xenopodis -0.0, | /-0.9936922644, Gyrodactylus bullatarudis \0.65229563935, | /-0.2291265363, Gyrodactylus salaris \0.7738563294, /1 \-0.1366595751, Gyrodactylus kobayashii	/-0.02749289475, Protopolystoma xenopodis -0.0, | /-0.1094194896, Carassius auratus \0.02749289475, | /-0.1035820802, Poecilia reticulata \0.0171600794, /0.966 \-0.0687587004, Salmo salar	no
Carassius auratus	Salmo salar	Poecilia reticulata	Gyrodactylus kobayashii	Gyrodactylus salaris	Gyrodactylus bullatarudis	0.330799	0.264878	0.489556	0.365786	1.99668	1.90421	/-0.65229563935, Protopolystoma xenopodis -0.0, | /-0.9936922644, Gyrodactylus bullatarudis \0.65229563935, | /-0.2291265363, Gyrodactylus salaris \0.7738563294, /1 \-0.1366595751, Gyrodactylus kobayashii	/-0.11173802055, Protopolystoma xenopodis -0.0, | /-0.197155131, Carassius auratus \0.11173802055, | /-0.2118175072, Poecilia reticulata \0.0805830456, /0.998 \-0.0530604278, Salmo salar	no
Carassius auratus	Salmo salar	Poecilia reticulata	Gyrodactylus kobayashii	Gyrodactylus salaris	Gyrodactylus bullatarudis	0.686444	1.66257	1.5365	0.365786	1.99668	1.90421	/-0.65229563935, Protopolystoma xenopodis -0.0, | /-0.9936922644, Gyrodactylus bullatarudis \0.65229563935, | /-0.2291265363, Gyrodactylus salaris \0.7738563294, /1 \-0.1366595751, Gyrodactylus kobayashii	/-0.2280275898, Protopolystoma xenopodis -0.0, | /-0.3492715854, Salmo salar \0.2280275898, /0.434 | /-0.280184929, Carassius auratus \0.0569871572, \-1.2563111381, Poecilia reticulata	yes	AB_C
Carassius auratus	Salmo salar	Poecilia reticulata	Gyrodactylus kobayashii	Gyrodactylus salaris	Gyrodactylus bullatarudis	0.0919528	0.081407	0.103986	0.365786	1.99668	1.90421	/-0.65229563935, Protopolystoma xenopodis -0.0, | /-0.9936922644, Gyrodactylus bullatarudis \0.65229563935, | /-0.2291265363, Gyrodactylus salaris \0.7738563294, /1 \-0.1366595751, Gyrodactylus kobayashii	/-0.02390630145, Protopolystoma xenopodis -0.0, | /-0.0296382657, Salmo salar \0.02390630145, /0.679 | /-0.0572660362, Carassius auratus \0.0050484735, \-0.0467202928, Poecilia reticulata	no
Carassius auratus	Salmo salar	Poecilia reticulata	Gyrodactylus kobayashii	Gyrodactylus salaris	Gyrodactylus bullatarudis	0.0433224	0.0199224	0.023402	0.365786	1.99668	1.90421	/-0.65229563935, Protopolystoma xenopodis -0.0, | /-0.9936922644, Gyrodactylus bullatarudis \0.65229563935, | /-0.2291265363, Gyrodactylus salaris \0.7738563294, /1 \-0.1366595751, Gyrodactylus kobayashii	/-0.018372411, Protopolystoma xenopodis -0.0, | /-0.0168984349, Carassius auratus \0.018372411, | /-1.0002e-06, Poecilia reticulata \0.0065025552, /0.923 \-0.0199214332, Salmo salar	no
Carassius auratus	Salmo salar	Poecilia reticulata	Gyrodactylus kobayashii	Gyrodactylus salaris	Gyrodactylus bullatarudis	0.515836	0.346714	0.574446	0.365786	1.99668	1.90421	/-0.65229563935, Protopolystoma xenopodis -0.0, | /-0.9936922644, Gyrodactylus bullatarudis \0.65229563935, | /-0.2291265363, Gyrodactylus salaris \0.7738563294, /1 \-0.1366595751, Gyrodactylus kobayashii	/-0.09824236185, Protopolystoma xenopodis -0.0, | /-0.1061718238, Salmo salar \0.09824236185, /0.668 | /-0.371784332, Carassius auratus \0.0378803426, \-0.2026616891, Poecilia reticulata	no
Carassius auratus	Salmo salar	Poecilia reticulata	Gyrodactylus kobayashii	Gyrodactylus salaris	Gyrodactylus bullatarudis	0.371508	0.299328	0.372929	0.365786	1.99668	1.90421	/-0.65229563935, Protopolystoma xenopodis -0.0, | /-0.9936922644, Gyrodactylus bullatarudis \0.65229563935, | /-0.2291265363, Gyrodactylus salaris \0.7738563294, /1 \-0.1366595751, Gyrodactylus kobayashii	/-0.0732176684, Protopolystoma xenopodis -0.0, | /-0.1832810038, Carassius auratus \0.0732176684, | /-0.1503740424, Poecilia reticulata \0.0392736191, /0.998 \-0.148953844, Salmo salar	no
Carassius auratus	Salmo salar	Poecilia reticulata	Gyrodactylus kobayashii	Gyrodactylus salaris	Gyrodactylus bullatarudis	0.621374	0.518553	0.795701	0.365786	1.99668	1.90421	/-0.65229563935, Protopolystoma xenopodis -0.0, | /-0.9936922644, Gyrodactylus bullatarudis \0.65229563935, | /-0.2291265363, Gyrodactylus salaris \0.7738563294, /1 \-0.1366595751, Gyrodactylus kobayashii	/-0.13327013325, Protopolystoma xenopodis -0.0, | /-0.390937178, Carassius auratus \0.13327013325, | /-0.3464399603, Poecilia reticulata \0.0583238961, /0.601 \-0.1721127244, Salmo salar	no
Carassius auratus	Salmo salar	Poecilia reticulata	Gyrodactylus kobayashii	Gyrodactylus salaris	Gyrodactylus bullatarudis	0.868227	1.31575	1.45249	0.365786	1.99668	1.90421	/-0.65229563935, Protopolystoma xenopodis -0.0, | /-0.9936922644, Gyrodactylus bullatarudis \0.65229563935, | /-0.2291265363, Gyrodactylus salaris \0.7738563294, /1 \-0.1366595751, Gyrodactylus kobayashii	/-0.1680354824, Protopolystoma xenopodis -0.0, | /-0.230031836, Salmo salar \0.1680354824, /0.985 | /-0.5024819641, Carassius auratus \0.1357134312, \-0.9500051333, Poecilia reticulata	no	AB_C
Carassius auratus	Salmo salar	Poecilia reticulata	Gyrodactylus kobayashii	Gyrodactylus salaris	Gyrodactylus bullatarudis	0.30256	0.340845	0.358079	0.365786	1.99668	1.90421	/-0.65229563935, Protopolystoma xenopodis -0.0, | /-0.9936922644, Gyrodactylus bullatarudis \0.65229563935, | /-0.2291265363, Gyrodactylus salaris \0.7738563294, /1 \-0.1366595751, Gyrodactylus kobayashii	/-0.0981271996, Protopolystoma xenopodis -0.0, | /-0.1359784555, Carassius auratus \0.0981271996, | /-0.1981816536, Poecilia reticulata \0.0239185904, /0.402 \-0.1426630263, Salmo salar	no	AB_C
Carassius auratus	Salmo salar	Poecilia reticulata	Gyrodactylus kobayashii	Gyrodactylus salaris	Gyrodactylus bullatarudis	0.828402	0.638724	0.665158	0.365786	1.99668	1.90421	/-0.65229563935, Protopolystoma xenopodis -0.0, | /-0.9936922644, Gyrodactylus bullatarudis \0.65229563935, | /-0.2291265363, Gyrodactylus salaris \0.7738563294, /1 \-0.1366595751, Gyrodactylus kobayashii	/-0.19750439285, Protopolystoma xenopodis -0.0, | /-0.3065107787, Carassius auratus \0.19750439285, | /-0.237739807, Poecilia reticulata \0.1209070314, /0.609 \-0.4009846452, Salmo salar	no
Carassius auratus	Salmo salar	Poecilia reticulata	Gyrodactylus kobayashii	Gyrodactylus salaris	Gyrodactylus bullatarudis	0.278089	0.147901	0.322624	0.365786	1.99668	1.90421	/-0.65229563935, Protopolystoma xenopodis -0.0, | /-0.9936922644, Gyrodactylus bullatarudis \0.65229563935, | /-0.2291265363, Gyrodactylus salaris \0.7738563294, /1 \-0.1366595751, Gyrodactylus kobayashii	/-0.1603555478, Protopolystoma xenopodis -0.0, | /-0.1509699345, Carassius auratus \0.1603555478, | /-0.0962177593, Poecilia reticulata \0.0754360299, /1 \-0.0516828362, Salmo salar	no
Carassius auratus	Salmo salar	Poecilia reticulata	Gyrodactylus kobayashii	Gyrodactylus salaris	Gyrodactylus bullatarudis	0.197581	0.183938	0.255305	0.365786	1.99668	1.90421	/-0.65229563935, Protopolystoma xenopodis -0.0, | /-0.9936922644, Gyrodactylus bullatarudis \0.65229563935, | /-0.2291265363, Gyrodactylus salaris \0.7738563294, /1 \-0.1366595751, Gyrodactylus kobayashii	/-0.03170290715, Protopolystoma xenopodis -0.0, | /-0.1046271915, Poecilia reticulata \0.03170290715, /0.757 | /-0.1344740102, Carassius auratus \0.0162037229, \-0.063107469, Salmo salar	no
Carassius auratus	Salmo salar	Poecilia reticulata	Gyrodactylus kobayashii	Gyrodactylus salaris	Gyrodactylus bullatarudis	0.213913	0.227057	0.307496	0.365786	1.99668	1.90421	/-0.65229563935, Protopolystoma xenopodis -0.0, | /-0.9936922644, Gyrodactylus bullatarudis \0.65229563935, | /-0.2291265363, Gyrodactylus salaris \0.7738563294, /1 \-0.1366595751, Gyrodactylus kobayashii	/-0.06730074985, Protopolystoma xenopodis -0.0, | /-0.0607509166, Carassius auratus \0.06730074985, | /-0.1603201502, Poecilia reticulata \0.0864248041, /1 \-0.0667370465, Salmo salar	no	AB_C
Carassius auratus	Salmo salar	Poecilia reticulata	Gyrodactylus kobayashii	Gyrodactylus salaris	Gyrodactylus bullatarudis	0.56851	0.509446	0.731257	0.365786	1.99668	1.90421	/-0.65229563935, Protopolystoma xenopodis -0.0, | /-0.9936922644, Gyrodactylus bullatarudis \0.65229563935, | /-0.2291265363, Gyrodactylus salaris \0.7738563294, /1 \-0.1366595751, Gyrodactylus kobayashii	/-0.240461674, Protopolystoma xenopodis -0.0, | /-0.2950912296, Carassius auratus \0.240461674, | /-0.3360965795, Poecilia reticulata \0.1000692114, /0.999 \-0.1733493596, Salmo salar	no
Carassius auratus	Salmo salar	Poecilia reticulata	Gyrodactylus kobayashii	Gyrodactylus salaris	Gyrodactylus bullatarudis	0.723869	0.82129	1.14084	0.365786	1.99668	1.90421	/-0.65229563935, Protopolystoma xenopodis -0.0, | /-0.9936922644, Gyrodactylus bullatarudis \0.65229563935, | /-0.2291265363, Gyrodactylus salaris \0.7738563294, /1 \-0.1366595751, Gyrodactylus kobayashii	/-0.18698627965, Protopolystoma xenopodis -0.0, | /-0.4155503494, Carassius auratus \0.18698627965, | /-0.6191293657, Poecilia reticulata \0.1061586424, /0.489 \-0.2021603913, Salmo salar	no	AB_C
Carassius auratus	Salmo salar	Poecilia reticulata	Gyrodactylus kobayashii	Gyrodactylus salaris	Gyrodactylus bullatarudis	0.318575	0.514054	0.494607	0.365786	1.99668	1.90421	/-0.65229563935, Protopolystoma xenopodis -0.0, | /-0.9936922644, Gyrodactylus bullatarudis \0.65229563935, | /-0.2291265363, Gyrodactylus salaris \0.7738563294, /1 \-0.1366595751, Gyrodactylus kobayashii	/-0.092704242, Protopolystoma xenopodis -0.0, | /-0.3127168128, Poecilia reticulata \0.092704242, /0.498 | /-0.1495639378, Carassius auratus \0.0323261756, \-0.169011229, Salmo salar	yes	AB_C
Carassius auratus	Salmo salar	Poecilia reticulata	Gyrodactylus kobayashii	Gyrodactylus salaris	Gyrodactylus bullatarudis	0.0987792	0.131333	0.184339	0.365786	1.99668	1.90421	/-0.65229563935, Protopolystoma xenopodis -0.0, | /-0.9936922644, Gyrodactylus bullatarudis \0.65229563935, | /-0.2291265363, Gyrodactylus salaris \0.7738563294, /1 \-0.1366595751, Gyrodactylus kobayashii	/-0.03266871095, Protopolystoma xenopodis -0.0, | /-0.0647125795, Carassius auratus \0.03266871095, | /-0.1084464428, Poecilia reticulata \0.0111801306, /0.36 \-0.0228864777, Salmo salar	no	AB_C
Carassius auratus	Salmo salar	Poecilia reticulata	Gyrodactylus kobayashii	Gyrodactylus salaris	Gyrodactylus bullatarudis	0.614547	0.321739	0.654414	0.365786	1.99668	1.90421	/-0.65229563935, Protopolystoma xenopodis -0.0, | /-0.9936922644, Gyrodactylus bullatarudis \0.65229563935, | /-0.2291265363, Gyrodactylus salaris \0.7738563294, /1 \-0.1366595751, Gyrodactylus kobayashii	/-0.06446232795, Protopolystoma xenopodis -0.0, | /-0.4107445273, Carassius auratus \0.06446232795, | /-0.1808034287, Poecilia reticulata \0.0628664499, /0.998 \-0.1409355267, Salmo salar	no
Carassius auratus	Salmo salar	Poecilia reticulata	Gyrodactylus kobayashii	Gyrodactylus salaris	Gyrodactylus bullatarudis	0.552238	1.13056	1.30243	0.365786	1.99668	1.90421	/-0.65229563935, Protopolystoma xenopodis -0.0, | /-0.9936922644, Gyrodactylus bullatarudis \0.65229563935, | /-0.2291265363, Gyrodactylus salaris \0.7738563294, /1 \-0.1366595751, Gyrodactylus kobayashii	/-0.20401734015, Protopolystoma xenopodis -0.0, | /-0.790631371, Poecilia reticulata \0.20401734015, /0.787 | /-0.3620558575, Carassius auratus \0.1497458223, \-0.1901825368, Salmo salar	no	AB_C
Carassius auratus	Salmo salar	Poecilia reticulata	Gyrodactylus kobayashii	Gyrodactylus salaris	Gyrodactylus bullatarudis	0.373187	0.710563	0.826136	0.365786	1.99668	1.90421	/-0.65229563935, Protopolystoma xenopodis -0.0, | /-0.9936922644, Gyrodactylus bullatarudis \0.65229563935, | /-0.2291265363, Gyrodactylus salaris \0.7738563294, /1 \-0.1366595751, Gyrodactylus kobayashii	/-0.1807853517, Protopolystoma xenopodis -0.0, | /-0.1036413386, Salmo salar \0.1807853517, /0.482 | /-0.2443801687, Carassius auratus \0.0251658164, \-0.5817557277, Poecilia reticulata	no	AB_C
Carassius auratus	Salmo salar	Poecilia reticulata	Gyrodactylus kobayashii	Gyrodactylus salaris	Gyrodactylus bullatarudis	0.0327088	0.0348963	0.0406099	0.365786	1.99668	1.90421	/-0.65229563935, Protopolystoma xenopodis -0.0, | /-0.9936922644, Gyrodactylus bullatarudis \0.65229563935, | /-0.2291265363, Gyrodactylus salaris \0.7738563294, /1 \-0.1366595751, Gyrodactylus kobayashii	/-0.00687864465, Protopolystoma xenopodis -0.0, | /-0.0113749947, Salmo salar \0.00687864465, /0.63 | /-0.019211185, Carassius auratus \0.0021226459, \-0.0213986702, Poecilia reticulata	no	AB_C
Carassius auratus	Salmo salar	Poecilia reticulata	Gyrodactylus kobayashii	Gyrodactylus salaris	Gyrodactylus bullatarudis	0.597654	0.688672	1.04609	0.365786	1.99668	1.90421	/-0.65229563935, Protopolystoma xenopodis -0.0, | /-0.9936922644, Gyrodactylus bullatarudis \0.65229563935, | /-0.2291265363, Gyrodactylus salaris \0.7738563294, /1 \-0.1366595751, Gyrodactylus kobayashii	/-0.1134676334, Protopolystoma xenopodis -0.0, | /-0.3441387321, Carassius auratus \0.1134676334, | /-0.5685546329, Poecilia reticulata \0.1333978207, /1 \-0.1201177846, Salmo salar	no	AB_C
Carassius auratus	Salmo salar	Poecilia reticulata	Gyrodactylus kobayashii	Gyrodactylus salaris	Gyrodactylus bullatarudis	0.0653813	0.0482026	0.0627929	0.365786	1.99668	1.90421	/-0.65229563935, Protopolystoma xenopodis -0.0, | /-0.9936922644, Gyrodactylus bullatarudis \0.65229563935, | /-0.2291265363, Gyrodactylus salaris \0.7738563294, /1 \-0.1366595751, Gyrodactylus kobayashii	/-0.0260983663, Protopolystoma xenopodis -0.0, | /-0.0181711859, Poecilia reticulata \0.0260983663, /0.379 | /-0.0399858177, Carassius auratus \0.0046359378, \-0.0253954938, Salmo salar	no
Carassius auratus	Salmo salar	Poecilia reticulata	Gyrodactylus kobayashii	Gyrodactylus salaris	Gyrodactylus bullatarudis	1.09172	0.733457	1.32622	0.365786	1.99668	1.90421	/-0.65229563935, Protopolystoma xenopodis -0.0, | /-0.9936922644, Gyrodactylus bullatarudis \0.65229563935, | /-0.2291265363, Gyrodactylus salaris \0.7738563294, /1 \-0.1366595751, Gyrodactylus kobayashii	/-0.26307200735, Protopolystoma xenopodis -0.0, | /-0.5936499951, Carassius auratus \0.26307200735, | /-0.4839757576, Poecilia reticulata \0.248589474, /1 \-0.2494811075, Salmo salar	no
Carassius auratus	Salmo salar	Poecilia reticulata	Gyrodactylus kobayashii	Gyrodactylus salaris	Gyrodactylus bullatarudis	0.212749	0.164939	0.263415	0.365786	1.99668	1.90421	/-0.65229563935, Protopolystoma xenopodis -0.0, | /-0.9936922644, Gyrodactylus bullatarudis \0.65229563935, | /-0.2291265363, Gyrodactylus salaris \0.7738563294, /1 \-0.1366595751, Gyrodactylus kobayashii	/-0.0626051428, Protopolystoma xenopodis -0.0, | /-0.1436083685, Carassius auratus \0.0626051428, | /-0.1078030122, Poecilia reticulata \0.0120039357, /0.546 \-0.0571362385, Salmo salar	no
Carassius auratus	Salmo salar	Poecilia reticulata	Gyrodactylus kobayashii	Gyrodactylus salaris	Gyrodactylus bullatarudis	0.365899	0.445159	0.55042	0.365786	1.99668	1.90421	/-0.65229563935, Protopolystoma xenopodis -0.0, | /-0.9936922644, Gyrodactylus bullatarudis \0.65229563935, | /-0.2291265363, Gyrodactylus salaris \0.7738563294, /1 \-0.1366595751, Gyrodactylus kobayashii	/-0.08939434245, Protopolystoma xenopodis -0.0, | /-0.2699761956, Poecilia reticulata \0.08939434245, /0.974 | /-0.235580154, Carassius auratus \0.0448634379, \-0.1303189813, Salmo salar	no	AB_C
Carassius auratus	Salmo salar	Poecilia reticulata	Gyrodactylus kobayashii	Gyrodactylus salaris	Gyrodactylus bullatarudis	0.286983	0.385491	0.459922	0.365786	1.99668	1.90421	/-0.65229563935, Protopolystoma xenopodis -0.0, | /-0.9936922644, Gyrodactylus bullatarudis \0.65229563935, | /-0.2291265363, Gyrodactylus salaris \0.7738563294, /1 \-0.1366595751, Gyrodactylus kobayashii	/-0.12339093265, Protopolystoma xenopodis -0.0, | /-0.2355499274, Poecilia reticulata \0.12339093265, /0.944 | /-0.180706846, Carassius auratus \0.0436649236, \-0.1062756696, Salmo salar	no	AB_C
Carassius auratus	Salmo salar	Poecilia reticulata	Gyrodactylus kobayashii	Gyrodactylus salaris	Gyrodactylus bullatarudis	0.498884	0.744667	0.775343	0.365786	1.99668	1.90421	/-0.65229563935, Protopolystoma xenopodis -0.0, | /-0.9936922644, Gyrodactylus bullatarudis \0.65229563935, | /-0.2291265363, Gyrodactylus salaris \0.7738563294, /1 \-0.1366595751, Gyrodactylus kobayashii	/-0.19629061925, Protopolystoma xenopodis -0.0, | /-0.2076686734, Carassius auratus \0.19629061925, | /-0.5105626983, Poecilia reticulata \0.0571112064, /0.927 \-0.2341039417, Salmo salar	no	AB_C
Carassius auratus	Salmo salar	Poecilia reticulata	Gyrodactylus kobayashii	Gyrodactylus salaris	Gyrodactylus bullatarudis	0.611515	0.577593	0.753415	0.365786	1.99668	1.90421	/-0.65229563935, Protopolystoma xenopodis -0.0, | /-0.9936922644, Gyrodactylus bullatarudis \0.65229563935, | /-0.2291265363, Gyrodactylus salaris \0.7738563294, /1 \-0.1366595751, Gyrodactylus kobayashii	/-0.15219409, Protopolystoma xenopodis -0.0, | /-0.3346876669, Carassius auratus \0.15219409, | /-0.3597461968, Poecilia reticulata \0.0589808601, /0.789 \-0.2178466344, Salmo salar	no
Carassius auratus	Salmo salar	Poecilia reticulata	Gyrodactylus kobayashii	Gyrodactylus salaris	Gyrodactylus bullatarudis	0.11875	0.0960295	0.168817	0.365786	1.99668	1.90421	/-0.65229563935, Protopolystoma xenopodis -0.0, | /-0.9936922644, Gyrodactylus bullatarudis \0.65229563935, | /-0.2291265363, Gyrodactylus salaris \0.7738563294, /1 \-0.1366595751, Gyrodactylus kobayashii	/-0.0516157783, Protopolystoma xenopodis -0.0, | /-0.0765159532, Carassius auratus \0.0516157783, | /-0.0730484691, Poecilia reticulata \0.0192526861, /0.712 \-0.0229810275, Salmo salar	no
Carassius auratus	Salmo salar	Poecilia reticulata	Gyrodactylus kobayashii	Gyrodactylus salaris	Gyrodactylus bullatarudis	0.186433	0.188275	0.237824	0.365786	1.99668	1.90421	/-0.65229563935, Protopolystoma xenopodis -0.0, | /-0.9936922644, Gyrodactylus bullatarudis \0.65229563935, | /-0.2291265363, Gyrodactylus salaris \0.7738563294, /1 \-0.1366595751, Gyrodactylus kobayashii	/-0.042380822, Protopolystoma xenopodis -0.0, | /-0.1015599174, Poecilia reticulata \0.042380822, /0.459 | /-0.1179907559, Carassius auratus \0.0182736046, \-0.0684418979, Salmo salar	no	AB_C
Carassius auratus	Salmo salar	Poecilia reticulata	Gyrodactylus kobayashii	Gyrodactylus salaris	Gyrodactylus bullatarudis	1.02661	0.65168	1.13527	0.365786	1.99668	1.90421	/-0.65229563935, Protopolystoma xenopodis -0.0, | /-0.9936922644, Gyrodactylus bullatarudis \0.65229563935, | /-0.2291265363, Gyrodactylus salaris \0.7738563294, /1 \-0.1366595751, Gyrodactylus kobayashii	/-0.2070825551, Protopolystoma xenopodis -0.0, | /-0.5422026982, Carassius auratus \0.2070825551, | /-0.3801724947, Poecilia reticulata \0.2128973275, /1 \-0.2715070741, Salmo salar	no
Carassius auratus	Salmo salar	Poecilia reticulata	Gyrodactylus kobayashii	Gyrodactylus salaris	Gyrodactylus bullatarudis	0.34635	0.203669	0.30202	0.365786	1.99668	1.90421	/-0.65229563935, Protopolystoma xenopodis -0.0, | /-0.9936922644, Gyrodactylus bullatarudis \0.65229563935, | /-0.2291265363, Gyrodactylus salaris \0.7738563294, /1 \-0.1366595751, Gyrodactylus kobayashii	/-0.08312537495, Protopolystoma xenopodis -0.0, | /-0.1762295274, Carassius auratus \0.08312537495, | /-0.0796698401, Poecilia reticulata \0.0461209812, /0.998 \-0.1239996221, Salmo salar	no
Carassius auratus	Salmo salar	Poecilia reticulata	Gyrodactylus kobayashii	Gyrodactylus salaris	Gyrodactylus bullatarudis	0.460169	0.38168	0.597433	0.365786	1.99668	1.90421	/-0.65229563935, Protopolystoma xenopodis -0.0, | /-0.9936922644, Gyrodactylus bullatarudis \0.65229563935, | /-0.2291265363, Gyrodactylus salaris \0.7738563294, /1 \-0.1366595751, Gyrodactylus kobayashii	/-0.1474217303, Protopolystoma xenopodis -0.0, | /-0.2250195238, Carassius auratus \0.1474217303, | /-0.2594720306, Poecilia reticulata \0.1129414191, /1 \-0.1222083015, Salmo salar	no
Carassius auratus	Salmo salar	Poecilia reticulata	Gyrodactylus kobayashii	Gyrodactylus salaris	Gyrodactylus bullatarudis	1.20499	1.10014	1.53582	0.365786	1.99668	1.90421	/-0.65229563935, Protopolystoma xenopodis -0.0, | /-0.9936922644, Gyrodactylus bullatarudis \0.65229563935, | /-0.2291265363, Gyrodactylus salaris \0.7738563294, /1 \-0.1366595751, Gyrodactylus kobayashii	/-0.25175084915, Protopolystoma xenopodis -0.0, | /-0.7069808039, Carassius auratus \0.25175084915, | /-0.7154825711, Poecilia reticulata \0.1133540332, /0.892 \-0.3846576526, Salmo salar	no
Carassius auratus	Salmo salar	Poecilia reticulata	Gyrodactylus kobayashii	Gyrodactylus salaris	Gyrodactylus bullatarudis	0.372574	0.418862	0.555924	0.365786	1.99668	1.90421	/-0.65229563935, Protopolystoma xenopodis -0.0, | /-0.9936922644, Gyrodactylus bullatarudis \0.65229563935, | /-0.2291265363, Gyrodactylus salaris \0.7738563294, /1 \-0.1366595751, Gyrodactylus kobayashii	/-0.1251848578, Protopolystoma xenopodis -0.0, | /-0.2042158656, Carassius auratus \0.1251848578, | /-0.3011065229, Poecilia reticulata \0.0506019591, /0.925 \-0.1177557728, Salmo salar	no	AB_C
Carassius auratus	Salmo salar	Poecilia reticulata	Gyrodactylus kobayashii	Gyrodactylus salaris	Gyrodactylus bullatarudis	0.183347	0.121274	0.217196	0.365786	1.99668	1.90421	/-0.65229563935, Protopolystoma xenopodis -0.0, | /-0.9936922644, Gyrodactylus bullatarudis \0.65229563935, | /-0.2291265363, Gyrodactylus salaris \0.7738563294, /1 \-0.1366595751, Gyrodactylus kobayashii	/-0.0475357384, Protopolystoma xenopodis -0.0, | /-0.1172100268, Carassius auratus \0.0475357384, | /-0.0775614058, Poecilia reticulata \0.0224247229, /0.998 \-0.0437121148, Salmo salar	no
Carassius auratus	Salmo salar	Poecilia reticulata	Gyrodactylus kobayashii	Gyrodactylus salaris	Gyrodactylus bullatarudis	0.539198	0.435783	0.713234	0.365786	1.99668	1.90421	/-0.65229563935, Protopolystoma xenopodis -0.0, | /-0.9936922644, Gyrodactylus bullatarudis \0.65229563935, | /-0.2291265363, Gyrodactylus salaris \0.7738563294, /1 \-0.1366595751, Gyrodactylus kobayashii	/-0.19941859675, Protopolystoma xenopodis -0.0, | /-0.2944107872, Carassius auratus \0.19941859675, | /-0.3049094804, Poecilia reticulata \0.1139133135, /1 \-0.1308736907, Salmo salar	no
Carassius auratus	Salmo salar	Poecilia reticulata	Gyrodactylus kobayashii	Gyrodactylus salaris	Gyrodactylus bullatarudis	0.486167	0.515912	0.669206	0.365786	1.99668	1.90421	/-0.65229563935, Protopolystoma xenopodis -0.0, | /-0.9936922644, Gyrodactylus bullatarudis \0.65229563935, | /-0.2291265363, Gyrodactylus salaris \0.7738563294, /1 \-0.1366595751, Gyrodactylus kobayashii	/-0.22658314135, Protopolystoma xenopodis -0.0, | /-0.2906038453, Poecilia reticulata \0.22658314135, /0.648 | /-0.3197301152, Carassius auratus \0.0588720649, \-0.1664364458, Salmo salar	no	AB_C
Carassius auratus	Salmo salar	Poecilia reticulata	Gyrodactylus kobayashii	Gyrodactylus salaris	Gyrodactylus bullatarudis	0.363337	0.720366	0.73356	0.365786	1.99668	1.90421	/-0.65229563935, Protopolystoma xenopodis -0.0, | /-0.9936922644, Gyrodactylus bullatarudis \0.65229563935, | /-0.2291265363, Gyrodactylus salaris \0.7738563294, /1 \-0.1366595751, Gyrodactylus kobayashii	/-0.08727118915, Protopolystoma xenopodis -0.0, | /-0.1488476106, Salmo salar \0.08727118915, /0.367 | /-0.1882653761, Carassius auratus \0.0262235801, \-0.5452945495, Poecilia reticulata	no	AB_C
Carassius auratus	Salmo salar	Poecilia reticulata	Gyrodactylus kobayashii	Gyrodactylus salaris	Gyrodactylus bullatarudis	0.107896	0.148373	0.166749	0.365786	1.99668	1.90421	/-0.65229563935, Protopolystoma xenopodis -0.0, | /-0.9936922644, Gyrodactylus bullatarudis \0.65229563935, | /-0.2291265363, Gyrodactylus salaris \0.7738563294, /1 \-0.1366595751, Gyrodactylus kobayashii	/-0.01152412455, Protopolystoma xenopodis -0.0, | /-0.0352042907, Carassius auratus \0.01152412455, | /-0.1036133561, Poecilia reticulata \0.0279316361, /0.987 \-0.0447597041, Salmo salar	no	AB_C
Carassius auratus	Salmo salar	Poecilia reticulata	Gyrodactylus kobayashii	Gyrodactylus salaris	Gyrodactylus bullatarudis	0.469697	0.370148	0.413938	0.365786	1.99668	1.90421	/-0.65229563935, Protopolystoma xenopodis -0.0, | /-0.9936922644, Gyrodactylus bullatarudis \0.65229563935, | /-0.2291265363, Gyrodactylus salaris \0.7738563294, /1 \-0.1366595751, Gyrodactylus kobayashii	/-0.12109536985, Protopolystoma xenopodis -0.0, | /-0.1527166128, Carassius auratus \0.12109536985, | /-0.157194443, Poecilia reticulata \0.104026915, /0.996 \-0.2129535516, Salmo salar	no
Carassius auratus	Salmo salar	Poecilia reticulata	Gyrodactylus kobayashii	Gyrodactylus salaris	Gyrodactylus bullatarudis	0.555477	0.607525	0.71354	0.365786	1.99668	1.90421	/-0.65229563935, Protopolystoma xenopodis -0.0, | /-0.9936922644, Gyrodactylus bullatarudis \0.65229563935, | /-0.2291265363, Gyrodactylus salaris \0.7738563294, /1 \-0.1366595751, Gyrodactylus kobayashii	/-0.18809414045, Protopolystoma xenopodis -0.0, | /-0.2650526657, Carassius auratus \0.18809414045, | /-0.3827937519, Poecilia reticulata \0.0656937188, /1 \-0.2247309687, Salmo salar	no	AB_C
Carassius auratus	Salmo salar	Poecilia reticulata	Gyrodactylus kobayashii	Gyrodactylus salaris	Gyrodactylus bullatarudis	0.875151	0.919087	1.18781	0.365786	1.99668	1.90421	/-0.65229563935, Protopolystoma xenopodis -0.0, | /-0.9936922644, Gyrodactylus bullatarudis \0.65229563935, | /-0.2291265363, Gyrodactylus salaris \0.7738563294, /1 \-0.1366595751, Gyrodactylus kobayashii	/-0.2018345186, Protopolystoma xenopodis -0.0, | /-0.1929325609, Salmo salar \0.2018345186, /0.687 | /-0.5719389503, Carassius auratus \0.1102797476, \-0.6158749196, Poecilia reticulata	no	AB_C
Carassius auratus	Salmo salar	Poecilia reticulata	Gyrodactylus kobayashii	Gyrodactylus salaris	Gyrodactylus bullatarudis	0.359592	0.390473	0.457536	0.365786	1.99668	1.90421	/-0.65229563935, Protopolystoma xenopodis -0.0, | /-0.9936922644, Gyrodactylus bullatarudis \0.65229563935, | /-0.2291265363, Gyrodactylus salaris \0.7738563294, /1 \-0.1366595751, Gyrodactylus kobayashii	/-0.1101276731, Protopolystoma xenopodis -0.0, | /-0.1296862279, Carassius auratus \0.1101276731, | /-0.2442083604, Poecilia reticulata \0.0836416196, /1 \-0.1462646192, Salmo salar	no	AB_C
Carassius auratus	Salmo salar	Poecilia reticulata	Gyrodactylus kobayashii	Gyrodactylus salaris	Gyrodactylus bullatarudis	1.64531	1.53243	2.51169	0.365786	1.99668	1.90421	/-0.65229563935, Protopolystoma xenopodis -0.0, | /-0.9936922644, Gyrodactylus bullatarudis \0.65229563935, | /-0.2291265363, Gyrodactylus salaris \0.7738563294, /1 \-0.1366595751, Gyrodactylus kobayashii	/-0.56484189075, Protopolystoma xenopodis -0.0, | /-1.1677380968, Carassius auratus \0.56484189075, | /-1.1994075889, Poecilia reticulata \0.1445466989, /0.537 \-0.3330273115, Salmo salar	no
Carassius auratus	Salmo salar	Poecilia reticulata	Gyrodactylus kobayashii	Gyrodactylus salaris	Gyrodactylus bullatarudis	0.812075	0.867847	1.25128	0.365786	1.99668	1.90421	/-0.65229563935, Protopolystoma xenopodis -0.0, | /-0.9936922644, Gyrodactylus bullatarudis \0.65229563935, | /-0.2291265363, Gyrodactylus salaris \0.7738563294, /1 \-0.1366595751, Gyrodactylus kobayashii	/-0.3992939677, Protopolystoma xenopodis -0.0, | /-0.5501470456, Poecilia reticulata \0.3992939677, /0.547 | /-0.5977525395, Carassius auratus \0.1033776066, \-0.2143226824, Salmo salar	no	AB_C
Carassius auratus	Salmo salar	Poecilia reticulata	Gyrodactylus kobayashii	Gyrodactylus salaris	Gyrodactylus bullatarudis	0.143385	0.127973	0.17185	0.365786	1.99668	1.90421	/-0.65229563935, Protopolystoma xenopodis -0.0, | /-0.9936922644, Gyrodactylus bullatarudis \0.65229563935, | /-0.2291265363, Gyrodactylus salaris \0.7738563294, /1 \-0.1366595751, Gyrodactylus kobayashii	/-0.0441443255, Protopolystoma xenopodis -0.0, | /-0.0668108339, Carassius auratus \0.0441443255, | /-0.0782189316, Poecilia reticulata \0.0268204319, /0.995 \-0.0497540809, Salmo salar	no
Carassius auratus	Salmo salar	Poecilia reticulata	Gyrodactylus kobayashii	Gyrodactylus salaris	Gyrodactylus bullatarudis	0.101196	0.0850288	0.138355	0.365786	1.99668	1.90421	/-0.65229563935, Protopolystoma xenopodis -0.0, | /-0.9936922644, Gyrodactylus bullatarudis \0.65229563935, | /-0.2291265363, Gyrodactylus salaris \0.7738563294, /1 \-0.1366595751, Gyrodactylus kobayashii	/-0.02825437865, Protopolystoma xenopodis -0.0, | /-0.0563145369, Carassius auratus \0.02825437865, | /-0.0610937626, Poecilia reticulata \0.0209462139, /1 \-0.023935066, Salmo salar	no
Carassius auratus	Salmo salar	Poecilia reticulata	Gyrodactylus kobayashii	Gyrodactylus salaris	Gyrodactylus bullatarudis	0.181666	0.143343	0.193521	0.365786	1.99668	1.90421	/-0.65229563935, Protopolystoma xenopodis -0.0, | /-0.9936922644, Gyrodactylus bullatarudis \0.65229563935, | /-0.2291265363, Gyrodactylus salaris \0.7738563294, /1 \-0.1366595751, Gyrodactylus kobayashii	/-0.06071103615, Protopolystoma xenopodis -0.0, | /-0.087159901, Carassius auratus \0.06071103615, | /-0.0775991437, Poecilia reticulata \0.0287619286, /1 \-0.0657442732, Salmo salar	no
Carassius auratus	Salmo salar	Poecilia reticulata	Gyrodactylus kobayashii	Gyrodactylus salaris	Gyrodactylus bullatarudis	0.689922	0.8006	0.750096	0.365786	1.99668	1.90421	/-0.65229563935, Protopolystoma xenopodis -0.0, | /-0.9936922644, Gyrodactylus bullatarudis \0.65229563935, | /-0.2291265363, Gyrodactylus salaris \0.7738563294, /1 \-0.1366595751, Gyrodactylus kobayashii	/-0.20053489015, Protopolystoma xenopodis -0.0, | /-0.2668374882, Salmo salar \0.20053489015, /0.665 | /-0.3197089572, Carassius auratus \0.1033753166, \-0.4303869726, Poecilia reticulata	yes	AB_C
Carassius auratus	Salmo salar	Poecilia reticulata	Gyrodactylus kobayashii	Gyrodactylus salaris	Gyrodactylus bullatarudis	0.343208	0.216927	0.336443	0.365786	1.99668	1.90421	/-0.65229563935, Protopolystoma xenopodis -0.0, | /-0.9936922644, Gyrodactylus bullatarudis \0.65229563935, | /-0.2291265363, Gyrodactylus salaris \0.7738563294, /1 \-0.1366595751, Gyrodactylus kobayashii	/-0.0770371446, Protopolystoma xenopodis -0.0, | /-0.1799437896, Carassius auratus \0.0770371446, | /-0.1050811488, Poecilia reticulata \0.0514184375, /0.991 \-0.1118454264, Salmo salar	no
Carassius auratus	Salmo salar	Poecilia reticulata	Gyrodactylus kobayashii	Gyrodactylus salaris	Gyrodactylus bullatarudis	0.219462	0.217909	0.268098	0.365786	1.99668	1.90421	/-0.65229563935, Protopolystoma xenopodis -0.0, | /-0.9936922644, Gyrodactylus bullatarudis \0.65229563935, | /-0.2291265363, Gyrodactylus salaris \0.7738563294, /1 \-0.1366595751, Gyrodactylus kobayashii	/-0.09460035365, Protopolystoma xenopodis -0.0, | /-0.0474023487, Salmo salar \0.09460035365, /0.983 | /-0.1348253667, Carassius auratus \0.037233952, \-0.1332727068, Poecilia reticulata	no
Carassius auratus	Salmo salar	Poecilia reticulata	Gyrodactylus kobayashii	Gyrodactylus salaris	Gyrodactylus bullatarudis	0.200477	0.206169	0.163292	0.365786	1.99668	1.90421	/-0.65229563935, Protopolystoma xenopodis -0.0, | /-0.9936922644, Gyrodactylus bullatarudis \0.65229563935, | /-0.2291265363, Gyrodactylus salaris \0.7738563294, /1 \-0.1366595751, Gyrodactylus kobayashii	/-0.03203133045, Protopolystoma xenopodis -0.0, | /-0.0880207608, Salmo salar \0.03203133045, /0.622 | /-0.0787999635, Carassius auratus \0.0336561375, \-0.0844916636, Poecilia reticulata	no
Carassius auratus	Salmo salar	Poecilia reticulata	Gyrodactylus kobayashii	Gyrodactylus salaris	Gyrodactylus bullatarudis	1.62797	1.31324	2.40956	0.365786	1.99668	1.90421	/-0.65229563935, Protopolystoma xenopodis -0.0, | /-0.9936922644, Gyrodactylus bullatarudis \0.65229563935, | /-0.2291265363, Gyrodactylus salaris \0.7738563294, /1 \-0.1366595751, Gyrodactylus kobayashii	/-0.6662799581, Protopolystoma xenopodis -0.0, | /-1.1835839052, Carassius auratus \0.6662799581, | /-1.0474134526, Poecilia reticulata \0.1785630972, /0.625 \-0.2658235064, Salmo salar	no
Carassius auratus	Salmo salar	Poecilia reticulata	Gyrodactylus kobayashii	Gyrodactylus salaris	Gyrodactylus bullatarudis	0.487247	0.318441	0.338878	0.365786	1.99668	1.90421	/-0.65229563935, Protopolystoma xenopodis -0.0, | /-0.9936922644, Gyrodactylus bullatarudis \0.65229563935, | /-0.2291265363, Gyrodactylus salaris \0.7738563294, /1 \-0.1366595751, Gyrodactylus kobayashii	/-0.06464567695, Protopolystoma xenopodis -0.0, | /-0.2045499648, Salmo salar \0.06464567695, /0.83 | /-0.2538420986, Carassius auratus \0.028855238, \-0.0850357795, Poecilia reticulata	no
Carassius auratus	Salmo salar	Poecilia reticulata	Gyrodactylus kobayashii	Gyrodactylus salaris	Gyrodactylus bullatarudis	1.17307	0.798441	1.38817	0.365786	1.99668	1.90421	/-0.65229563935, Protopolystoma xenopodis -0.0, | /-0.9936922644, Gyrodactylus bullatarudis \0.65229563935, | /-0.2291265363, Gyrodactylus salaris \0.7738563294, /1 \-0.1366595751, Gyrodactylus kobayashii	/-0.35438628855, Protopolystoma xenopodis -0.0, | /-0.6277563709, Carassius auratus \0.35438628855, | /-0.5067670643, Poecilia reticulata \0.2536439898, /1 \-0.2916738492, Salmo salar	no
Carassius auratus	Salmo salar	Poecilia reticulata	Gyrodactylus kobayashii	Gyrodactylus salaris	Gyrodactylus bullatarudis	0.737568	0.528508	0.888547	0.365786	1.99668	1.90421	/-0.65229563935, Protopolystoma xenopodis -0.0, | /-0.9936922644, Gyrodactylus bullatarudis \0.65229563935, | /-0.2291265363, Gyrodactylus salaris \0.7738563294, /1 \-0.1366595751, Gyrodactylus kobayashii	/-0.27621221355, Protopolystoma xenopodis -0.0, | /-0.4267879596, Carassius auratus \0.27621221355, | /-0.3397438041, Poecilia reticulata \0.1220150954, /0.998 \-0.1887644901, Salmo salar	no
Carassius auratus	Salmo salar	Poecilia reticulata	Gyrodactylus kobayashii	Gyrodactylus salaris	Gyrodactylus bullatarudis	0.178609	0.150288	0.235079	0.365786	1.99668	1.90421	/-0.65229563935, Protopolystoma xenopodis -0.0, | /-0.9936922644, Gyrodactylus bullatarudis \0.65229563935, | /-0.2291265363, Gyrodactylus salaris \0.7738563294, /1 \-0.1366595751, Gyrodactylus kobayashii	/-0.0547684746, Protopolystoma xenopodis -0.0, | /-0.0982863544, Carassius auratus \0.0547684746, | /-0.1033791873, Poecilia reticulata \0.033413014, /1 \-0.0469092986, Salmo salar	no
Carassius auratus	Salmo salar	Poecilia reticulata	Gyrodactylus kobayashii	Gyrodactylus salaris	Gyrodactylus bullatarudis	0.676823	0.668234	1.01965	0.365786	1.99668	1.90421	/-0.65229563935, Protopolystoma xenopodis -0.0, | /-0.9936922644, Gyrodactylus bullatarudis \0.65229563935, | /-0.2291265363, Gyrodactylus salaris \0.7738563294, /1 \-0.1366595751, Gyrodactylus kobayashii	/-0.3357672761, Protopolystoma xenopodis -0.0, | /-0.3837090956, Carassius auratus \0.3357672761, | /-0.5055298093, Poecilia reticulata \0.1304103091, /0.999 \-0.1627040123, Salmo salar	no
Carassius auratus	Salmo salar	Poecilia reticulata	Gyrodactylus kobayashii	Gyrodactylus salaris	Gyrodactylus bullatarudis	0.433542	0.357546	0.542044	0.365786	1.99668	1.90421	/-0.65229563935, Protopolystoma xenopodis -0.0, | /-0.9936922644, Gyrodactylus bullatarudis \0.65229563935, | /-0.2291265363, Gyrodactylus salaris \0.7738563294, /1 \-0.1366595751, Gyrodactylus kobayashii	/-0.2653743387, Protopolystoma xenopodis -0.0, | /-0.0709748265, Salmo salar \0.2653743387, /0.89 | /-0.3090201122, Carassius auratus \0.0535469696, \-0.23302429, Poecilia reticulata	no
Carassius auratus	Salmo salar	Poecilia reticulata	Gyrodactylus kobayashii	Gyrodactylus salaris	Gyrodactylus bullatarudis	0.213664	0.604616	0.567824	0.365786	1.99668	1.90421	/-0.65229563935, Protopolystoma xenopodis -0.0, | /-0.9936922644, Gyrodactylus bullatarudis \0.65229563935, | /-0.2291265363, Gyrodactylus salaris \0.7738563294, /1 \-0.1366595751, Gyrodactylus kobayashii	/-0.2474193663, Protopolystoma xenopodis -0.0, | /-0.330669137, Poecilia reticulata \0.2474193663, /0.929 | /-0.0884364334, Carassius auratus \0.1487184466, \-0.1252279903, Salmo salar	yes	AB_C
Carassius auratus	Salmo salar	Poecilia reticulata	Gyrodactylus kobayashii	Gyrodactylus salaris	Gyrodactylus bullatarudis	0.92088	0.700839	1.05692	0.365786	1.99668	1.90421	/-0.65229563935, Protopolystoma xenopodis -0.0, | /-0.9936922644, Gyrodactylus bullatarudis \0.65229563935, | /-0.2291265363, Gyrodactylus salaris \0.7738563294, /1 \-0.1366595751, Gyrodactylus kobayashii	/-0.36343118065, Protopolystoma xenopodis -0.0, | /-0.4526387435, Carassius auratus \0.36343118065, | /-0.4184421909, Poecilia reticulata \0.1858439873, /1 \-0.2823969114, Salmo salar	no
Carassius auratus	Salmo salar	Poecilia reticulata	Gyrodactylus kobayashii	Gyrodactylus salaris	Gyrodactylus bullatarudis	1.90251	3.15038	2.87513	0.365786	1.99668	1.90421	/-0.65229563935, Protopolystoma xenopodis -0.0, | /-0.9936922644, Gyrodactylus bullatarudis \0.65229563935, | /-0.2291265363, Gyrodactylus salaris \0.7738563294, /1 \-0.1366595751, Gyrodactylus kobayashii	/-0.4608311381, Protopolystoma xenopodis -0.0, | /-1.9487855302, Poecilia reticulata \0.4608311381, /0.433 | /-0.813629468, Carassius auratus \0.1127140323, \-1.08887979, Salmo salar	yes	AB_C
Carassius auratus	Salmo salar	Poecilia reticulata	Gyrodactylus kobayashii	Gyrodactylus salaris	Gyrodactylus bullatarudis	0.185981	0.139575	0.212141	0.365786	1.99668	1.90421	/-0.65229563935, Protopolystoma xenopodis -0.0, | /-0.9936922644, Gyrodactylus bullatarudis \0.65229563935, | /-0.2291265363, Gyrodactylus salaris \0.7738563294, /1 \-0.1366595751, Gyrodactylus kobayashii	/-0.0604666057, Protopolystoma xenopodis -0.0, | /-0.0855125467, Carassius auratus \0.0604666057, | /-0.0828673223, Poecilia reticulata \0.0437611006, /1 \-0.0567075893, Salmo salar	no
Carassius auratus	Salmo salar	Poecilia reticulata	Gyrodactylus kobayashii	Gyrodactylus salaris	Gyrodactylus bullatarudis	0.184949	0.232594	0.153415	0.365786	1.99668	1.90421	/-0.65229563935, Protopolystoma xenopodis -0.0, | /-0.9936922644, Gyrodactylus bullatarudis \0.65229563935, | /-0.2291265363, Gyrodactylus salaris \0.7738563294, /1 \-0.1366595751, Gyrodactylus kobayashii	/-0.03575800175, Protopolystoma xenopodis -0.0, | /-0.1224006802, Salmo salar \0.03575800175, /0.451 | /-0.0528846692, Carassius auratus \0.0096635364, \-0.1005298472, Poecilia reticulata	no
Carassius auratus	Salmo salar	Poecilia reticulata	Gyrodactylus kobayashii	Gyrodactylus salaris	Gyrodactylus bullatarudis	0.194919	0.192505	0.176624	0.365786	1.99668	1.90421	/-0.65229563935, Protopolystoma xenopodis -0.0, | /-0.9936922644, Gyrodactylus bullatarudis \0.65229563935, | /-0.2291265363, Gyrodactylus salaris \0.7738563294, /1 \-0.1366595751, Gyrodactylus kobayashii	/-0.056910089, Protopolystoma xenopodis -0.0, | /-0.0884220109, Salmo salar \0.056910089, /0.909 | /-0.089519096, Carassius auratus \0.0169783058, \-0.0871047842, Poecilia reticulata	no
Carassius auratus	Salmo salar	Poecilia reticulata	Gyrodactylus kobayashii	Gyrodactylus salaris	Gyrodactylus bullatarudis	0.223014	0.214291	0.277917	0.365786	1.99668	1.90421	/-0.65229563935, Protopolystoma xenopodis -0.0, | /-0.9936922644, Gyrodactylus bullatarudis \0.65229563935, | /-0.2291265363, Gyrodactylus salaris \0.7738563294, /1 \-0.1366595751, Gyrodactylus kobayashii	/-0.08209615055, Protopolystoma xenopodis -0.0, | /-0.1110497328, Carassius auratus \0.08209615055, | /-0.1345970533, Poecilia reticulata \0.0322704709, /1 \-0.0796939541, Salmo salar	no
Carassius auratus	Salmo salar	Poecilia reticulata	Gyrodactylus kobayashii	Gyrodactylus salaris	Gyrodactylus bullatarudis	0.392703	0.880045	1.12787	0.365786	1.99668	1.90421	/-0.65229563935, Protopolystoma xenopodis -0.0, | /-0.9936922644, Gyrodactylus bullatarudis \0.65229563935, | /-0.2291265363, Gyrodactylus salaris \0.7738563294, /1 \-0.1366595751, Gyrodactylus kobayashii	/-0.0872724526, Protopolystoma xenopodis -0.0, | /-0.2416640762, Carassius auratus \0.0872724526, | /-0.8076080152, Poecilia reticulata \0.0786027879, /0.81 \-0.0724366344, Salmo salar	no	AB_C
Carassius auratus	Salmo salar	Poecilia reticulata	Gyrodactylus kobayashii	Gyrodactylus salaris	Gyrodactylus bullatarudis	0.132737	0.169903	0.166965	0.365786	1.99668	1.90421	/-0.65229563935, Protopolystoma xenopodis -0.0, | /-0.9936922644, Gyrodactylus bullatarudis \0.65229563935, | /-0.2291265363, Gyrodactylus salaris \0.7738563294, /1 \-0.1366595751, Gyrodactylus kobayashii	/-0.03788001225, Protopolystoma xenopodis -0.0, | /-0.0467960272, Salmo salar \0.03788001225, /0.999 | /-0.0648992986, Carassius auratus \0.0210413653, \-0.1020659285, Poecilia reticulata	yes	AB_C
Carassius auratus	Salmo salar	Poecilia reticulata	Gyrodactylus kobayashii	Gyrodactylus salaris	Gyrodactylus bullatarudis	0.335394	0.290744	0.25201	0.365786	1.99668	1.90421	/-0.65229563935, Protopolystoma xenopodis -0.0, | /-0.9936922644, Gyrodactylus bullatarudis \0.65229563935, | /-0.2291265363, Gyrodactylus salaris \0.7738563294, /1 \-0.1366595751, Gyrodactylus kobayashii	/-0.08643867315, Protopolystoma xenopodis -0.0, | /-0.1158588214, Carassius auratus \0.08643867315, | /-0.1036801902, Poecilia reticulata \0.0324713747, /0.532 \-0.1870635747, Salmo salar	no
Carassius auratus	Salmo salar	Poecilia reticulata	Gyrodactylus kobayashii	Gyrodactylus salaris	Gyrodactylus bullatarudis	0.0655079	0.0732249	0.123717	0.365786	1.99668	1.90421	/-0.65229563935, Protopolystoma xenopodis -0.0, | /-0.9936922644, Gyrodactylus bullatarudis \0.65229563935, | /-0.2291265363, Gyrodactylus salaris \0.7738563294, /1 \-0.1366595751, Gyrodactylus kobayashii	/-0.0036411648, Protopolystoma xenopodis -0.0, | /-0.0433991142, Carassius auratus \0.0036411648, | /-0.0657168056, Poecilia reticulata \0.0146007103, /0.836 \-0.0075081157, Salmo salar	no	AB_C
Carassius auratus	Salmo salar	Poecilia reticulata	Gyrodactylus kobayashii	Gyrodactylus salaris	Gyrodactylus bullatarudis	0.159529	0.248451	0.218001	0.365786	1.99668	1.90421	/-0.65229563935, Protopolystoma xenopodis -0.0, | /-0.9936922644, Gyrodactylus bullatarudis \0.65229563935, | /-0.2291265363, Gyrodactylus salaris \0.7738563294, /1 \-0.1366595751, Gyrodactylus kobayashii	/-0.0319407778, Protopolystoma xenopodis -0.0, | /-0.0385257339, Carassius auratus \0.0319407778, | /-0.1534618413, Poecilia reticulata \0.0260138088, /0.994 \-0.0949894899, Salmo salar	yes	AB_C
Carassius auratus	Salmo salar	Poecilia reticulata	Gyrodactylus kobayashii	Gyrodactylus salaris	Gyrodactylus bullatarudis	0.574882	0.610247	0.810287	0.365786	1.99668	1.90421	/-0.65229563935, Protopolystoma xenopodis -0.0, | /-0.9936922644, Gyrodactylus bullatarudis \0.65229563935, | /-0.2291265363, Gyrodactylus salaris \0.7738563294, /1 \-0.1366595751, Gyrodactylus kobayashii	/-0.177568706, Protopolystoma xenopodis -0.0, | /-0.2651777304, Carassius auratus \0.177568706, | /-0.4228261313, Poecilia reticulata \0.1222836202, /1 \-0.1874208635, Salmo salar	no	AB_C
Carassius auratus	Salmo salar	Poecilia reticulata	Gyrodactylus kobayashii	Gyrodactylus salaris	Gyrodactylus bullatarudis	0.823848	0.559103	0.731797	0.365786	1.99668	1.90421	/-0.65229563935, Protopolystoma xenopodis -0.0, | /-0.9936922644, Gyrodactylus bullatarudis \0.65229563935, | /-0.2291265363, Gyrodactylus salaris \0.7738563294, /1 \-0.1366595751, Gyrodactylus kobayashii	/-0.2983804251, Protopolystoma xenopodis -0.0, | /-0.400129295, Carassius auratus \0.2983804251, | /-0.2335263052, Poecilia reticulata \0.0981415224, /0.484 \-0.3255767732, Salmo salar	no
Carassius auratus	Salmo salar	Poecilia reticulata	Gyrodactylus kobayashii	Gyrodactylus salaris	Gyrodactylus bullatarudis	0.129634	0.08456	0.18137	0.365786	1.99668	1.90421	/-0.65229563935, Protopolystoma xenopodis -0.0, | /-0.9936922644, Gyrodactylus bullatarudis \0.65229563935, | /-0.2291265363, Gyrodactylus salaris \0.7738563294, /1 \-0.1366595751, Gyrodactylus kobayashii	/-0.0250705965, Protopolystoma xenopodis -0.0, | /-0.1132206145, Carassius auratus \0.0250705965, | /-0.0681481077, Poecilia reticulata \1e-06, /0.333 \-0.0164118989, Salmo salar	no
Carassius auratus	Salmo salar	Poecilia reticulata	Gyrodactylus kobayashii	Gyrodactylus salaris	Gyrodactylus bullatarudis	0.43671	1.09505	1.25401	0.365786	1.99668	1.90421	/-0.65229563935, Protopolystoma xenopodis -0.0, | /-0.9936922644, Gyrodactylus bullatarudis \0.65229563935, | /-0.2291265363, Gyrodactylus salaris \0.7738563294, /1 \-0.1366595751, Gyrodactylus kobayashii	/-0.18784426915, Protopolystoma xenopodis -0.0, | /-0.224498878, Carassius auratus \0.18784426915, | /-0.956172176, Poecilia reticulata \0.0733365654, /0.91 \-0.1388744236, Salmo salar	no	AB_C
Carassius auratus	Salmo salar	Poecilia reticulata	Gyrodactylus kobayashii	Gyrodactylus salaris	Gyrodactylus bullatarudis	0.346897	0.298986	0.403626	0.365786	1.99668	1.90421	/-0.65229563935, Protopolystoma xenopodis -0.0, | /-0.9936922644, Gyrodactylus bullatarudis \0.65229563935, | /-0.2291265363, Gyrodactylus salaris \0.7738563294, /1 \-0.1366595751, Gyrodactylus kobayashii	/-0.09604410605, Protopolystoma xenopodis -0.0, | /-0.1898496587, Carassius auratus \0.09604410605, | /-0.1778569954, Poecilia reticulata \0.0359190336, /0.998 \-0.121128806, Salmo salar	no
Carassius auratus	Salmo salar	Poecilia reticulata	Gyrodactylus kobayashii	Gyrodactylus salaris	Gyrodactylus bullatarudis	0.202344	0.182036	0.305005	0.365786	1.99668	1.90421	/-0.65229563935, Protopolystoma xenopodis -0.0, | /-0.9936922644, Gyrodactylus bullatarudis \0.65229563935, | /-0.2291265363, Gyrodactylus salaris \0.7738563294, /1 \-0.1366595751, Gyrodactylus kobayashii	/-0.07341637455, Protopolystoma xenopodis -0.0, | /-0.1273658126, Poecilia reticulata \0.07341637455, /0.428 | /-0.162656896, Carassius auratus \0.0149826802, \-0.0396874321, Salmo salar	no
Carassius auratus	Salmo salar	Poecilia reticulata	Gyrodactylus kobayashii	Gyrodactylus salaris	Gyrodactylus bullatarudis	0.219269	0.336612	0.406878	0.365786	1.99668	1.90421	/-0.65229563935, Protopolystoma xenopodis -0.0, | /-0.9936922644, Gyrodactylus bullatarudis \0.65229563935, | /-0.2291265363, Gyrodactylus salaris \0.7738563294, /1 \-0.1366595751, Gyrodactylus kobayashii	/-0.0806190785, Protopolystoma xenopodis -0.0, | /-0.1251793234, Carassius auratus \0.0806190785, | /-0.2621105655, Poecilia reticulata \0.019588443, /0.983 \-0.0745013156, Salmo salar	no	AB_C
Carassius auratus	Salmo salar	Poecilia reticulata	Gyrodactylus kobayashii	Gyrodactylus salaris	Gyrodactylus bullatarudis	0.31401	0.327972	0.445014	0.365786	1.99668	1.90421	/-0.65229563935, Protopolystoma xenopodis -0.0, | /-0.9936922644, Gyrodactylus bullatarudis \0.65229563935, | /-0.2291265363, Gyrodactylus salaris \0.7738563294, /1 \-0.1366595751, Gyrodactylus kobayashii	/-0.09910186745, Protopolystoma xenopodis -0.0, | /-0.1832772368, Carassius auratus \0.09910186745, | /-0.2294879722, Poecilia reticulata \0.032248628, /0.889 \-0.0984844223, Salmo salar	no	AB_C
Carassius auratus	Salmo salar	Poecilia reticulata	Gyrodactylus kobayashii	Gyrodactylus salaris	Gyrodactylus bullatarudis	0.55439	0.309424	0.62847	0.365786	1.99668	1.90421	/-0.65229563935, Protopolystoma xenopodis -0.0, | /-0.9936922644, Gyrodactylus bullatarudis \0.65229563935, | /-0.2291265363, Gyrodactylus salaris \0.7738563294, /1 \-0.1366595751, Gyrodactylus kobayashii	/-0.10003344625, Protopolystoma xenopodis -0.0, | /-0.3330405142, Carassius auratus \0.10003344625, | /-0.1917518399, Poecilia reticulata \0.1036778206, /1 \-0.1176718811, Salmo salar	no
Carassius auratus	Salmo salar	Poecilia reticulata	Gyrodactylus kobayashii	Gyrodactylus salaris	Gyrodactylus bullatarudis	0.185739	0.724058	0.713947	0.365786	1.99668	1.90421	/-0.65229563935, Protopolystoma xenopodis -0.0, | /-0.9936922644, Gyrodactylus bullatarudis \0.65229563935, | /-0.2291265363, Gyrodactylus salaris \0.7738563294, /1 \-0.1366595751, Gyrodactylus kobayashii	/-0.03635432425, Protopolystoma xenopodis -0.0, | /-0.5723233074, Poecilia reticulata \0.03635432425, /0.719 | /-0.087814007, Carassius auratus \0.053809255, \-0.0979249829, Salmo salar	yes	AB_C
Carassius auratus	Salmo salar	Poecilia reticulata	Gyrodactylus kobayashii	Gyrodactylus salaris	Gyrodactylus bullatarudis	0.206484	0.245357	0.300036	0.365786	1.99668	1.90421	/-0.65229563935, Protopolystoma xenopodis -0.0, | /-0.9936922644, Gyrodactylus bullatarudis \0.65229563935, | /-0.2291265363, Gyrodactylus salaris \0.7738563294, /1 \-0.1366595751, Gyrodactylus kobayashii	/-0.0515493835, Protopolystoma xenopodis -0.0, | /-0.1047156047, Carassius auratus \0.0515493835, | /-0.1694538973, Poecilia reticulata \0.0258661004, /0.687 \-0.0759027598, Salmo salar	no	AB_C
Carassius auratus	Salmo salar	Poecilia reticulata	Gyrodactylus kobayashii	Gyrodactylus salaris	Gyrodactylus bullatarudis	0.4111	0.510931	0.590265	0.365786	1.99668	1.90421	/-0.65229563935, Protopolystoma xenopodis -0.0, | /-0.9936922644, Gyrodactylus bullatarudis \0.65229563935, | /-0.2291265363, Gyrodactylus salaris \0.7738563294, /1 \-0.1366595751, Gyrodactylus kobayashii	/-0.22640409435, Protopolystoma xenopodis -0.0, | /-0.1258525236, Carassius auratus \0.22640409435, | /-0.3450482124, Poecilia reticulata \0.1193643326, /0.991 \-0.1658826748, Salmo salar	no	AB_C
Carassius auratus	Salmo salar	Poecilia reticulata	Gyrodactylus kobayashii	Gyrodactylus salaris	Gyrodactylus bullatarudis	0.32472	0.63287	0.734806	0.365786	1.99668	1.90421	/-0.65229563935, Protopolystoma xenopodis -0.0, | /-0.9936922644, Gyrodactylus bullatarudis \0.65229563935, | /-0.2291265363, Gyrodactylus salaris \0.7738563294, /1 \-0.1366595751, Gyrodactylus kobayashii	/-0.08336239465, Protopolystoma xenopodis -0.0, | /-0.4579492333, Poecilia reticulata \0.08336239465, /0.992 | /-0.213328283, Carassius auratus \0.0635285588, \-0.1113919756, Salmo salar	no	AB_C
Carassius auratus	Salmo salar	Poecilia reticulata	Gyrodactylus kobayashii	Gyrodactylus salaris	Gyrodactylus bullatarudis	1.0276	0.822164	1.37098	0.365786	1.99668	1.90421	/-0.65229563935, Protopolystoma xenopodis -0.0, | /-0.9936922644, Gyrodactylus bullatarudis \0.65229563935, | /-0.2291265363, Gyrodactylus salaris \0.7738563294, /1 \-0.1366595751, Gyrodactylus kobayashii	/-0.50702898045, Protopolystoma xenopodis -0.0, | /-0.4467766771, Poecilia reticulata \0.50702898045, /0.721 | /-0.7882091525, Carassius auratus \0.1359958659, \-0.2393918538, Salmo salar	no
Carassius auratus	Salmo salar	Poecilia reticulata	Gyrodactylus kobayashii	Gyrodactylus salaris	Gyrodactylus bullatarudis	0.475172	0.373976	0.585059	0.365786	1.99668	1.90421	/-0.65229563935, Protopolystoma xenopodis -0.0, | /-0.9936922644, Gyrodactylus bullatarudis \0.65229563935, | /-0.2291265363, Gyrodactylus salaris \0.7738563294, /1 \-0.1366595751, Gyrodactylus kobayashii	/-0.12380636235, Protopolystoma xenopodis -0.0, | /-0.2695305028, Carassius auratus \0.12380636235, | /-0.2419313634, Poecilia reticulata \0.073596904, /0.995 \-0.1320444963, Salmo salar	no
Carassius auratus	Salmo salar	Poecilia reticulata	Gyrodactylus kobayashii	Gyrodactylus salaris	Gyrodactylus bullatarudis	0.0372724	0.0372724	2e-06	0.365786	1.99668	1.90421	/-0.65229563935, Protopolystoma xenopodis -0.0, | /-0.9936922644, Gyrodactylus bullatarudis \0.65229563935, | /-0.2291265363, Gyrodactylus salaris \0.7738563294, /1 \-0.1366595751, Gyrodactylus kobayashii	/-0.0, Protopolystoma xenopodis -0.0, | /-0.0, Carassius auratus \0.0, | /-1e-06, Poecilia reticulata \1e-06, \-0.0372713686, Salmo salar	no
Carassius auratus	Salmo salar	Poecilia reticulata	Gyrodactylus kobayashii	Gyrodactylus salaris	Gyrodactylus bullatarudis	0.764983	0.672957	1.02717	0.365786	1.99668	1.90421	/-0.65229563935, Protopolystoma xenopodis -0.0, | /-0.9936922644, Gyrodactylus bullatarudis \0.65229563935, | /-0.2291265363, Gyrodactylus salaris \0.7738563294, /1 \-0.1366595751, Gyrodactylus kobayashii	/-0.2227025288, Protopolystoma xenopodis -0.0, | /-0.4816658655, Carassius auratus \0.2227025288, | /-0.4675717005, Poecilia reticulata \0.0779324179, /0.9 \-0.2053850435, Salmo salar	no
Carassius auratus	Salmo salar	Poecilia reticulata	Gyrodactylus kobayashii	Gyrodactylus salaris	Gyrodactylus bullatarudis	0.484588	0.510551	0.585633	0.365786	1.99668	1.90421	/-0.65229563935, Protopolystoma xenopodis -0.0, | /-0.9936922644, Gyrodactylus bullatarudis \0.65229563935, | /-0.2291265363, Gyrodactylus salaris \0.7738563294, /1 \-0.1366595751, Gyrodactylus kobayashii	/-0.16931893405, Protopolystoma xenopodis -0.0, | /-0.2380183759, Poecilia reticulata \0.16931893405, /0.785 | /-0.2798344862, Carassius auratus \0.0677799255, \-0.2047531549, Salmo salar	no	AB_C
Carassius auratus	Salmo salar	Poecilia reticulata	Gyrodactylus kobayashii	Gyrodactylus salaris	Gyrodactylus bullatarudis	0.125009	0.116983	0.148055	0.365786	1.99668	1.90421	/-0.65229563935, Protopolystoma xenopodis -0.0, | /-0.9936922644, Gyrodactylus bullatarudis \0.65229563935, | /-0.2291265363, Gyrodactylus salaris \0.7738563294, /1 \-0.1366595751, Gyrodactylus kobayashii	/-0.0122065345, Protopolystoma xenopodis -0.0, | /-0.054940314, Carassius auratus \0.0122065345, | /-0.0700145368, Poecilia reticulata \0.0230998126, /1 \-0.0469685022, Salmo salar	no
Carassius auratus	Salmo salar	Poecilia reticulata	Gyrodactylus kobayashii	Gyrodactylus salaris	Gyrodactylus bullatarudis	0.557987	0.653914	0.836981	0.365786	1.99668	1.90421	/-0.65229563935, Protopolystoma xenopodis -0.0, | /-0.9936922644, Gyrodactylus bullatarudis \0.65229563935, | /-0.2291265363, Gyrodactylus salaris \0.7738563294, /1 \-0.1366595751, Gyrodactylus kobayashii	/-0.3221472502, Protopolystoma xenopodis -0.0, | /-0.3926754229, Poecilia reticulata \0.3221472502, /0.948 | /-0.3705272021, Carassius auratus \0.0737787142, \-0.1874597803, Salmo salar	no	AB_C
Carassius auratus	Salmo salar	Poecilia reticulata	Gyrodactylus kobayashii	Gyrodactylus salaris	Gyrodactylus bullatarudis	0.756397	0.768036	0.969602	0.365786	1.99668	1.90421	/-0.65229563935, Protopolystoma xenopodis -0.0, | /-0.9936922644, Gyrodactylus bullatarudis \0.65229563935, | /-0.2291265363, Gyrodactylus salaris \0.7738563294, /1 \-0.1366595751, Gyrodactylus kobayashii	/-0.2524799911, Protopolystoma xenopodis -0.0, | /-0.4131852182, Carassius auratus \0.2524799911, | /-0.4906204975, Poecilia reticulata \0.0657959312, /0.5 \-0.2774155295, Salmo salar	no	AB_C
Carassius auratus	Salmo salar	Poecilia reticulata	Gyrodactylus kobayashii	Gyrodactylus salaris	Gyrodactylus bullatarudis	0.399792	0.257783	0.446394	0.365786	1.99668	1.90421	/-0.65229563935, Protopolystoma xenopodis -0.0, | /-0.9936922644, Gyrodactylus bullatarudis \0.65229563935, | /-0.2291265363, Gyrodactylus salaris \0.7738563294, /1 \-0.1366595751, Gyrodactylus kobayashii	/-0.0877308016, Protopolystoma xenopodis -0.0, | /-0.2351831355, Carassius auratus \0.0877308016, | /-0.1521922227, Poecilia reticulata \0.0590183062, /1 \-0.1055907744, Salmo salar	no
Carassius auratus	Salmo salar	Poecilia reticulata	Gyrodactylus kobayashii	Gyrodactylus salaris	Gyrodactylus bullatarudis	0.783059	0.865542	1.24177	0.365786	1.99668	1.90421	/-0.65229563935, Protopolystoma xenopodis -0.0, | /-0.9936922644, Gyrodactylus bullatarudis \0.65229563935, | /-0.2291265363, Gyrodactylus salaris \0.7738563294, /1 \-0.1366595751, Gyrodactylus kobayashii	/-0.30729025525, Protopolystoma xenopodis -0.0, | /-0.4655244156, Carassius auratus \0.30729025525, | /-0.662125548, Poecilia reticulata \0.1141178176, /0.996 \-0.2034166307, Salmo salar	no	AB_C
Carassius auratus	Salmo salar	Poecilia reticulata	Gyrodactylus kobayashii	Gyrodactylus salaris	Gyrodactylus bullatarudis	0.0997368	0.0996173	0.113357	0.365786	1.99668	1.90421	/-0.65229563935, Protopolystoma xenopodis -0.0, | /-0.9936922644, Gyrodactylus bullatarudis \0.65229563935, | /-0.2291265363, Gyrodactylus salaris \0.7738563294, /1 \-0.1366595751, Gyrodactylus kobayashii	/-0.03673450445, Protopolystoma xenopodis -0.0, | /-0.0535399564, Carassius auratus \0.03673450445, | /-0.0566189836, Poecilia reticulata \0.0031984969, /0.353 \-0.0429983063, Salmo salar	no
Carassius auratus	Salmo salar	Poecilia reticulata	Gyrodactylus kobayashii	Gyrodactylus salaris	Gyrodactylus bullatarudis	0.684851	0.621015	0.682563	0.365786	1.99668	1.90421	/-0.65229563935, Protopolystoma xenopodis -0.0, | /-0.9936922644, Gyrodactylus bullatarudis \0.65229563935, | /-0.2291265363, Gyrodactylus salaris \0.7738563294, /1 \-0.1366595751, Gyrodactylus kobayashii	/-0.15050924205, Protopolystoma xenopodis -0.0, | /-0.2698781432, Carassius auratus \0.15050924205, | /-0.3093636043, Poecilia reticulata \0.1033211808, /0.96 \-0.3116512806, Salmo salar	no
Carassius auratus	Salmo salar	Poecilia reticulata	Gyrodactylus kobayashii	Gyrodactylus salaris	Gyrodactylus bullatarudis	0.488588	0.597482	0.779692	0.365786	1.99668	1.90421	/-0.65229563935, Protopolystoma xenopodis -0.0, | /-0.9936922644, Gyrodactylus bullatarudis \0.65229563935, | /-0.2291265363, Gyrodactylus salaris \0.7738563294, /1 \-0.1366595751, Gyrodactylus kobayashii	/-0.1692293169, Protopolystoma xenopodis -0.0, | /-0.2693628181, Carassius auratus \0.1692293169, | /-0.4442931196, Poecilia reticulata \0.0660362774, /0.812 \-0.1531885376, Salmo salar	no	AB_C
Carassius auratus	Salmo salar	Poecilia reticulata	Gyrodactylus kobayashii	Gyrodactylus salaris	Gyrodactylus bullatarudis	0.506697	0.728877	0.839879	0.365786	1.99668	1.90421	/-0.65229563935, Protopolystoma xenopodis -0.0, | /-0.9936922644, Gyrodactylus bullatarudis \0.65229563935, | /-0.2291265363, Gyrodactylus salaris \0.7738563294, /1 \-0.1366595751, Gyrodactylus kobayashii	/-0.1507423796, Protopolystoma xenopodis -0.0, | /-0.2721662688, Carassius auratus \0.1507423796, | /-0.5310294152, Poecilia reticulata \0.0366829048, /0.598 \-0.1978476059, Salmo salar	no	AB_C
Carassius auratus	Salmo salar	Poecilia reticulata	Gyrodactylus kobayashii	Gyrodactylus salaris	Gyrodactylus bullatarudis	0.635389	0.292224	0.720732	0.365786	1.99668	1.90421	/-0.65229563935, Protopolystoma xenopodis -0.0, | /-0.9936922644, Gyrodactylus bullatarudis \0.65229563935, | /-0.2291265363, Gyrodactylus salaris \0.7738563294, /1 \-0.1366595751, Gyrodactylus kobayashii	/-0.09343641795, Protopolystoma xenopodis -0.0, | /-0.4468603897, Carassius auratus \0.09343641795, | /-0.1887832286, Poecilia reticulata \0.0850882148, /0.972 \-0.1034408415, Salmo salar	no
Carassius auratus	Salmo salar	Poecilia reticulata	Gyrodactylus kobayashii	Gyrodactylus salaris	Gyrodactylus bullatarudis	0.323832	0.399316	0.359222	0.365786	1.99668	1.90421	/-0.65229563935, Protopolystoma xenopodis -0.0, | /-0.9936922644, Gyrodactylus bullatarudis \0.65229563935, | /-0.2291265363, Gyrodactylus salaris \0.7738563294, /1 \-0.1366595751, Gyrodactylus kobayashii	/-0.13815859705, Protopolystoma xenopodis -0.0, | /-0.1613567512, Salmo salar \0.13815859705, /0.397 | /-0.1418689839, Carassius auratus \0.0206063465, \-0.2173533023, Poecilia reticulata	yes	AB_C
Carassius auratus	Salmo salar	Poecilia reticulata	Gyrodactylus kobayashii	Gyrodactylus salaris	Gyrodactylus bullatarudis	0.180378	0.139912	0.224852	0.365786	1.99668	1.90421	/-0.65229563935, Protopolystoma xenopodis -0.0, | /-0.9936922644, Gyrodactylus bullatarudis \0.65229563935, | /-0.2291265363, Gyrodactylus salaris \0.7738563294, /1 \-0.1366595751, Gyrodactylus kobayashii	/-0.04753014795, Protopolystoma xenopodis -0.0, | /-0.1106147115, Carassius auratus \0.04753014795, | /-0.0921928967, Poecilia reticulata \0.0220439855, /1 \-0.0477191268, Salmo salar	no
Carassius auratus	Salmo salar	Poecilia reticulata	Gyrodactylus kobayashii	Gyrodactylus salaris	Gyrodactylus bullatarudis	0.0268049	0.0890657	0.115865	0.365786	1.99668	1.90421	/-0.65229563935, Protopolystoma xenopodis -0.0, | /-0.9936922644, Gyrodactylus bullatarudis \0.65229563935, | /-0.2291265363, Gyrodactylus salaris \0.7738563294, /1 \-0.1366595751, Gyrodactylus kobayashii	/-0.0118247029, Protopolystoma xenopodis -0.0, | /-0.0812177609, Poecilia reticulata \0.0118247029, /0.348 | /-0.026802203, Carassius auratus \0.0078453114, \-2.6614e-06, Salmo salar	no	AB_C
Carassius auratus	Salmo salar	Poecilia reticulata	Gyrodactylus kobayashii	Gyrodactylus salaris	Gyrodactylus bullatarudis	0.213421	0.154063	0.207948	0.365786	1.99668	1.90421	/-0.65229563935, Protopolystoma xenopodis -0.0, | /-0.9936922644, Gyrodactylus bullatarudis \0.65229563935, | /-0.2291265363, Gyrodactylus salaris \0.7738563294, /1 \-0.1366595751, Gyrodactylus kobayashii	/-0.0157841496, Protopolystoma xenopodis -0.0, | /-0.0646779263, Salmo salar \0.0157841496, /0.419 | /-0.1336528243, Carassius auratus \0.0150899797, \-0.0742947135, Poecilia reticulata	no
Carassius auratus	Salmo salar	Poecilia reticulata	Gyrodactylus kobayashii	Gyrodactylus salaris	Gyrodactylus bullatarudis	0.290896	0.495328	0.517822	0.365786	1.99668	1.90421	/-0.65229563935, Protopolystoma xenopodis -0.0, | /-0.9936922644, Gyrodactylus bullatarudis \0.65229563935, | /-0.2291265363, Gyrodactylus salaris \0.7738563294, /1 \-0.1366595751, Gyrodactylus kobayashii	/-0.1051234989, Protopolystoma xenopodis -0.0, | /-0.3153014762, Poecilia reticulata \0.1051234989, /0.789 | /-0.1566951753, Carassius auratus \0.0458258259, \-0.1342003805, Salmo salar	no	AB_C
Carassius auratus	Salmo salar	Poecilia reticulata	Gyrodactylus kobayashii	Gyrodactylus salaris	Gyrodactylus bullatarudis	0.272811	0.251636	0.360907	0.365786	1.99668	1.90421	/-0.65229563935, Protopolystoma xenopodis -0.0, | /-0.9936922644, Gyrodactylus bullatarudis \0.65229563935, | /-0.2291265363, Gyrodactylus salaris \0.7738563294, /1 \-0.1366595751, Gyrodactylus kobayashii	/-0.1503046813, Protopolystoma xenopodis -0.0, | /-0.1340828748, Poecilia reticulata \0.1503046813, /0.621 | /-0.1910411708, Carassius auratus \0.0357829376, \-0.0817699408, Salmo salar	no
Carassius auratus	Salmo salar	Poecilia reticulata	Gyrodactylus kobayashii	Gyrodactylus salaris	Gyrodactylus bullatarudis	0.048304	0.0345864	0.0712971	0.365786	1.99668	1.90421	/-0.65229563935, Protopolystoma xenopodis -0.0, | /-0.9936922644, Gyrodactylus bullatarudis \0.65229563935, | /-0.2291265363, Gyrodactylus salaris \0.7738563294, /1 \-0.1366595751, Gyrodactylus kobayashii	/-0.02335643585, Protopolystoma xenopodis -0.0, | /-0.0365397093, Carassius auratus \0.02335643585, | /-0.028789763, Poecilia reticulata \0.0059676013, /0.696 \-0.0057966806, Salmo salar	no
Carassius auratus	Salmo salar	Poecilia reticulata	Gyrodactylus kobayashii	Gyrodactylus salaris	Gyrodactylus bullatarudis	0.423157	0.234078	0.45692	0.365786	1.99668	1.90421	/-0.65229563935, Protopolystoma xenopodis -0.0, | /-0.9936922644, Gyrodactylus bullatarudis \0.65229563935, | /-0.2291265363, Gyrodactylus salaris \0.7738563294, /1 \-0.1366595751, Gyrodactylus kobayashii	/-0.09614397555, Protopolystoma xenopodis -0.0, | /-0.2370783933, Carassius auratus \0.09614397555, | /-0.1339202825, Poecilia reticulata \0.0859208319, /0.982 \-0.1001576731, Salmo salar	no
Carassius auratus	Salmo salar	Poecilia reticulata	Gyrodactylus kobayashii	Gyrodactylus salaris	Gyrodactylus bullatarudis	0.192144	0.21863	0.185553	0.365786	1.99668	1.90421	/-0.65229563935, Protopolystoma xenopodis -0.0, | /-0.9936922644, Gyrodactylus bullatarudis \0.65229563935, | /-0.2291265363, Gyrodactylus salaris \0.7738563294, /1 \-0.1366595751, Gyrodactylus kobayashii	/-0.03453589765, Protopolystoma xenopodis -0.0, | /-0.1010669477, Salmo salar \0.03453589765, /0.405 | /-0.0795335136, Carassius auratus \0.0115436325, \-0.1060194479, Poecilia reticulata	no
Carassius auratus	Salmo salar	Poecilia reticulata	Gyrodactylus kobayashii	Gyrodactylus salaris	Gyrodactylus bullatarudis	0.370172	0.358877	0.513132	0.365786	1.99668	1.90421	/-0.65229563935, Protopolystoma xenopodis -0.0, | /-0.9936922644, Gyrodactylus bullatarudis \0.65229563935, | /-0.2291265363, Gyrodactylus salaris \0.7738563294, /1 \-0.1366595751, Gyrodactylus kobayashii	/-0.12568817615, Protopolystoma xenopodis -0.0, | /-0.1723385601, Carassius auratus \0.12568817615, | /-0.2509190757, Poecilia reticulata \0.0898746862, /1 \-0.1079584219, Salmo salar	no
Carassius auratus	Salmo salar	Poecilia reticulata	Gyrodactylus kobayashii	Gyrodactylus salaris	Gyrodactylus bullatarudis	0.101467	0.130709	0.13338	0.365786	1.99668	1.90421	/-0.65229563935, Protopolystoma xenopodis -0.0, | /-0.9936922644, Gyrodactylus bullatarudis \0.65229563935, | /-0.2291265363, Gyrodactylus salaris \0.7738563294, /1 \-0.1366595751, Gyrodactylus kobayashii	/-0.027719429, Protopolystoma xenopodis -0.0, | /-0.0765164899, Poecilia reticulata \0.027719429, /0.399 | /-0.0520688893, Carassius auratus \0.0047944492, \-0.049397936, Salmo salar	no	AB_C
Carassius auratus	Salmo salar	Poecilia reticulata	Gyrodactylus kobayashii	Gyrodactylus salaris	Gyrodactylus bullatarudis	0.0990281	0.0772991	0.115614	0.365786	1.99668	1.90421	/-0.65229563935, Protopolystoma xenopodis -0.0, | /-0.9936922644, Gyrodactylus bullatarudis \0.65229563935, | /-0.2291265363, Gyrodactylus salaris \0.7738563294, /1 \-0.1366595751, Gyrodactylus kobayashii	/-0.0192471424, Protopolystoma xenopodis -0.0, | /-0.0551897785, Carassius auratus \0.0192471424, | /-0.0469425353, Poecilia reticulata \0.0134818205, /0.994 \-0.0303565277, Salmo salar	no
Carassius auratus	Salmo salar	Poecilia reticulata	Gyrodactylus kobayashii	Gyrodactylus salaris	Gyrodactylus bullatarudis	0.532936	1.02075	1.18725	0.365786	1.99668	1.90421	/-0.65229563935, Protopolystoma xenopodis -0.0, | /-0.9936922644, Gyrodactylus bullatarudis \0.65229563935, | /-0.2291265363, Gyrodactylus salaris \0.7738563294, /1 \-0.1366595751, Gyrodactylus kobayashii	/-0.18803243605, Protopolystoma xenopodis -0.0, | /-0.7613956862, Poecilia reticulata \0.18803243605, /0.609 | /-0.3497179127, Carassius auratus \0.0761320366, \-0.183218262, Salmo salar	no	AB_C
Carassius auratus	Salmo salar	Poecilia reticulata	Gyrodactylus kobayashii	Gyrodactylus salaris	Gyrodactylus bullatarudis	0.210051	0.394044	0.430457	0.365786	1.99668	1.90421	/-0.65229563935, Protopolystoma xenopodis -0.0, | /-0.9936922644, Gyrodactylus bullatarudis \0.65229563935, | /-0.2291265363, Gyrodactylus salaris \0.7738563294, /1 \-0.1366595751, Gyrodactylus kobayashii	/-0.0519452827, Protopolystoma xenopodis -0.0, | /-0.2653752636, Poecilia reticulata \0.0519452827, /0.871 | /-0.123231908, Carassius auratus \0.0418501609, \-0.0868187929, Salmo salar	no	AB_C
Carassius auratus	Salmo salar	Poecilia reticulata	Gyrodactylus kobayashii	Gyrodactylus salaris	Gyrodactylus bullatarudis	0.138347	0.307585	0.35036	0.365786	1.99668	1.90421	/-0.65229563935, Protopolystoma xenopodis -0.0, | /-0.9936922644, Gyrodactylus bullatarudis \0.65229563935, | /-0.2291265363, Gyrodactylus salaris \0.7738563294, /1 \-0.1366595751, Gyrodactylus kobayashii	/-0.0457572935, Protopolystoma xenopodis -0.0, | /-0.0702954023, Carassius auratus \0.0457572935, | /-0.2597989292, Poecilia reticulata \0.0202659812, /0.993 \-0.0477855938, Salmo salar	no	AB_C
Carassius auratus	Salmo salar	Poecilia reticulata	Gyrodactylus kobayashii	Gyrodactylus salaris	Gyrodactylus bullatarudis	1.49396	1.12175	1.44496	0.365786	1.99668	1.90421	/-0.65229563935, Protopolystoma xenopodis -0.0, | /-0.9936922644, Gyrodactylus bullatarudis \0.65229563935, | /-0.2291265363, Gyrodactylus salaris \0.7738563294, /1 \-0.1366595751, Gyrodactylus kobayashii	/-0.53189827735, Protopolystoma xenopodis -0.0, | /-0.5644040084, Carassius auratus \0.53189827735, | /-0.5363707653, Poecilia reticulata \0.3441817429, /0.971 \-0.5853756319, Salmo salar	no
Carassius auratus	Salmo salar	Poecilia reticulata	Gyrodactylus kobayashii	Gyrodactylus salaris	Gyrodactylus bullatarudis	0.159275	0.334422	0.276003	0.365786	1.99668	1.90421	/-0.65229563935, Protopolystoma xenopodis -0.0, | /-0.9936922644, Gyrodactylus bullatarudis \0.65229563935, | /-0.2291265363, Gyrodactylus salaris \0.7738563294, /1 \-0.1366595751, Gyrodactylus kobayashii	/-0.0260059358, Protopolystoma xenopodis -0.0, | /-0.085782741, Salmo salar \0.0260059358, /0.844 | /-0.0504281276, Carassius auratus \0.0230642727, \-0.2255753501, Poecilia reticulata	yes	AB_C
Carassius auratus	Salmo salar	Poecilia reticulata	Gyrodactylus kobayashii	Gyrodactylus salaris	Gyrodactylus bullatarudis	0.116546	0.151184	0.156156	0.365786	1.99668	1.90421	/-0.65229563935, Protopolystoma xenopodis -0.0, | /-0.9936922644, Gyrodactylus bullatarudis \0.65229563935, | /-0.2291265363, Gyrodactylus salaris \0.7738563294, /1 \-0.1366595751, Gyrodactylus kobayashii	/-0.0430296696, Protopolystoma xenopodis -0.0, | /-0.0818239621, Poecilia reticulata \0.0430296696, /0.762 | /-0.0607591912, Carassius auratus \0.0135727063, \-0.0557870443, Salmo salar	no	AB_C
Carassius auratus	Salmo salar	Poecilia reticulata	Gyrodactylus kobayashii	Gyrodactylus salaris	Gyrodactylus bullatarudis	0.420199	0.419525	0.685436	0.365786	1.99668	1.90421	/-0.65229563935, Protopolystoma xenopodis -0.0, | /-0.9936922644, Gyrodactylus bullatarudis \0.65229563935, | /-0.2291265363, Gyrodactylus salaris \0.7738563294, /1 \-0.1366595751, Gyrodactylus kobayashii	/-0.19243739365, Protopolystoma xenopodis -0.0, | /-0.2779022533, Carassius auratus \0.19243739365, | /-0.3423813471, Poecilia reticulata \0.0651528225, /0.999 \-0.077143749, Salmo salar	no
Carassius auratus	Salmo salar	Poecilia reticulata	Gyrodactylus kobayashii	Gyrodactylus salaris	Gyrodactylus bullatarudis	0.288996	0.237839	0.30122	0.365786	1.99668	1.90421	/-0.65229563935, Protopolystoma xenopodis -0.0, | /-0.9936922644, Gyrodactylus bullatarudis \0.65229563935, | /-0.2291265363, Gyrodactylus salaris \0.7738563294, /1 \-0.1366595751, Gyrodactylus kobayashii	/-0.0687708575, Protopolystoma xenopodis -0.0, | /-0.1350252373, Carassius auratus \0.0687708575, | /-0.1250312277, Poecilia reticulata \0.041163362, /0.884 \-0.1128077512, Salmo salar	no
Carassius auratus	Salmo salar	Poecilia reticulata	Gyrodactylus kobayashii	Gyrodactylus salaris	Gyrodactylus bullatarudis	0.192733	0.207342	0.2216	0.365786	1.99668	1.90421	/-0.65229563935, Protopolystoma xenopodis -0.0, | /-0.9936922644, Gyrodactylus bullatarudis \0.65229563935, | /-0.2291265363, Gyrodactylus salaris \0.7738563294, /1 \-0.1366595751, Gyrodactylus kobayashii	/-0.07759795115, Protopolystoma xenopodis -0.0, | /-0.0700717325, Salmo salar \0.07759795115, /0.815 | /-0.1034958344, Carassius auratus \0.0191657532, \-0.1181041569, Poecilia reticulata	no	AB_C
Carassius auratus	Salmo salar	Poecilia reticulata	Gyrodactylus kobayashii	Gyrodactylus salaris	Gyrodactylus bullatarudis	0.00468381	0.00702397	0.0117058	0.365786	1.99668	1.90421	/-0.65229563935, Protopolystoma xenopodis -0.0, | /-0.9936922644, Gyrodactylus bullatarudis \0.65229563935, | /-0.2291265363, Gyrodactylus salaris \0.7738563294, /1 \-0.1366595751, Gyrodactylus kobayashii	/-0.00116862075, Protopolystoma xenopodis -0.0, | /-0.0070219702, Poecilia reticulata \0.00116862075, /0.333 | /-0.0046828096, Carassius auratus \1e-06, \-1e-06, Salmo salar	no	AB_C
Carassius auratus	Salmo salar	Poecilia reticulata	Gyrodactylus kobayashii	Gyrodactylus salaris	Gyrodactylus bullatarudis	0.322936	0.238038	0.382512	0.365786	1.99668	1.90421	/-0.65229563935, Protopolystoma xenopodis -0.0, | /-0.9936922644, Gyrodactylus bullatarudis \0.65229563935, | /-0.2291265363, Gyrodactylus salaris \0.7738563294, /1 \-0.1366595751, Gyrodactylus kobayashii	/-0.16682595875, Protopolystoma xenopodis -0.0, | /-0.1608392514, Carassius auratus \0.16682595875, | /-0.148807021, Poecilia reticulata \0.0728656582, /0.954 \-0.0892307687, Salmo salar	no
Carassius auratus	Salmo salar	Poecilia reticulata	Gyrodactylus kobayashii	Gyrodactylus salaris	Gyrodactylus bullatarudis	0.351549	0.268354	0.353816	0.365786	1.99668	1.90421	/-0.65229563935, Protopolystoma xenopodis -0.0, | /-0.9936922644, Gyrodactylus bullatarudis \0.65229563935, | /-0.2291265363, Gyrodactylus salaris \0.7738563294, /1 \-0.1366595751, Gyrodactylus kobayashii	/-0.071783972, Protopolystoma xenopodis -0.0, | /-0.166034148, Carassius auratus \0.071783972, | /-0.1353103183, Poecilia reticulata \0.0524716614, /1 \-0.133043684, Salmo salar	no
Carassius auratus	Salmo salar	Poecilia reticulata	Gyrodactylus kobayashii	Gyrodactylus salaris	Gyrodactylus bullatarudis	0.375927	0.320017	0.466423	0.365786	1.99668	1.90421	/-0.65229563935, Protopolystoma xenopodis -0.0, | /-0.9936922644, Gyrodactylus bullatarudis \0.65229563935, | /-0.2291265363, Gyrodactylus salaris \0.7738563294, /1 \-0.1366595751, Gyrodactylus kobayashii	/-0.09599590235, Protopolystoma xenopodis -0.0, | /-0.1888505466, Carassius auratus \0.09599590235, | /-0.2052569283, Poecilia reticulata \0.0723156367, /0.976 \-0.1147604115, Salmo salar	no
Carassius auratus	Salmo salar	Poecilia reticulata	Gyrodactylus kobayashii	Gyrodactylus salaris	Gyrodactylus bullatarudis	0.148097	0.154257	0.190299	0.365786	1.99668	1.90421	/-0.65229563935, Protopolystoma xenopodis -0.0, | /-0.9936922644, Gyrodactylus bullatarudis \0.65229563935, | /-0.2291265363, Gyrodactylus salaris \0.7738563294, /1 \-0.1366595751, Gyrodactylus kobayashii	/-0.0649439174, Protopolystoma xenopodis -0.0, | /-0.0907925007, Poecilia reticulata \0.0649439174, /0.45 | /-0.0920694814, Carassius auratus \0.0074373015, \-0.0560271453, Salmo salar	no	AB_C
Carassius auratus	Salmo salar	Poecilia reticulata	Gyrodactylus kobayashii	Gyrodactylus salaris	Gyrodactylus bullatarudis	0.0440666	0.0466694	0.040566	0.365786	1.99668	1.90421	/-0.65229563935, Protopolystoma xenopodis -0.0, | /-0.9936922644, Gyrodactylus bullatarudis \0.65229563935, | /-0.2291265363, Gyrodactylus salaris \0.7738563294, /1 \-0.1366595751, Gyrodactylus kobayashii	/-0.0141570885, Protopolystoma xenopodis -0.0, | /-0.014688909, Carassius auratus \0.0141570885, | /-0.0215844005, Poecilia reticulata \0.0042926872, /0.804 \-0.0250849668, Salmo salar	no
Carassius auratus	Salmo salar	Poecilia reticulata	Gyrodactylus kobayashii	Gyrodactylus salaris	Gyrodactylus bullatarudis	0.513537	0.484138	0.60824	0.365786	1.99668	1.90421	/-0.65229563935, Protopolystoma xenopodis -0.0, | /-0.9936922644, Gyrodactylus bullatarudis \0.65229563935, | /-0.2291265363, Gyrodactylus salaris \0.7738563294, /1 \-0.1366595751, Gyrodactylus kobayashii	/-0.2156885047, Protopolystoma xenopodis -0.0, | /-0.1989390743, Carassius auratus \0.2156885047, | /-0.2894209484, Poecilia reticulata \0.1198802967, /0.995 \-0.1947172873, Salmo salar	no
Carassius auratus	Salmo salar	Poecilia reticulata	Gyrodactylus kobayashii	Gyrodactylus salaris	Gyrodactylus bullatarudis	0.042931	0.0507144	0.048185	0.365786	1.99668	1.90421	/-0.65229563935, Protopolystoma xenopodis -0.0, | /-0.9936922644, Gyrodactylus bullatarudis \0.65229563935, | /-0.2291265363, Gyrodactylus salaris \0.7738563294, /1 \-0.1366595751, Gyrodactylus kobayashii	/-0.0105684134, Protopolystoma xenopodis -0.0, | /-0.0192397758, Salmo salar \0.0105684134, /0.387 | /-0.0202007914, Carassius auratus \0.0034904059, \-0.0279842217, Poecilia reticulata	yes	AB_C
Carassius auratus	Salmo salar	Poecilia reticulata	Gyrodactylus kobayashii	Gyrodactylus salaris	Gyrodactylus bullatarudis	0.67367	0.707347	0.855553	0.365786	1.99668	1.90421	/-0.65229563935, Protopolystoma xenopodis -0.0, | /-0.9936922644, Gyrodactylus bullatarudis \0.65229563935, | /-0.2291265363, Gyrodactylus salaris \0.7738563294, /1 \-0.1366595751, Gyrodactylus kobayashii	/-0.31858401895, Protopolystoma xenopodis -0.0, | /-0.3382339807, Carassius auratus \0.31858401895, | /-0.4446146715, Poecilia reticulata \0.0727044709, /0.696 \-0.2627318633, Salmo salar	no	AB_C
Carassius auratus	Salmo salar	Poecilia reticulata	Gyrodactylus kobayashii	Gyrodactylus salaris	Gyrodactylus bullatarudis	0.514256	0.323421	0.481573	0.365786	1.99668	1.90421	/-0.65229563935, Protopolystoma xenopodis -0.0, | /-0.9936922644, Gyrodactylus bullatarudis \0.65229563935, | /-0.2291265363, Gyrodactylus salaris \0.7738563294, /1 \-0.1366595751, Gyrodactylus kobayashii	/-0.1134591811, Protopolystoma xenopodis -0.0, | /-0.2381059756, Carassius auratus \0.1134591811, | /-0.1453687533, Poecilia reticulata \0.0980985628, /1 \-0.178051837, Salmo salar	no
Carassius auratus	Salmo salar	Poecilia reticulata	Gyrodactylus kobayashii	Gyrodactylus salaris	Gyrodactylus bullatarudis	0.544175	0.475979	0.819028	0.365786	1.99668	1.90421	/-0.65229563935, Protopolystoma xenopodis -0.0, | /-0.9936922644, Gyrodactylus bullatarudis \0.65229563935, | /-0.2291265363, Gyrodactylus salaris \0.7738563294, /1 \-0.1366595751, Gyrodactylus kobayashii	/-0.1946104922, Protopolystoma xenopodis -0.0, | /-0.3403493651, Carassius auratus \0.1946104922, | /-0.3754158365, Poecilia reticulata \0.1032626244, /0.989 \-0.1005634789, Salmo salar	no
Carassius auratus	Salmo salar	Poecilia reticulata	Gyrodactylus kobayashii	Gyrodactylus salaris	Gyrodactylus bullatarudis	0.783001	0.879891	1.2458	0.365786	1.99668	1.90421	/-0.65229563935, Protopolystoma xenopodis -0.0, | /-0.9936922644, Gyrodactylus bullatarudis \0.65229563935, | /-0.2291265363, Gyrodactylus salaris \0.7738563294, /1 \-0.1366595751, Gyrodactylus kobayashii	/-0.20759792335, Protopolystoma xenopodis -0.0, | /-0.4100216847, Carassius auratus \0.20759792335, | /-0.6713472846, Poecilia reticulata \0.1644354962, /1 \-0.2085441749, Salmo salar	no	AB_C
Carassius auratus	Salmo salar	Poecilia reticulata	Gyrodactylus kobayashii	Gyrodactylus salaris	Gyrodactylus bullatarudis	0.514331	0.641241	0.51468	0.365786	1.99668	1.90421	/-0.65229563935, Protopolystoma xenopodis -0.0, | /-0.9936922644, Gyrodactylus bullatarudis \0.65229563935, | /-0.2291265363, Gyrodactylus salaris \0.7738563294, /1 \-0.1366595751, Gyrodactylus kobayashii	/-0.2755988617, Protopolystoma xenopodis -0.0, | /-0.201035955, Poecilia reticulata \0.2755988617, /0.874 | /-0.1938850687, Carassius auratus \0.1197586388, \-0.3204463627, Salmo salar	yes	AB_C
Carassius auratus	Salmo salar	Poecilia reticulata	Gyrodactylus kobayashii	Gyrodactylus salaris	Gyrodactylus bullatarudis	0.827332	0.707232	1.20984	0.365786	1.99668	1.90421	/-0.65229563935, Protopolystoma xenopodis -0.0, | /-0.9936922644, Gyrodactylus bullatarudis \0.65229563935, | /-0.2291265363, Gyrodactylus salaris \0.7738563294, /1 \-0.1366595751, Gyrodactylus kobayashii	/-0.28872235285, Protopolystoma xenopodis -0.0, | /-0.5508861372, Carassius auratus \0.28872235285, | /-0.5448682166, Poecilia reticulata \0.1140824315, /0.736 \-0.1623635504, Salmo salar	no
Carassius auratus	Salmo salar	Poecilia reticulata	Gyrodactylus kobayashii	Gyrodactylus salaris	Gyrodactylus bullatarudis	0.232118	0.320987	0.441258	0.365786	1.99668	1.90421	/-0.65229563935, Protopolystoma xenopodis -0.0, | /-0.9936922644, Gyrodactylus bullatarudis \0.65229563935, | /-0.2291265363, Gyrodactylus salaris \0.7738563294, /1 \-0.1366595751, Gyrodactylus kobayashii	/-0.18083151465, Protopolystoma xenopodis -0.0, | /-0.2263753448, Poecilia reticulata \0.18083151465, /0.823 | /-0.176194377, Carassius auratus \0.038688372, \-0.0559232094, Salmo salar	no	AB_C
Carassius auratus	Salmo salar	Poecilia reticulata	Gyrodactylus kobayashii	Gyrodactylus salaris	Gyrodactylus bullatarudis	0.0834874	0.182739	0.21557	0.365786	1.99668	1.90421	/-0.65229563935, Protopolystoma xenopodis -0.0, | /-0.9936922644, Gyrodactylus bullatarudis \0.65229563935, | /-0.2291265363, Gyrodactylus salaris \0.7738563294, /1 \-0.1366595751, Gyrodactylus kobayashii	/-0.03254102375, Protopolystoma xenopodis -0.0, | /-0.0375860055, Carassius auratus \0.03254102375, | /-0.1574112157, Poecilia reticulata \0.0205731741, /0.78 \-0.0253282334, Salmo salar	no	AB_C
Carassius auratus	Salmo salar	Poecilia reticulata	Gyrodactylus kobayashii	Gyrodactylus salaris	Gyrodactylus bullatarudis	0.414251	0.312407	0.374138	0.365786	1.99668	1.90421	/-0.65229563935, Protopolystoma xenopodis -0.0, | /-0.9936922644, Gyrodactylus bullatarudis \0.65229563935, | /-0.2291265363, Gyrodactylus salaris \0.7738563294, /1 \-0.1366595751, Gyrodactylus kobayashii	/-0.146004214, Protopolystoma xenopodis -0.0, | /-0.1324167546, Salmo salar \0.146004214, /0.793 | /-0.2379908275, Carassius auratus \0.0438436335, \-0.1361470239, Poecilia reticulata	no
Carassius auratus	Salmo salar	Poecilia reticulata	Gyrodactylus kobayashii	Gyrodactylus salaris	Gyrodactylus bullatarudis	0.0682581	0.0941937	0.107604	0.365786	1.99668	1.90421	/-0.65229563935, Protopolystoma xenopodis -0.0, | /-0.9936922644, Gyrodactylus bullatarudis \0.65229563935, | /-0.2291265363, Gyrodactylus salaris \0.7738563294, /1 \-0.1366595751, Gyrodactylus kobayashii	/-0.0376845193, Protopolystoma xenopodis -0.0, | /-0.0488005887, Poecilia reticulata \0.0376845193, /0.434 | /-0.0408340476, Carassius auratus \0.0179690796, \-0.0274240084, Salmo salar	no	AB_C
Carassius auratus	Salmo salar	Poecilia reticulata	Gyrodactylus kobayashii	Gyrodactylus salaris	Gyrodactylus bullatarudis	0.107693	0.198757	0.192971	0.365786	1.99668	1.90421	/-0.65229563935, Protopolystoma xenopodis -0.0, | /-0.9936922644, Gyrodactylus bullatarudis \0.65229563935, | /-0.2291265363, Gyrodactylus salaris \0.7738563294, /1 \-0.1366595751, Gyrodactylus kobayashii	/-0.0230426404, Protopolystoma xenopodis -0.0, | /-0.0380435149, Salmo salar \0.0230426404, /0.687 | /-0.050953299, Carassius auratus \0.0186959364, \-0.1420174053, Poecilia reticulata	yes	AB_C
Carassius auratus	Salmo salar	Poecilia reticulata	Gyrodactylus kobayashii	Gyrodactylus salaris	Gyrodactylus bullatarudis	0.00802923	0.0242284	0.0322556	0.365786	1.99668	1.90421	/-0.65229563935, Protopolystoma xenopodis -0.0, | /-0.9936922644, Gyrodactylus bullatarudis \0.65229563935, | /-0.2291265363, Gyrodactylus salaris \0.7738563294, /1 \-0.1366595751, Gyrodactylus kobayashii	/-0.0019196739, Protopolystoma xenopodis -0.0, | /-0.0079702102, Carassius auratus \0.0019196739, | /-0.0242273794, Poecilia reticulata \5.80156e-05, /0.333 \-1e-06, Salmo salar	no	AB_C
Carassius auratus	Salmo salar	Poecilia reticulata	Gyrodactylus kobayashii	Gyrodactylus salaris	Gyrodactylus bullatarudis	0.738913	0.607212	1.01142	0.365786	1.99668	1.90421	/-0.65229563935, Protopolystoma xenopodis -0.0, | /-0.9936922644, Gyrodactylus bullatarudis \0.65229563935, | /-0.2291265363, Gyrodactylus salaris \0.7738563294, /1 \-0.1366595751, Gyrodactylus kobayashii	/-0.2073486787, Protopolystoma xenopodis -0.0, | /-0.4005031152, Carassius auratus \0.2073486787, | /-0.4398573889, Poecilia reticulata \0.171055327, /0.999 \-0.1673548815, Salmo salar	no
Carassius auratus	Salmo salar	Poecilia reticulata	Gyrodactylus kobayashii	Gyrodactylus salaris	Gyrodactylus bullatarudis	0.365703	0.47722	0.556462	0.365786	1.99668	1.90421	/-0.65229563935, Protopolystoma xenopodis -0.0, | /-0.9936922644, Gyrodactylus bullatarudis \0.65229563935, | /-0.2291265363, Gyrodactylus salaris \0.7738563294, /1 \-0.1366595751, Gyrodactylus kobayashii	/-0.1533862124, Protopolystoma xenopodis -0.0, | /-0.2887136158, Poecilia reticulata \0.1533862124, /0.883 | /-0.2224726725, Carassius auratus \0.0452752621, \-0.1432307227, Salmo salar	no	AB_C
Carassius auratus	Salmo salar	Poecilia reticulata	Gyrodactylus kobayashii	Gyrodactylus salaris	Gyrodactylus bullatarudis	0.908793	2.53988	3.19139	0.365786	1.99668	1.90421	/-0.65229563935, Protopolystoma xenopodis -0.0, | /-0.9936922644, Gyrodactylus bullatarudis \0.65229563935, | /-0.2291265363, Gyrodactylus salaris \0.7738563294, /1 \-0.1366595751, Gyrodactylus kobayashii	/-0.17609575265, Protopolystoma xenopodis -0.0, | /-0.6037887805, Carassius auratus \0.17609575265, | /-2.4112374164, Poecilia reticulata \0.1763599448, /0.768 \-0.1286447316, Salmo salar	no	AB_C
Carassius auratus	Salmo salar	Poecilia reticulata	Gyrodactylus kobayashii	Gyrodactylus salaris	Gyrodactylus bullatarudis	0.0840256	0.0955119	0.0978883	0.365786	1.99668	1.90421	/-0.65229563935, Protopolystoma xenopodis -0.0, | /-0.9936922644, Gyrodactylus bullatarudis \0.65229563935, | /-0.2291265363, Gyrodactylus salaris \0.7738563294, /1 \-0.1366595751, Gyrodactylus kobayashii	/-0.0190518455, Protopolystoma xenopodis -0.0, | /-0.0477643117, Poecilia reticulata \0.0190518455, /0.507 | /-0.043201005, Carassius auratus \0.0069230215, \-0.040824594, Salmo salar	no	AB_C
Carassius auratus	Salmo salar	Poecilia reticulata	Gyrodactylus kobayashii	Gyrodactylus salaris	Gyrodactylus bullatarudis	0.200637	0.258432	0.25887	0.365786	1.99668	1.90421	/-0.65229563935, Protopolystoma xenopodis -0.0, | /-0.9936922644, Gyrodactylus bullatarudis \0.65229563935, | /-0.2291265363, Gyrodactylus salaris \0.7738563294, /1 \-0.1366595751, Gyrodactylus kobayashii	/-0.05010801605, Protopolystoma xenopodis -0.0, | /-0.1196622662, Poecilia reticulata \0.05010801605, /0.665 | /-0.1005373805, Carassius auratus \0.0386698536, \-0.100100063, Salmo salar	no	AB_C
Carassius auratus	Salmo salar	Poecilia reticulata	Gyrodactylus kobayashii	Gyrodactylus salaris	Gyrodactylus bullatarudis	0.609677	0.581914	0.601083	0.365786	1.99668	1.90421	/-0.65229563935, Protopolystoma xenopodis -0.0, | /-0.9936922644, Gyrodactylus bullatarudis \0.65229563935, | /-0.2291265363, Gyrodactylus salaris \0.7738563294, /1 \-0.1366595751, Gyrodactylus kobayashii	/-0.11667982575, Protopolystoma xenopodis -0.0, | /-0.2363933504, Salmo salar \0.11667982575, /0.784 | /-0.3144227589, Carassius auratus \0.058860471, \-0.2866604364, Poecilia reticulata	no
Carassius auratus	Salmo salar	Poecilia reticulata	Gyrodactylus kobayashii	Gyrodactylus salaris	Gyrodactylus bullatarudis	0.44027	0.397248	0.317551	0.365786	1.99668	1.90421	/-0.65229563935, Protopolystoma xenopodis -0.0, | /-0.9936922644, Gyrodactylus bullatarudis \0.65229563935, | /-0.2291265363, Gyrodactylus salaris \0.7738563294, /1 \-0.1366595751, Gyrodactylus kobayashii	/-0.0789345432, Protopolystoma xenopodis -0.0, | /-0.175169512, Salmo salar \0.0789345432, /1 | /-0.1802867439, Carassius auratus \0.0848140076, \-0.1372646112, Poecilia reticulata	no
Carassius auratus	Salmo salar	Poecilia reticulata	Gyrodactylus kobayashii	Gyrodactylus salaris	Gyrodactylus bullatarudis	0.203681	0.15232	0.151306	0.365786	1.99668	1.90421	/-0.65229563935, Protopolystoma xenopodis -0.0, | /-0.9936922644, Gyrodactylus bullatarudis \0.65229563935, | /-0.2291265363, Gyrodactylus salaris \0.7738563294, /1 \-0.1366595751, Gyrodactylus kobayashii	/-0.06013653385, Protopolystoma xenopodis -0.0, | /-0.0752938868, Salmo salar \0.06013653385, /0.737 | /-0.1013332646, Carassius auratus \0.0270536476, \-0.0499724634, Poecilia reticulata	no
Carassius auratus	Salmo salar	Poecilia reticulata	Gyrodactylus kobayashii	Gyrodactylus salaris	Gyrodactylus bullatarudis	0.362764	0.353528	0.478343	0.365786	1.99668	1.90421	/-0.65229563935, Protopolystoma xenopodis -0.0, | /-0.9936922644, Gyrodactylus bullatarudis \0.65229563935, | /-0.2291265363, Gyrodactylus salaris \0.7738563294, /1 \-0.1366595751, Gyrodactylus kobayashii	/-0.10867274925, Protopolystoma xenopodis -0.0, | /-0.086726279, Salmo salar \0.10867274925, /0.815 | /-0.2437895208, Carassius auratus \0.0322485614, \-0.234552992, Poecilia reticulata	no
Carassius auratus	Salmo salar	Poecilia reticulata	Gyrodactylus kobayashii	Gyrodactylus salaris	Gyrodactylus bullatarudis	0.700968	0.581063	0.693504	0.365786	1.99668	1.90421	/-0.65229563935, Protopolystoma xenopodis -0.0, | /-0.9936922644, Gyrodactylus bullatarudis \0.65229563935, | /-0.2291265363, Gyrodactylus salaris \0.7738563294, /1 \-0.1366595751, Gyrodactylus kobayashii	/-0.1474453176, Protopolystoma xenopodis -0.0, | /-0.261354324, Salmo salar \0.1474453176, /0.466 | /-0.406704173, Carassius auratus \0.0329090548, \-0.2868000132, Poecilia reticulata	no
Carassius auratus	Salmo salar	Poecilia reticulata	Gyrodactylus kobayashii	Gyrodactylus salaris	Gyrodactylus bullatarudis	1.59764	1.36393	1.58218	0.365786	1.99668	1.90421	/-0.65229563935, Protopolystoma xenopodis -0.0, | /-0.9936922644, Gyrodactylus bullatarudis \0.65229563935, | /-0.2291265363, Gyrodactylus salaris \0.7738563294, /1 \-0.1366595751, Gyrodactylus kobayashii	/-0.3641752051, Protopolystoma xenopodis -0.0, | /-0.6046551852, Carassius auratus \0.3641752051, | /-0.6742311458, Poecilia reticulata \0.3032895816, /1 \-0.6896993497, Salmo salar	no
Carassius auratus	Salmo salar	Poecilia reticulata	Gyrodactylus kobayashii	Gyrodactylus salaris	Gyrodactylus bullatarudis	0.111703	0.111187	0.140464	0.365786	1.99668	1.90421	/-0.65229563935, Protopolystoma xenopodis -0.0, | /-0.9936922644, Gyrodactylus bullatarudis \0.65229563935, | /-0.2291265363, Gyrodactylus salaris \0.7738563294, /1 \-0.1366595751, Gyrodactylus kobayashii	/-0.0221366566, Protopolystoma xenopodis -0.0, | /-0.0299556659, Salmo salar \0.0221366566, /0.908 | /-0.0704906019, Carassius auratus \0.0112572216, \-0.0699738008, Poecilia reticulata	no
Carassius auratus	Salmo salar	Poecilia reticulata	Gyrodactylus kobayashii	Gyrodactylus salaris	Gyrodactylus bullatarudis	0.766803	0.647137	1.24508	0.365786	1.99668	1.90421	/-0.65229563935, Protopolystoma xenopodis -0.0, | /-0.9936922644, Gyrodactylus bullatarudis \0.65229563935, | /-0.2291265363, Gyrodactylus salaris \0.7738563294, /1 \-0.1366595751, Gyrodactylus kobayashii	/-0.2252999155, Protopolystoma xenopodis -0.0, | /-0.4533364196, Poecilia reticulata \0.2252999155, /0.746 | /-0.682374757, Carassius auratus \0.1093724184, \-0.0844280541, Salmo salar	no
Carassius auratus	Salmo salar	Poecilia reticulata	Gyrodactylus kobayashii	Gyrodactylus salaris	Gyrodactylus bullatarudis	0.194485	0.18025	0.180825	0.365786	1.99668	1.90421	/-0.65229563935, Protopolystoma xenopodis -0.0, | /-0.9936922644, Gyrodactylus bullatarudis \0.65229563935, | /-0.2291265363, Gyrodactylus salaris \0.7738563294, /1 \-0.1366595751, Gyrodactylus kobayashii	/-0.06150395215, Protopolystoma xenopodis -0.0, | /-0.0765023601, Salmo salar \0.06150395215, /0.861 | /-0.0975299187, Carassius auratus \0.0204523423, \-0.0832948176, Poecilia reticulata	no
Carassius auratus	Salmo salar	Poecilia reticulata	Gyrodactylus kobayashii	Gyrodactylus salaris	Gyrodactylus bullatarudis	0.318334	0.702349	0.596605	0.365786	1.99668	1.90421	/-0.65229563935, Protopolystoma xenopodis -0.0, | /-0.9936922644, Gyrodactylus bullatarudis \0.65229563935, | /-0.2291265363, Gyrodactylus salaris \0.7738563294, /1 \-0.1366595751, Gyrodactylus kobayashii	/-0.15957442805, Protopolystoma xenopodis -0.0, | /-0.1497894836, Salmo salar \0.15957442805, /0.911 | /-0.1062954031, Carassius auratus \0.062248969, \-0.490310068, Poecilia reticulata	yes	AB_C
Carassius auratus	Salmo salar	Poecilia reticulata	Gyrodactylus kobayashii	Gyrodactylus salaris	Gyrodactylus bullatarudis	0.183758	0.101314	0.126436	0.365786	1.99668	1.90421	/-0.65229563935, Protopolystoma xenopodis -0.0, | /-0.9936922644, Gyrodactylus bullatarudis \0.65229563935, | /-0.2291265363, Gyrodactylus salaris \0.7738563294, /1 \-0.1366595751, Gyrodactylus kobayashii	/-0.00830298715, Protopolystoma xenopodis -0.0, | /-0.0635632161, Carassius auratus \0.00830298715, | /-0.0219961566, Poecilia reticulata \0.0408764647, /0.963 \-0.0793179238, Salmo salar	no
Carassius auratus	Salmo salar	Poecilia reticulata	Gyrodactylus kobayashii	Gyrodactylus salaris	Gyrodactylus bullatarudis	0.250626	0.185071	0.364611	0.365786	1.99668	1.90421	/-0.65229563935, Protopolystoma xenopodis -0.0, | /-0.9936922644, Gyrodactylus bullatarudis \0.65229563935, | /-0.2291265363, Gyrodactylus salaris \0.7738563294, /1 \-0.1366595751, Gyrodactylus kobayashii	/-0.0814417363, Protopolystoma xenopodis -0.0, | /-0.1200267146, Poecilia reticulata \0.0814417363, /0.572 | /-0.2150827669, Carassius auratus \0.0295010817, \-0.0355431404, Salmo salar	no
Carassius auratus	Salmo salar	Poecilia reticulata	Gyrodactylus kobayashii	Gyrodactylus salaris	Gyrodactylus bullatarudis	0.656859	0.551926	0.779908	0.365786	1.99668	1.90421	/-0.65229563935, Protopolystoma xenopodis -0.0, | /-0.9936922644, Gyrodactylus bullatarudis \0.65229563935, | /-0.2291265363, Gyrodactylus salaris \0.7738563294, /1 \-0.1366595751, Gyrodactylus kobayashii	/-0.2198919489, Protopolystoma xenopodis -0.0, | /-0.2766176445, Poecilia reticulata \0.2198919489, /0.513 | /-0.4424202991, Carassius auratus \0.0608696084, \-0.2144387877, Salmo salar	no
Carassius auratus	Salmo salar	Poecilia reticulata	Gyrodactylus kobayashii	Gyrodactylus salaris	Gyrodactylus bullatarudis	0.513624	0.521613	0.701431	0.365786	1.99668	1.90421	/-0.65229563935, Protopolystoma xenopodis -0.0, | /-0.9936922644, Gyrodactylus bullatarudis \0.65229563935, | /-0.2291265363, Gyrodactylus salaris \0.7738563294, /1 \-0.1366595751, Gyrodactylus kobayashii	/-0.12550476115, Protopolystoma xenopodis -0.0, | /-0.2314666395, Carassius auratus \0.12550476115, | /-0.3547101045, Poecilia reticulata \0.1152547237, /1 \-0.1669029746, Salmo salar	no	AB_C
Carassius auratus	Salmo salar	Poecilia reticulata	Gyrodactylus kobayashii	Gyrodactylus salaris	Gyrodactylus bullatarudis	0.408297	0.338487	0.502217	0.365786	1.99668	1.90421	/-0.65229563935, Protopolystoma xenopodis -0.0, | /-0.9936922644, Gyrodactylus bullatarudis \0.65229563935, | /-0.2291265363, Gyrodactylus salaris \0.7738563294, /1 \-0.1366595751, Gyrodactylus kobayashii	/-0.1531730897, Protopolystoma xenopodis -0.0, | /-0.200899511, Carassius auratus \0.1531730897, | /-0.2162036464, Poecilia reticulata \0.0851137811, /0.952 \-0.1222836547, Salmo salar	no
Carassius auratus	Salmo salar	Poecilia reticulata	Gyrodactylus kobayashii	Gyrodactylus salaris	Gyrodactylus bullatarudis	0.951438	0.591106	0.756288	0.365786	1.99668	1.90421	/-0.65229563935, Protopolystoma xenopodis -0.0, | /-0.9936922644, Gyrodactylus bullatarudis \0.65229563935, | /-0.2291265363, Gyrodactylus salaris \0.7738563294, /1 \-0.1366595751, Gyrodactylus kobayashii	/-0.20034068945, Protopolystoma xenopodis -0.0, | /-0.4207135845, Carassius auratus \0.20034068945, | /-0.1979777243, Poecilia reticulata \0.1375962247, /0.991 \-0.3931286408, Salmo salar	no
Carassius auratus	Salmo salar	Poecilia reticulata	Gyrodactylus kobayashii	Gyrodactylus salaris	Gyrodactylus bullatarudis	0.325976	0.407183	0.494706	0.365786	1.99668	1.90421	/-0.65229563935, Protopolystoma xenopodis -0.0, | /-0.9936922644, Gyrodactylus bullatarudis \0.65229563935, | /-0.2291265363, Gyrodactylus salaris \0.7738563294, /1 \-0.1366595751, Gyrodactylus kobayashii	/-0.11951651525, Protopolystoma xenopodis -0.0, | /-0.1727626141, Carassius auratus \0.11951651525, | /-0.2879563634, Poecilia reticulata \0.0339874879, /0.674 \-0.1192262625, Salmo salar	no	AB_C
Carassius auratus	Salmo salar	Poecilia reticulata	Gyrodactylus kobayashii	Gyrodactylus salaris	Gyrodactylus bullatarudis	0.467425	0.521589	0.768318	0.365786	1.99668	1.90421	/-0.65229563935, Protopolystoma xenopodis -0.0, | /-0.9936922644, Gyrodactylus bullatarudis \0.65229563935, | /-0.2291265363, Gyrodactylus salaris \0.7738563294, /1 \-0.1366595751, Gyrodactylus kobayashii	/-0.1044742829, Protopolystoma xenopodis -0.0, | /-0.3414817491, Poecilia reticulata \0.1044742829, /0.788 | /-0.357077161, Carassius auratus \0.0697593141, \-0.1103480484, Salmo salar	no	AB_C
Carassius auratus	Salmo salar	Poecilia reticulata	Gyrodactylus kobayashii	Gyrodactylus salaris	Gyrodactylus bullatarudis	0.713037	0.454975	0.802607	0.365786	1.99668	1.90421	/-0.65229563935, Protopolystoma xenopodis -0.0, | /-0.9936922644, Gyrodactylus bullatarudis \0.65229563935, | /-0.2291265363, Gyrodactylus salaris \0.7738563294, /1 \-0.1366595751, Gyrodactylus kobayashii	/-0.1244763386, Protopolystoma xenopodis -0.0, | /-0.3153349637, Carassius auratus \0.1244763386, | /-0.2722724969, Poecilia reticulata \0.2149996286, /1 \-0.1827022964, Salmo salar	no
Carassius auratus	Salmo salar	Poecilia reticulata	Gyrodactylus kobayashii	Gyrodactylus salaris	Gyrodactylus bullatarudis	0.0368762	0.051364	0.0790577	0.365786	1.99668	1.90421	/-0.65229563935, Protopolystoma xenopodis -0.0, | /-0.9936922644, Gyrodactylus bullatarudis \0.65229563935, | /-0.2291265363, Gyrodactylus salaris \0.7738563294, /1 \-0.1366595751, Gyrodactylus kobayashii	/-0.0069034967, Protopolystoma xenopodis -0.0, | /-0.0467717232, Poecilia reticulata \0.0069034967, /0.333 | /-0.0322849338, Carassius auratus \1e-06, \-0.0045912794, Salmo salar	no	AB_C
Carassius auratus	Salmo salar	Poecilia reticulata	Gyrodactylus kobayashii	Gyrodactylus salaris	Gyrodactylus bullatarudis	0.273839	0.252765	0.346717	0.365786	1.99668	1.90421	/-0.65229563935, Protopolystoma xenopodis -0.0, | /-0.9936922644, Gyrodactylus bullatarudis \0.65229563935, | /-0.2291265363, Gyrodactylus salaris \0.7738563294, /1 \-0.1366595751, Gyrodactylus kobayashii	/-0.0288768247, Protopolystoma xenopodis -0.0, | /-0.1484242282, Carassius auratus \0.0288768247, | /-0.162821467, Poecilia reticulata \0.0354715209, /0.993 \-0.0899434883, Salmo salar	no
Carassius auratus	Salmo salar	Poecilia reticulata	Gyrodactylus kobayashii	Gyrodactylus salaris	Gyrodactylus bullatarudis	0.114575	0.105995	0.135013	0.365786	1.99668	1.90421	/-0.65229563935, Protopolystoma xenopodis -0.0, | /-0.9936922644, Gyrodactylus bullatarudis \0.65229563935, | /-0.2291265363, Gyrodactylus salaris \0.7738563294, /1 \-0.1366595751, Gyrodactylus kobayashii	/-0.05910079475, Protopolystoma xenopodis -0.0, | /-0.0649911183, Carassius auratus \0.05910079475, | /-0.063216391, Poecilia reticulata \0.0068055909, /0.384 \-0.0427781668, Salmo salar	no
Carassius auratus	Salmo salar	Poecilia reticulata	Gyrodactylus kobayashii	Gyrodactylus salaris	Gyrodactylus bullatarudis	0.329602	0.530285	0.605032	0.365786	1.99668	1.90421	/-0.65229563935, Protopolystoma xenopodis -0.0, | /-0.9936922644, Gyrodactylus bullatarudis \0.65229563935, | /-0.2291265363, Gyrodactylus salaris \0.7738563294, /1 \-0.1366595751, Gyrodactylus kobayashii	/-0.071098146, Protopolystoma xenopodis -0.0, | /-0.1758604263, Carassius auratus \0.071098146, | /-0.402858044, Poecilia reticulata \0.0263138929, /0.705 \-0.1274272536, Salmo salar	no	AB_C
Carassius auratus	Salmo salar	Poecilia reticulata	Gyrodactylus kobayashii	Gyrodactylus salaris	Gyrodactylus bullatarudis	0.158717	0.202802	0.203125	0.365786	1.99668	1.90421	/-0.65229563935, Protopolystoma xenopodis -0.0, | /-0.9936922644, Gyrodactylus bullatarudis \0.65229563935, | /-0.2291265363, Gyrodactylus salaris \0.7738563294, /1 \-0.1366595751, Gyrodactylus kobayashii	/-0.08396247705, Protopolystoma xenopodis -0.0, | /-0.0614560375, Salmo salar \0.08396247705, /0.576 | /-0.0795201073, Carassius auratus \0.017741044, \-0.1236046768, Poecilia reticulata	no	AB_C
Carassius auratus	Salmo salar	Poecilia reticulata	Gyrodactylus kobayashii	Gyrodactylus salaris	Gyrodactylus bullatarudis	0.0804379	0.0948226	0.110774	0.365786	1.99668	1.90421	/-0.65229563935, Protopolystoma xenopodis -0.0, | /-0.9936922644, Gyrodactylus bullatarudis \0.65229563935, | /-0.2291265363, Gyrodactylus salaris \0.7738563294, /1 \-0.1366595751, Gyrodactylus kobayashii	/-0.01093451315, Protopolystoma xenopodis -0.0, | /-0.0402062456, Carassius auratus \0.01093451315, | /-0.0625792933, Poecilia reticulata \0.0079883654, /0.927 \-0.0322433157, Salmo salar	no	AB_C
Carassius auratus	Salmo salar	Poecilia reticulata	Gyrodactylus kobayashii	Gyrodactylus salaris	Gyrodactylus bullatarudis	0.488273	0.780115	0.668389	0.365786	1.99668	1.90421	/-0.65229563935, Protopolystoma xenopodis -0.0, | /-0.9936922644, Gyrodactylus bullatarudis \0.65229563935, | /-0.2291265363, Gyrodactylus salaris \0.7738563294, /1 \-0.1366595751, Gyrodactylus kobayashii	/-0.15141835875, Protopolystoma xenopodis -0.0, | /-0.4049394063, Poecilia reticulata \0.15141835875, /0.996 | /-0.1882730522, Carassius auratus \0.0751761541, \-0.2999997083, Salmo salar	yes	AB_C
Carassius auratus	Salmo salar	Poecilia reticulata	Gyrodactylus kobayashii	Gyrodactylus salaris	Gyrodactylus bullatarudis	0.146475	0.0753783	0.156991	0.365786	1.99668	1.90421	/-0.65229563935, Protopolystoma xenopodis -0.0, | /-0.9936922644, Gyrodactylus bullatarudis \0.65229563935, | /-0.2291265363, Gyrodactylus salaris \0.7738563294, /1 \-0.1366595751, Gyrodactylus kobayashii	/-0.0215047592, Protopolystoma xenopodis -0.0, | /-0.1039336027, Carassius auratus \0.0215047592, | /-0.0429471592, Poecilia reticulata \0.0101101715, /0.957 \-0.0324311204, Salmo salar	no
Carassius auratus	Salmo salar	Poecilia reticulata	Gyrodactylus kobayashii	Gyrodactylus salaris	Gyrodactylus bullatarudis	0.956793	0.800796	1.09993	0.365786	1.99668	1.90421	/-0.65229563935, Protopolystoma xenopodis -0.0, | /-0.9936922644, Gyrodactylus bullatarudis \0.65229563935, | /-0.2291265363, Gyrodactylus salaris \0.7738563294, /1 \-0.1366595751, Gyrodactylus kobayashii	/-0.36102645945, Protopolystoma xenopodis -0.0, | /-0.1964716664, Salmo salar \0.36102645945, /0.92 | /-0.6279630199, Carassius auratus \0.1323579426, \-0.4719668133, Poecilia reticulata	no
Carassius auratus	Salmo salar	Poecilia reticulata	Gyrodactylus kobayashii	Gyrodactylus salaris	Gyrodactylus bullatarudis	0.248609	0.165128	0.285351	0.365786	1.99668	1.90421	/-0.65229563935, Protopolystoma xenopodis -0.0, | /-0.9936922644, Gyrodactylus bullatarudis \0.65229563935, | /-0.2291265363, Gyrodactylus salaris \0.7738563294, /1 \-0.1366595751, Gyrodactylus kobayashii	/-0.0301467143, Protopolystoma xenopodis -0.0, | /-0.1288437375, Carassius auratus \0.0301467143, | /-0.1009344869, Poecilia reticulata \0.0555723955, /1 \-0.064193153, Salmo salar	no
Carassius auratus	Salmo salar	Poecilia reticulata	Gyrodactylus kobayashii	Gyrodactylus salaris	Gyrodactylus bullatarudis	2.03411	0.884326	2.20206	0.365786	1.99668	1.90421	/-0.65229563935, Protopolystoma xenopodis -0.0, | /-0.9936922644, Gyrodactylus bullatarudis \0.65229563935, | /-0.2291265363, Gyrodactylus salaris \0.7738563294, /1 \-0.1366595751, Gyrodactylus kobayashii	/-0.22816127775, Protopolystoma xenopodis -0.0, | /-1.4539717754, Carassius auratus \0.22816127775, | /-0.5261399194, Poecilia reticulata \0.2219484371, /0.969 \-0.3581856809, Salmo salar	no
Carassius auratus	Salmo salar	Poecilia reticulata	Gyrodactylus kobayashii	Gyrodactylus salaris	Gyrodactylus bullatarudis	0.433004	0.285338	0.578271	0.365786	1.99668	1.90421	/-0.65229563935, Protopolystoma xenopodis -0.0, | /-0.9936922644, Gyrodactylus bullatarudis \0.65229563935, | /-0.2291265363, Gyrodactylus salaris \0.7738563294, /1 \-0.1366595751, Gyrodactylus kobayashii	/-0.11504057045, Protopolystoma xenopodis -0.0, | /-0.2535686312, Carassius auratus \0.11504057045, | /-0.2153022907, Poecilia reticulata \0.1094003982, /1 \-0.0700354665, Salmo salar	no
Carassius auratus	Salmo salar	Poecilia reticulata	Gyrodactylus kobayashii	Gyrodactylus salaris	Gyrodactylus bullatarudis	0.312848	0.422873	0.47488	0.365786	1.99668	1.90421	/-0.65229563935, Protopolystoma xenopodis -0.0, | /-0.9936922644, Gyrodactylus bullatarudis \0.65229563935, | /-0.2291265363, Gyrodactylus salaris \0.7738563294, /1 \-0.1366595751, Gyrodactylus kobayashii	/-0.1345275875, Protopolystoma xenopodis -0.0, | /-0.1228676389, Carassius auratus \0.1345275875, | /-0.2924526821, Poecilia reticulata \0.0595592196, /1 \-0.1304207262, Salmo salar	no	AB_C
Carassius auratus	Salmo salar	Poecilia reticulata	Gyrodactylus kobayashii	Gyrodactylus salaris	Gyrodactylus bullatarudis	0.492019	0.335229	0.614338	0.365786	1.99668	1.90421	/-0.65229563935, Protopolystoma xenopodis -0.0, | /-0.9936922644, Gyrodactylus bullatarudis \0.65229563935, | /-0.2291265363, Gyrodactylus salaris \0.7738563294, /1 \-0.1366595751, Gyrodactylus kobayashii	/-0.095125197, Protopolystoma xenopodis -0.0, | /-0.3024155753, Carassius auratus \0.095125197, | /-0.228773612, Poecilia reticulata \0.0831486618, /0.967 \-0.1064551827, Salmo salar	no
Carassius auratus	Salmo salar	Poecilia reticulata	Gyrodactylus kobayashii	Gyrodactylus salaris	Gyrodactylus bullatarudis	0.170524	0.210931	0.241606	0.365786	1.99668	1.90421	/-0.65229563935, Protopolystoma xenopodis -0.0, | /-0.9936922644, Gyrodactylus bullatarudis \0.65229563935, | /-0.2291265363, Gyrodactylus salaris \0.7738563294, /1 \-0.1366595751, Gyrodactylus kobayashii	/-0.09347185475, Protopolystoma xenopodis -0.0, | /-0.0589189323, Carassius auratus \0.09347185475, | /-0.1410068392, Poecilia reticulata \0.0416807202, /0.993 \-0.0699242866, Salmo salar	no	AB_C
Carassius auratus	Salmo salar	Poecilia reticulata	Gyrodactylus kobayashii	Gyrodactylus salaris	Gyrodactylus bullatarudis	0.166258	0.112289	0.169801	0.365786	1.99668	1.90421	/-0.65229563935, Protopolystoma xenopodis -0.0, | /-0.9936922644, Gyrodactylus bullatarudis \0.65229563935, | /-0.2291265363, Gyrodactylus salaris \0.7738563294, /1 \-0.1366595751, Gyrodactylus kobayashii	/-0.0499416664, Protopolystoma xenopodis -0.0, | /-0.0387088874, Salmo salar \0.0499416664, /0.967 | /-0.1118849796, Carassius auratus \0.0156642896, \-0.0579156513, Poecilia reticulata	no
Carassius auratus	Salmo salar	Poecilia reticulata	Gyrodactylus kobayashii	Gyrodactylus salaris	Gyrodactylus bullatarudis	0.411944	0.461937	0.63973	0.365786	1.99668	1.90421	/-0.65229563935, Protopolystoma xenopodis -0.0, | /-0.9936922644, Gyrodactylus bullatarudis \0.65229563935, | /-0.2291265363, Gyrodactylus salaris \0.7738563294, /1 \-0.1366595751, Gyrodactylus kobayashii	/-0.1412743757, Protopolystoma xenopodis -0.0, | /-0.2853417365, Poecilia reticulata \0.1412743757, /0.842 | /-0.2948682616, Carassius auratus \0.0595195187, \-0.1170753311, Salmo salar	no	AB_C
Carassius auratus	Salmo salar	Poecilia reticulata	Gyrodactylus kobayashii	Gyrodactylus salaris	Gyrodactylus bullatarudis	0.613984	0.666705	0.840151	0.365786	1.99668	1.90421	/-0.65229563935, Protopolystoma xenopodis -0.0, | /-0.9936922644, Gyrodactylus bullatarudis \0.65229563935, | /-0.2291265363, Gyrodactylus salaris \0.7738563294, /1 \-0.1366595751, Gyrodactylus kobayashii	/-0.0910163694, Protopolystoma xenopodis -0.0, | /-0.4117787676, Poecilia reticulata \0.0910163694, /0.682 | /-0.3937144219, Carassius auratus \0.0346574105, \-0.2202692618, Salmo salar	no	AB_C
Carassius auratus	Salmo salar	Poecilia reticulata	Gyrodactylus kobayashii	Gyrodactylus salaris	Gyrodactylus bullatarudis	0.755986	0.689767	0.792929	0.365786	1.99668	1.90421	/-0.65229563935, Protopolystoma xenopodis -0.0, | /-0.9936922644, Gyrodactylus bullatarudis \0.65229563935, | /-0.2291265363, Gyrodactylus salaris \0.7738563294, /1 \-0.1366595751, Gyrodactylus kobayashii	/-0.2362579312, Protopolystoma xenopodis -0.0, | /-0.3244025605, Carassius auratus \0.2362579312, | /-0.363355087, Poecilia reticulata \0.1051713372, /0.994 \-0.3264121373, Salmo salar	no
Carassius auratus	Salmo salar	Poecilia reticulata	Gyrodactylus kobayashii	Gyrodactylus salaris	Gyrodactylus bullatarudis	0.134982	0.115084	0.12817	0.365786	1.99668	1.90421	/-0.65229563935, Protopolystoma xenopodis -0.0, | /-0.9936922644, Gyrodactylus bullatarudis \0.65229563935, | /-0.2291265363, Gyrodactylus salaris \0.7738563294, /1 \-0.1366595751, Gyrodactylus kobayashii	/-0.02945248605, Protopolystoma xenopodis -0.0, | /-0.0614357513, Carassius auratus \0.02945248605, | /-0.0541359789, Poecilia reticulata \0.0125981918, /0.733 \-0.0609476376, Salmo salar	no
Carassius auratus	Salmo salar	Poecilia reticulata	Gyrodactylus kobayashii	Gyrodactylus salaris	Gyrodactylus bullatarudis	0.10351	0.0941148	0.0955747	0.365786	1.99668	1.90421	/-0.65229563935, Protopolystoma xenopodis -0.0, | /-0.9936922644, Gyrodactylus bullatarudis \0.65229563935, | /-0.2291265363, Gyrodactylus salaris \0.7738563294, /1 \-0.1366595751, Gyrodactylus kobayashii	/-0.0315119743, Protopolystoma xenopodis -0.0, | /-0.0342296992, Poecilia reticulata \0.0315119743, /0.632 | /-0.0524848742, Carassius auratus \0.0088601573, \-0.0510249907, Salmo salar	no
Carassius auratus	Salmo salar	Poecilia reticulata	Gyrodactylus kobayashii	Gyrodactylus salaris	Gyrodactylus bullatarudis	0.753745	0.751346	0.758048	0.365786	1.99668	1.90421	/-0.65229563935, Protopolystoma xenopodis -0.0, | /-0.9936922644, Gyrodactylus bullatarudis \0.65229563935, | /-0.2291265363, Gyrodactylus salaris \0.7738563294, /1 \-0.1366595751, Gyrodactylus kobayashii	/-0.24678046385, Protopolystoma xenopodis -0.0, | /-0.2869403323, Carassius auratus \0.24678046385, | /-0.3778247594, Poecilia reticulata \0.093283234, /0.915 \-0.3735210406, Salmo salar	no
Carassius auratus	Salmo salar	Poecilia reticulata	Gyrodactylus kobayashii	Gyrodactylus salaris	Gyrodactylus bullatarudis	0.204919	0.0898893	0.142185	0.365786	1.99668	1.90421	/-0.65229563935, Protopolystoma xenopodis -0.0, | /-0.9936922644, Gyrodactylus bullatarudis \0.65229563935, | /-0.2291265363, Gyrodactylus salaris \0.7738563294, /1 \-0.1366595751, Gyrodactylus kobayashii	/-0.0282115459, Protopolystoma xenopodis -0.0, | /-0.0779137238, Carassius auratus \0.0282115459, | /-0.0135776792, Poecilia reticulata \0.0506939252, /0.999 \-0.0763115961, Salmo salar	no
Carassius auratus	Salmo salar	Poecilia reticulata	Gyrodactylus kobayashii	Gyrodactylus salaris	Gyrodactylus bullatarudis	0.40468	0.422264	0.500667	0.365786	1.99668	1.90421	/-0.65229563935, Protopolystoma xenopodis -0.0, | /-0.9936922644, Gyrodactylus bullatarudis \0.65229563935, | /-0.2291265363, Gyrodactylus salaris \0.7738563294, /1 \-0.1366595751, Gyrodactylus kobayashii	/-0.13845354425, Protopolystoma xenopodis -0.0, | /-0.1141088929, Salmo salar \0.13845354425, /0.745 | /-0.2415412281, Carassius auratus \0.0490302103, \-0.2591253464, Poecilia reticulata	no	AB_C
Carassius auratus	Salmo salar	Poecilia reticulata	Gyrodactylus kobayashii	Gyrodactylus salaris	Gyrodactylus bullatarudis	0.305857	0.287196	0.391082	0.365786	1.99668	1.90421	/-0.65229563935, Protopolystoma xenopodis -0.0, | /-0.9936922644, Gyrodactylus bullatarudis \0.65229563935, | /-0.2291265363, Gyrodactylus salaris \0.7738563294, /1 \-0.1366595751, Gyrodactylus kobayashii	/-0.16596116735, Protopolystoma xenopodis -0.0, | /-0.1323219291, Carassius auratus \0.16596116735, | /-0.1862105502, Poecilia reticulata \0.0725498521, /0.987 \-0.1009852505, Salmo salar	no
Carassius auratus	Salmo salar	Poecilia reticulata	Gyrodactylus kobayashii	Gyrodactylus salaris	Gyrodactylus bullatarudis	0.506428	0.381765	0.610353	0.365786	1.99668	1.90421	/-0.65229563935, Protopolystoma xenopodis -0.0, | /-0.9936922644, Gyrodactylus bullatarudis \0.65229563935, | /-0.2291265363, Gyrodactylus salaris \0.7738563294, /1 \-0.1366595751, Gyrodactylus kobayashii	/-0.2104598722, Protopolystoma xenopodis -0.0, | /-0.2636298976, Carassius auratus \0.2104598722, | /-0.2428445804, Poecilia reticulata \0.1038780313, /1 \-0.138919927, Salmo salar	no
Carassius auratus	Salmo salar	Poecilia reticulata	Gyrodactylus kobayashii	Gyrodactylus salaris	Gyrodactylus bullatarudis	0.654195	0.875647	0.889652	0.365786	1.99668	1.90421	/-0.65229563935, Protopolystoma xenopodis -0.0, | /-0.9936922644, Gyrodactylus bullatarudis \0.65229563935, | /-0.2291265363, Gyrodactylus salaris \0.7738563294, /1 \-0.1366595751, Gyrodactylus kobayashii	/-0.15474957335, Protopolystoma xenopodis -0.0, | /-0.2164735319, Salmo salar \0.15474957335, /0.757 | /-0.3340998177, Carassius auratus \0.1036217424, \-0.5555516896, Poecilia reticulata	no	AB_C
Carassius auratus	Salmo salar	Poecilia reticulata	Gyrodactylus kobayashii	Gyrodactylus salaris	Gyrodactylus bullatarudis	0.0333528	0.0716817	0.0874175	0.365786	1.99668	1.90421	/-0.65229563935, Protopolystoma xenopodis -0.0, | /-0.9936922644, Gyrodactylus bullatarudis \0.65229563935, | /-0.2291265363, Gyrodactylus salaris \0.7738563294, /1 \-0.1366595751, Gyrodactylus kobayashii	/-0.01790710965, Protopolystoma xenopodis -0.0, | /-0.0510738414, Poecilia reticulata \0.01790710965, /0.994 | /-0.0245443076, Carassius auratus \0.01179934, \-0.0088085422, Salmo salar	no	AB_C
Carassius auratus	Salmo salar	Poecilia reticulata	Gyrodactylus kobayashii	Gyrodactylus salaris	Gyrodactylus bullatarudis	0.363353	0.522703	0.364943	0.365786	1.99668	1.90421	/-0.65229563935, Protopolystoma xenopodis -0.0, | /-0.9936922644, Gyrodactylus bullatarudis \0.65229563935, | /-0.2291265363, Gyrodactylus salaris \0.7738563294, /1 \-0.1366595751, Gyrodactylus kobayashii	/-0.13291780745, Protopolystoma xenopodis -0.0, | /-0.1934672102, Salmo salar \0.13291780745, /0.994 | /-0.1027964865, Carassius auratus \0.067088828, \-0.262146503, Poecilia reticulata	yes	AB_C
Carassius auratus	Salmo salar	Poecilia reticulata	Gyrodactylus kobayashii	Gyrodactylus salaris	Gyrodactylus bullatarudis	0.46304	0.490974	0.634815	0.365786	1.99668	1.90421	/-0.65229563935, Protopolystoma xenopodis -0.0, | /-0.9936922644, Gyrodactylus bullatarudis \0.65229563935, | /-0.2291265363, Gyrodactylus salaris \0.7738563294, /1 \-0.1366595751, Gyrodactylus kobayashii	/-0.1643036801, Protopolystoma xenopodis -0.0, | /-0.2641785096, Carassius auratus \0.1643036801, | /-0.3313748576, Poecilia reticulata \0.0392618536, /0.686 \-0.1595993454, Salmo salar	no	AB_C
Carassius auratus	Salmo salar	Poecilia reticulata	Gyrodactylus kobayashii	Gyrodactylus salaris	Gyrodactylus bullatarudis	0.071583	0.274822	0.238279	0.365786	1.99668	1.90421	/-0.65229563935, Protopolystoma xenopodis -0.0, | /-0.9936922644, Gyrodactylus bullatarudis \0.65229563935, | /-0.2291265363, Gyrodactylus salaris \0.7738563294, /1 \-0.1366595751, Gyrodactylus kobayashii	/-0.0712766676, Protopolystoma xenopodis -0.0, | /-0.0282990972, Salmo salar \0.0712766676, /0.714 | /-0.0175197837, Carassius auratus \0.0257641153, \-0.2207588496, Poecilia reticulata	yes	AB_C
Carassius auratus	Salmo salar	Poecilia reticulata	Gyrodactylus kobayashii	Gyrodactylus salaris	Gyrodactylus bullatarudis	0.199499	0.185428	0.259554	0.365786	1.99668	1.90421	/-0.65229563935, Protopolystoma xenopodis -0.0, | /-0.9936922644, Gyrodactylus bullatarudis \0.65229563935, | /-0.2291265363, Gyrodactylus salaris \0.7738563294, /1 \-0.1366595751, Gyrodactylus kobayashii	/-0.03567487575, Protopolystoma xenopodis -0.0, | /-0.0529152975, Salmo salar \0.03567487575, /0.751 | /-0.1368125343, Carassius auratus \0.0097709854, \-0.1227416119, Poecilia reticulata	no
Carassius auratus	Salmo salar	Poecilia reticulata	Gyrodactylus kobayashii	Gyrodactylus salaris	Gyrodactylus bullatarudis	0.670743	0.594857	0.792931	0.365786	1.99668	1.90421	/-0.65229563935, Protopolystoma xenopodis -0.0, | /-0.9936922644, Gyrodactylus bullatarudis \0.65229563935, | /-0.2291265363, Gyrodactylus salaris \0.7738563294, /1 \-0.1366595751, Gyrodactylus kobayashii	/-0.23867347635, Protopolystoma xenopodis -0.0, | /-0.3279721388, Carassius auratus \0.23867347635, | /-0.3585224611, Poecilia reticulata \0.1064365821, /0.999 \-0.2363346954, Salmo salar	no
Carassius auratus	Salmo salar	Poecilia reticulata	Gyrodactylus kobayashii	Gyrodactylus salaris	Gyrodactylus bullatarudis	1.94512	2.13853	2.16635	0.365786	1.99668	1.90421	/-0.65229563935, Protopolystoma xenopodis -0.0, | /-0.9936922644, Gyrodactylus bullatarudis \0.65229563935, | /-0.2291265363, Gyrodactylus salaris \0.7738563294, /1 \-0.1366595751, Gyrodactylus kobayashii	/-0.44410571635, Protopolystoma xenopodis -0.0, | /-0.7421776443, Carassius auratus \0.44410571635, | /-1.1798831899, Poecilia reticulata \0.2442911951, /0.996 \-0.9586485125, Salmo salar	no	AB_C
Carassius auratus	Salmo salar	Poecilia reticulata	Gyrodactylus kobayashii	Gyrodactylus salaris	Gyrodactylus bullatarudis	0.530014	0.402797	0.673265	0.365786	1.99668	1.90421	/-0.65229563935, Protopolystoma xenopodis -0.0, | /-0.9936922644, Gyrodactylus bullatarudis \0.65229563935, | /-0.2291265363, Gyrodactylus salaris \0.7738563294, /1 \-0.1366595751, Gyrodactylus kobayashii	/-0.1584692718, Protopolystoma xenopodis -0.0, | /-0.2416976613, Poecilia reticulata \0.1584692718, /0.408 | /-0.4002405376, Carassius auratus \0.0313267746, \-0.1297730507, Salmo salar	no
Carassius auratus	Salmo salar	Poecilia reticulata	Gyrodactylus kobayashii	Gyrodactylus salaris	Gyrodactylus bullatarudis	1.73981	1.12214	2.62186	0.365786	1.99668	1.90421	/-0.65229563935, Protopolystoma xenopodis -0.0, | /-0.9936922644, Gyrodactylus bullatarudis \0.65229563935, | /-0.2291265363, Gyrodactylus salaris \0.7738563294, /1 \-0.1366595751, Gyrodactylus kobayashii	/-0.4537916384, Protopolystoma xenopodis -0.0, | /-1.3329435629, Carassius auratus \0.4537916384, | /-1.0020936193, Poecilia reticulata \0.2868195938, /0.826 \-0.1200491761, Salmo salar	no
Carassius auratus	Salmo salar	Poecilia reticulata	Gyrodactylus kobayashii	Gyrodactylus salaris	Gyrodactylus bullatarudis	0.219459	0.348902	0.370153	0.365786	1.99668	1.90421	/-0.65229563935, Protopolystoma xenopodis -0.0, | /-0.9936922644, Gyrodactylus bullatarudis \0.65229563935, | /-0.2291265363, Gyrodactylus salaris \0.7738563294, /1 \-0.1366595751, Gyrodactylus kobayashii	/-0.0488837717, Protopolystoma xenopodis -0.0, | /-0.2259598079, Poecilia reticulata \0.0488837717, /0.634 | /-0.1203555197, Carassius auratus \0.0238381577, \-0.0991038793, Salmo salar	no	AB_C
Carassius auratus	Salmo salar	Poecilia reticulata	Gyrodactylus kobayashii	Gyrodactylus salaris	Gyrodactylus bullatarudis	0.219958	0.320674	0.329805	0.365786	1.99668	1.90421	/-0.65229563935, Protopolystoma xenopodis -0.0, | /-0.9936922644, Gyrodactylus bullatarudis \0.65229563935, | /-0.2291265363, Gyrodactylus salaris \0.7738563294, /1 \-0.1366595751, Gyrodactylus kobayashii	/-0.12116131855, Protopolystoma xenopodis -0.0, | /-0.143353631, Poecilia reticulata \0.12116131855, /0.993 | /-0.1145446833, Carassius auratus \0.0719071299, \-0.1054129629, Salmo salar	no	AB_C
Carassius auratus	Salmo salar	Poecilia reticulata	Gyrodactylus kobayashii	Gyrodactylus salaris	Gyrodactylus bullatarudis	0.186286	0.287141	0.334201	0.365786	1.99668	1.90421	/-0.65229563935, Protopolystoma xenopodis -0.0, | /-0.9936922644, Gyrodactylus bullatarudis \0.65229563935, | /-0.2291265363, Gyrodactylus salaris \0.7738563294, /1 \-0.1366595751, Gyrodactylus kobayashii	/-0.0898063302, Protopolystoma xenopodis -0.0, | /-0.0635196908, Carassius auratus \0.0898063302, | /-0.2175278569, Poecilia reticulata \0.0531535027, /0.965 \-0.0696127274, Salmo salar	no	AB_C
Carassius auratus	Salmo salar	Poecilia reticulata	Gyrodactylus kobayashii	Gyrodactylus salaris	Gyrodactylus bullatarudis	0.136985	0.140803	0.196238	0.365786	1.99668	1.90421	/-0.65229563935, Protopolystoma xenopodis -0.0, | /-0.9936922644, Gyrodactylus bullatarudis \0.65229563935, | /-0.2291265363, Gyrodactylus salaris \0.7738563294, /1 \-0.1366595751, Gyrodactylus kobayashii	/-0.0145375463, Protopolystoma xenopodis -0.0, | /-0.0654887548, Carassius auratus \0.0145375463, | /-0.1000275198, Poecilia reticulata \0.0307213733, /0.903 \-0.0407753663, Salmo salar	no	AB_C
Carassius auratus	Salmo salar	Poecilia reticulata	Gyrodactylus kobayashii	Gyrodactylus salaris	Gyrodactylus bullatarudis	0.598634	0.302299	0.617062	0.365786	1.99668	1.90421	/-0.65229563935, Protopolystoma xenopodis -0.0, | /-0.9936922644, Gyrodactylus bullatarudis \0.65229563935, | /-0.2291265363, Gyrodactylus salaris \0.7738563294, /1 \-0.1366595751, Gyrodactylus kobayashii	/-0.0808945349, Protopolystoma xenopodis -0.0, | /-0.3048825324, Carassius auratus \0.0808945349, | /-0.1603634628, Poecilia reticulata \0.1518155402, /1 \-0.141936035, Salmo salar	no
Carassius auratus	Salmo salar	Poecilia reticulata	Gyrodactylus kobayashii	Gyrodactylus salaris	Gyrodactylus bullatarudis	0.167932	0.122778	0.151767	0.365786	1.99668	1.90421	/-0.65229563935, Protopolystoma xenopodis -0.0, | /-0.9936922644, Gyrodactylus bullatarudis \0.65229563935, | /-0.2291265363, Gyrodactylus salaris \0.7738563294, /1 \-0.1366595751, Gyrodactylus kobayashii	/-0.0505545715, Protopolystoma xenopodis -0.0, | /-0.0720673093, Carassius auratus \0.0505545715, | /-0.0533066206, Poecilia reticulata \0.0263933341, /1 \-0.0694718197, Salmo salar	no
Carassius auratus	Salmo salar	Poecilia reticulata	Gyrodactylus kobayashii	Gyrodactylus salaris	Gyrodactylus bullatarudis	0.562849	0.441059	0.468673	0.365786	1.99668	1.90421	/-0.65229563935, Protopolystoma xenopodis -0.0, | /-0.9936922644, Gyrodactylus bullatarudis \0.65229563935, | /-0.2291265363, Gyrodactylus salaris \0.7738563294, /1 \-0.1366595751, Gyrodactylus kobayashii	/-0.16064084615, Protopolystoma xenopodis -0.0, | /-0.1909904169, Salmo salar \0.16064084615, /0.632 | /-0.2952309645, Carassius auratus \0.0766271351, \-0.1734418963, Poecilia reticulata	no
Carassius auratus	Salmo salar	Poecilia reticulata	Gyrodactylus kobayashii	Gyrodactylus salaris	Gyrodactylus bullatarudis	0.631209	0.458414	0.669824	0.365786	1.99668	1.90421	/-0.65229563935, Protopolystoma xenopodis -0.0, | /-0.9936922644, Gyrodactylus bullatarudis \0.65229563935, | /-0.2291265363, Gyrodactylus salaris \0.7738563294, /1 \-0.1366595751, Gyrodactylus kobayashii	/-0.16699798185, Protopolystoma xenopodis -0.0, | /-0.331574236, Carassius auratus \0.16699798185, | /-0.2485144806, Poecilia reticulata \0.0897353959, /1 \-0.2098991455, Salmo salar	no
Carassius auratus	Salmo salar	Poecilia reticulata	Gyrodactylus kobayashii	Gyrodactylus salaris	Gyrodactylus bullatarudis	0.442569	0.485957	0.706001	0.365786	1.99668	1.90421	/-0.65229563935, Protopolystoma xenopodis -0.0, | /-0.9936922644, Gyrodactylus bullatarudis \0.65229563935, | /-0.2291265363, Gyrodactylus salaris \0.7738563294, /1 \-0.1366595751, Gyrodactylus kobayashii	/-0.10813011075, Protopolystoma xenopodis -0.0, | /-0.3147861615, Poecilia reticulata \0.10813011075, /0.941 | /-0.3313064728, Carassius auratus \0.0599083652, \-0.1112622952, Salmo salar	no	AB_C
Carassius auratus	Salmo salar	Poecilia reticulata	Gyrodactylus kobayashii	Gyrodactylus salaris	Gyrodactylus bullatarudis	0.999137	0.893546	0.969669	0.365786	1.99668	1.90421	/-0.65229563935, Protopolystoma xenopodis -0.0, | /-0.9936922644, Gyrodactylus bullatarudis \0.65229563935, | /-0.2291265363, Gyrodactylus salaris \0.7738563294, /1 \-0.1366595751, Gyrodactylus kobayashii	/-0.32575451365, Protopolystoma xenopodis -0.0, | /-0.3907885584, Salmo salar \0.32575451365, /0.396 | /-0.5376302909, Carassius auratus \0.0707184968, \-0.4320384825, Poecilia reticulata	no
Carassius auratus	Salmo salar	Poecilia reticulata	Gyrodactylus kobayashii	Gyrodactylus salaris	Gyrodactylus bullatarudis	0.696351	0.436617	0.757026	0.365786	1.99668	1.90421	/-0.65229563935, Protopolystoma xenopodis -0.0, | /-0.9936922644, Gyrodactylus bullatarudis \0.65229563935, | /-0.2291265363, Gyrodactylus salaris \0.7738563294, /1 \-0.1366595751, Gyrodactylus kobayashii	/-0.14277605905, Protopolystoma xenopodis -0.0, | /-0.3345951858, Carassius auratus \0.14277605905, | /-0.248646301, Poecilia reticulata \0.1737848214, /1 \-0.1879711953, Salmo salar	no
Carassius auratus	Salmo salar	Poecilia reticulata	Gyrodactylus kobayashii	Gyrodactylus salaris	Gyrodactylus bullatarudis	0.0218568	0.0217016	0.0216347	0.365786	1.99668	1.90421	/-0.65229563935, Protopolystoma xenopodis -0.0, | /-0.9936922644, Gyrodactylus bullatarudis \0.65229563935, | /-0.2291265363, Gyrodactylus salaris \0.7738563294, /1 \-0.1366595751, Gyrodactylus kobayashii	/-0.01652445905, Protopolystoma xenopodis -0.0, | /-0.0054905321, Poecilia reticulata \0.01652445905, /0.798 | /-0.0108949349, Carassius auratus \0.0052492378, \-0.0109618636, Salmo salar	no
Carassius auratus	Salmo salar	Poecilia reticulata	Gyrodactylus kobayashii	Gyrodactylus salaris	Gyrodactylus bullatarudis	0.188678	0.15911	0.199066	0.365786	1.99668	1.90421	/-0.65229563935, Protopolystoma xenopodis -0.0, | /-0.9936922644, Gyrodactylus bullatarudis \0.65229563935, | /-0.2291265363, Gyrodactylus salaris \0.7738563294, /1 \-0.1366595751, Gyrodactylus kobayashii	/-0.0604709139, Protopolystoma xenopodis -0.0, | /-0.0971145783, Carassius auratus \0.0604709139, | /-0.0847495818, Poecilia reticulata \0.0172022506, /0.928 \-0.074360895, Salmo salar	no
Carassius auratus	Salmo salar	Poecilia reticulata	Gyrodactylus kobayashii	Gyrodactylus salaris	Gyrodactylus bullatarudis	0.35811	0.241583	0.464203	0.365786	1.99668	1.90421	/-0.65229563935, Protopolystoma xenopodis -0.0, | /-0.9936922644, Gyrodactylus bullatarudis \0.65229563935, | /-0.2291265363, Gyrodactylus salaris \0.7738563294, /1 \-0.1366595751, Gyrodactylus kobayashii	/-0.13134803355, Protopolystoma xenopodis -0.0, | /-0.1931118357, Carassius auratus \0.13134803355, | /-0.1738375829, Poecilia reticulata \0.0972530962, /1 \-0.0677450774, Salmo salar	no
Carassius auratus	Salmo salar	Poecilia reticulata	Gyrodactylus kobayashii	Gyrodactylus salaris	Gyrodactylus bullatarudis	0.0596622	0.0584119	0.0717782	0.365786	1.99668	1.90421	/-0.65229563935, Protopolystoma xenopodis -0.0, | /-0.9936922644, Gyrodactylus bullatarudis \0.65229563935, | /-0.2291265363, Gyrodactylus salaris \0.7738563294, /1 \-0.1366595751, Gyrodactylus kobayashii	/-0.0318306424, Protopolystoma xenopodis -0.0, | /-0.0189699722, Salmo salar \0.0318306424, /0.391 | /-0.03651422, Carassius auratus \0.0041779805, \-0.0352639589, Poecilia reticulata	no
Carassius auratus	Salmo salar	Poecilia reticulata	Gyrodactylus kobayashii	Gyrodactylus salaris	Gyrodactylus bullatarudis	0.419204	0.459115	0.441255	0.365786	1.99668	1.90421	/-0.65229563935, Protopolystoma xenopodis -0.0, | /-0.9936922644, Gyrodactylus bullatarudis \0.65229563935, | /-0.2291265363, Gyrodactylus salaris \0.7738563294, /1 \-0.1366595751, Gyrodactylus kobayashii	/-0.16972452615, Protopolystoma xenopodis -0.0, | /-0.1823559459, Salmo salar \0.16972452615, /0.665 | /-0.2006722697, Carassius auratus \0.0361760087, \-0.2405830631, Poecilia reticulata	yes	AB_C
Carassius auratus	Salmo salar	Poecilia reticulata	Gyrodactylus kobayashii	Gyrodactylus salaris	Gyrodactylus bullatarudis	0.942004	0.607307	1.07905	0.365786	1.99668	1.90421	/-0.65229563935, Protopolystoma xenopodis -0.0, | /-0.9936922644, Gyrodactylus bullatarudis \0.65229563935, | /-0.2291265363, Gyrodactylus salaris \0.7738563294, /1 \-0.1366595751, Gyrodactylus kobayashii	/-0.185003417, Protopolystoma xenopodis -0.0, | /-0.5920916574, Carassius auratus \0.185003417, | /-0.3721756435, Poecilia reticulata \0.1147805299, /1 \-0.2351317499, Salmo salar	no
Carassius auratus	Salmo salar	Poecilia reticulata	Gyrodactylus kobayashii	Gyrodactylus salaris	Gyrodactylus bullatarudis	0.767519	1.64259	1.30186	0.365786	1.99668	1.90421	/-0.65229563935, Protopolystoma xenopodis -0.0, | /-0.9936922644, Gyrodactylus bullatarudis \0.65229563935, | /-0.2291265363, Gyrodactylus salaris \0.7738563294, /1 \-0.1366595751, Gyrodactylus kobayashii	/-0.1231046054, Protopolystoma xenopodis -0.0, | /-0.461434788, Salmo salar \0.1231046054, /0.53 | /-0.2133961407, Carassius auratus \0.0926883576, \-1.0884658221, Poecilia reticulata	yes	AB_C
Carassius auratus	Salmo salar	Poecilia reticulata	Gyrodactylus kobayashii	Gyrodactylus salaris	Gyrodactylus bullatarudis	1.05485	1.06142	1.54304	0.365786	1.99668	1.90421	/-0.65229563935, Protopolystoma xenopodis -0.0, | /-0.9936922644, Gyrodactylus bullatarudis \0.65229563935, | /-0.2291265363, Gyrodactylus salaris \0.7738563294, /1 \-0.1366595751, Gyrodactylus kobayashii	/-0.3823618775, Protopolystoma xenopodis -0.0, | /-0.6206996096, Carassius auratus \0.3823618775, | /-0.7748059745, Poecilia reticulata \0.1475357983, /0.991 \-0.2866119617, Salmo salar	no	AB_C
Carassius auratus	Salmo salar	Poecilia reticulata	Gyrodactylus kobayashii	Gyrodactylus salaris	Gyrodactylus bullatarudis	0.929047	0.859769	1.30274	0.365786	1.99668	1.90421	/-0.65229563935, Protopolystoma xenopodis -0.0, | /-0.9936922644, Gyrodactylus bullatarudis \0.65229563935, | /-0.2291265363, Gyrodactylus salaris \0.7738563294, /1 \-0.1366595751, Gyrodactylus kobayashii	/-0.4569561486, Protopolystoma xenopodis -0.0, | /-0.3817039023, Carassius auratus \0.4569561486, | /-0.6167323281, Poecilia reticulata \0.3043066999, /1 \-0.2430362786, Salmo salar	no
Carassius auratus	Salmo salar	Poecilia reticulata	Gyrodactylus kobayashii	Gyrodactylus salaris	Gyrodactylus bullatarudis	0.0934834	0.0893893	0.0989963	0.365786	1.99668	1.90421	/-0.65229563935, Protopolystoma xenopodis -0.0, | /-0.9936922644, Gyrodactylus bullatarudis \0.65229563935, | /-0.2291265363, Gyrodactylus salaris \0.7738563294, /1 \-0.1366595751, Gyrodactylus kobayashii	/-0.0220967872, Protopolystoma xenopodis -0.0, | /-0.0425504913, Carassius auratus \0.0220967872, | /-0.0474511178, Poecilia reticulata \0.0089947144, /0.581 \-0.0419382286, Salmo salar	no
Carassius auratus	Salmo salar	Poecilia reticulata	Gyrodactylus kobayashii	Gyrodactylus salaris	Gyrodactylus bullatarudis	0.238415	0.185883	0.246845	0.365786	1.99668	1.90421	/-0.65229563935, Protopolystoma xenopodis -0.0, | /-0.9936922644, Gyrodactylus bullatarudis \0.65229563935, | /-0.2291265363, Gyrodactylus salaris \0.7738563294, /1 \-0.1366595751, Gyrodactylus kobayashii	/-0.07486952865, Protopolystoma xenopodis -0.0, | /-0.1175052179, Carassius auratus \0.07486952865, | /-0.0971564451, Poecilia reticulata \0.0321830002, /0.899 \-0.0887270327, Salmo salar	no
Carassius auratus	Salmo salar	Poecilia reticulata	Gyrodactylus kobayashii	Gyrodactylus salaris	Gyrodactylus bullatarudis	0.244291	0.268423	0.244649	0.365786	1.99668	1.90421	/-0.65229563935, Protopolystoma xenopodis -0.0, | /-0.9936922644, Gyrodactylus bullatarudis \0.65229563935, | /-0.2291265363, Gyrodactylus salaris \0.7738563294, /1 \-0.1366595751, Gyrodactylus kobayashii	/-0.05618046025, Protopolystoma xenopodis -0.0, | /-0.1147259845, Salmo salar \0.05618046025, /0.728 | /-0.1102582959, Carassius auratus \0.0193066003, \-0.1343902371, Poecilia reticulata	yes	AB_C
Carassius auratus	Salmo salar	Poecilia reticulata	Gyrodactylus kobayashii	Gyrodactylus salaris	Gyrodactylus bullatarudis	0.581731	0.415726	0.563076	0.365786	1.99668	1.90421	/-0.65229563935, Protopolystoma xenopodis -0.0, | /-0.9936922644, Gyrodactylus bullatarudis \0.65229563935, | /-0.2291265363, Gyrodactylus salaris \0.7738563294, /1 \-0.1366595751, Gyrodactylus kobayashii	/-0.2003174709, Protopolystoma xenopodis -0.0, | /-0.1471571058, Salmo salar \0.2003174709, /0.53 | /-0.3645404198, Carassius auratus \0.0700337592, \-0.1985351595, Poecilia reticulata	no
Carassius auratus	Salmo salar	Poecilia reticulata	Gyrodactylus kobayashii	Gyrodactylus salaris	Gyrodactylus bullatarudis	2.38364	4.09755	5.87752	0.365786	1.99668	1.90421	/-0.65229563935, Protopolystoma xenopodis -0.0, | /-0.9936922644, Gyrodactylus bullatarudis \0.65229563935, | /-0.2291265363, Gyrodactylus salaris \0.7738563294, /1 \-0.1366595751, Gyrodactylus kobayashii	/-0.9804338378, Protopolystoma xenopodis -0.0, | /-1.9874900484, Carassius auratus \0.9804338378, | /-3.7957148007, Poecilia reticulata \0.0943104963, /0.384 \-0.3018345316, Salmo salar	no	AB_C
Carassius auratus	Salmo salar	Poecilia reticulata	Gyrodactylus kobayashii	Gyrodactylus salaris	Gyrodactylus bullatarudis	0.297333	0.267941	0.307483	0.365786	1.99668	1.90421	/-0.65229563935, Protopolystoma xenopodis -0.0, | /-0.9936922644, Gyrodactylus bullatarudis \0.65229563935, | /-0.2291265363, Gyrodactylus salaris \0.7738563294, /1 \-0.1366595751, Gyrodactylus kobayashii	/-0.0993841078, Protopolystoma xenopodis -0.0, | /-0.0748020885, Salmo salar \0.0993841078, /1 | /-0.168437438, Carassius auratus \0.0540937, \-0.1390454867, Poecilia reticulata	no
Carassius auratus	Salmo salar	Poecilia reticulata	Gyrodactylus kobayashii	Gyrodactylus salaris	Gyrodactylus bullatarudis	0.131098	0.147052	0.164375	0.365786	1.99668	1.90421	/-0.65229563935, Protopolystoma xenopodis -0.0, | /-0.9936922644, Gyrodactylus bullatarudis \0.65229563935, | /-0.2291265363, Gyrodactylus salaris \0.7738563294, /1 \-0.1366595751, Gyrodactylus kobayashii	/-0.04523747735, Protopolystoma xenopodis -0.0, | /-0.0492149945, Carassius auratus \0.04523747735, | /-0.0901645727, Poecilia reticulata \0.0249953689, /0.994 \-0.0568874569, Salmo salar	no	AB_C
Carassius auratus	Salmo salar	Poecilia reticulata	Gyrodactylus kobayashii	Gyrodactylus salaris	Gyrodactylus bullatarudis	0.475947	0.515873	0.575865	0.365786	1.99668	1.90421	/-0.65229563935, Protopolystoma xenopodis -0.0, | /-0.9936922644, Gyrodactylus bullatarudis \0.65229563935, | /-0.2291265363, Gyrodactylus salaris \0.7738563294, /1 \-0.1366595751, Gyrodactylus kobayashii	/-0.13388631925, Protopolystoma xenopodis -0.0, | /-0.1686605302, Salmo salar \0.13388631925, /0.737 | /-0.2679692913, Carassius auratus \0.0393167779, \-0.3078953079, Poecilia reticulata	no	AB_C
Carassius auratus	Salmo salar	Poecilia reticulata	Gyrodactylus kobayashii	Gyrodactylus salaris	Gyrodactylus bullatarudis	0.584724	0.493766	0.675329	0.365786	1.99668	1.90421	/-0.65229563935, Protopolystoma xenopodis -0.0, | /-0.9936922644, Gyrodactylus bullatarudis \0.65229563935, | /-0.2291265363, Gyrodactylus salaris \0.7738563294, /1 \-0.1366595751, Gyrodactylus kobayashii	/-0.13033491855, Protopolystoma xenopodis -0.0, | /-0.306169475, Carassius auratus \0.13033491855, | /-0.2921856215, Poecilia reticulata \0.0769736097, /0.99 \-0.2015805278, Salmo salar	no
Carassius auratus	Salmo salar	Poecilia reticulata	Gyrodactylus kobayashii	Gyrodactylus salaris	Gyrodactylus bullatarudis	0.795023	0.655139	0.9599	0.365786	1.99668	1.90421	/-0.65229563935, Protopolystoma xenopodis -0.0, | /-0.9936922644, Gyrodactylus bullatarudis \0.65229563935, | /-0.2291265363, Gyrodactylus salaris \0.7738563294, /1 \-0.1366595751, Gyrodactylus kobayashii	/-0.17901222065, Protopolystoma xenopodis -0.0, | /-0.4154507259, Carassius auratus \0.17901222065, | /-0.4100079734, Poecilia reticulata \0.1344413086, /0.983 \-0.2451311685, Salmo salar	no
Carassius auratus	Salmo salar	Poecilia reticulata	Gyrodactylus kobayashii	Gyrodactylus salaris	Gyrodactylus bullatarudis	0.910935	0.675568	1.24948	0.365786	1.99668	1.90421	/-0.65229563935, Protopolystoma xenopodis -0.0, | /-0.9936922644, Gyrodactylus bullatarudis \0.65229563935, | /-0.2291265363, Gyrodactylus salaris \0.7738563294, /1 \-0.1366595751, Gyrodactylus kobayashii	/-0.3320131639, Protopolystoma xenopodis -0.0, | /-0.6592541402, Carassius auratus \0.3320131639, | /-0.5070555951, Poecilia reticulata \0.0831679615, /0.805 \-0.1685128264, Salmo salar	no
Carassius auratus	Salmo salar	Poecilia reticulata	Gyrodactylus kobayashii	Gyrodactylus salaris	Gyrodactylus bullatarudis	0.364785	0.316929	0.355859	0.365786	1.99668	1.90421	/-0.65229563935, Protopolystoma xenopodis -0.0, | /-0.9936922644, Gyrodactylus bullatarudis \0.65229563935, | /-0.2291265363, Gyrodactylus salaris \0.7738563294, /1 \-0.1366595751, Gyrodactylus kobayashii	/-0.05503946075, Protopolystoma xenopodis -0.0, | /-0.1791137634, Carassius auratus \0.05503946075, | /-0.1540017962, Poecilia reticulata \0.0227436957, /0.593 \-0.1629273002, Salmo salar	no
Carassius auratus	Salmo salar	Poecilia reticulata	Gyrodactylus kobayashii	Gyrodactylus salaris	Gyrodactylus bullatarudis	0.406176	0.380807	0.496584	0.365786	1.99668	1.90421	/-0.65229563935, Protopolystoma xenopodis -0.0, | /-0.9936922644, Gyrodactylus bullatarudis \0.65229563935, | /-0.2291265363, Gyrodactylus salaris \0.7738563294, /1 \-0.1366595751, Gyrodactylus kobayashii	/-0.15078135345, Protopolystoma xenopodis -0.0, | /-0.224911233, Carassius auratus \0.15078135345, | /-0.2356071923, Poecilia reticulata \0.0360651038, /0.655 \-0.1451999725, Salmo salar	no
Carassius auratus	Salmo salar	Poecilia reticulata	Gyrodactylus kobayashii	Gyrodactylus salaris	Gyrodactylus bullatarudis	0.15998	0.231491	0.260094	0.365786	1.99668	1.90421	/-0.65229563935, Protopolystoma xenopodis -0.0, | /-0.9936922644, Gyrodactylus bullatarudis \0.65229563935, | /-0.2291265363, Gyrodactylus salaris \0.7738563294, /1 \-0.1366595751, Gyrodactylus kobayashii	/-0.0921898034, Protopolystoma xenopodis -0.0, | /-0.0725558131, Carassius auratus \0.0921898034, | /-0.1658023155, Poecilia reticulata \0.0217359002, /0.955 \-0.0656883365, Salmo salar	no	AB_C
Carassius auratus	Salmo salar	Poecilia reticulata	Gyrodactylus kobayashii	Gyrodactylus salaris	Gyrodactylus bullatarudis	0.693173	0.763551	1.25658	0.365786	1.99668	1.90421	/-0.65229563935, Protopolystoma xenopodis -0.0, | /-0.9936922644, Gyrodactylus bullatarudis \0.65229563935, | /-0.2291265363, Gyrodactylus salaris \0.7738563294, /1 \-0.1366595751, Gyrodactylus kobayashii	/-0.12984887615, Protopolystoma xenopodis -0.0, | /-0.5138160609, Poecilia reticulata \0.12984887615, /0.965 | /-0.5931009199, Carassius auratus \0.1496633783, \-0.1000719652, Salmo salar	no	AB_C
Carassius auratus	Salmo salar	Poecilia reticulata	Gyrodactylus kobayashii	Gyrodactylus salaris	Gyrodactylus bullatarudis	0.559065	0.365607	0.455398	0.365786	1.99668	1.90421	/-0.65229563935, Protopolystoma xenopodis -0.0, | /-0.9936922644, Gyrodactylus bullatarudis \0.65229563935, | /-0.2291265363, Gyrodactylus salaris \0.7738563294, /1 \-0.1366595751, Gyrodactylus kobayashii	/-0.14014100565, Protopolystoma xenopodis -0.0, | /-0.1704068837, Carassius auratus \0.14014100565, | /-0.1309698979, Poecilia reticulata \0.15402112, /1 \-0.2346371805, Salmo salar	no
Carassius auratus	Salmo salar	Poecilia reticulata	Gyrodactylus kobayashii	Gyrodactylus salaris	Gyrodactylus bullatarudis	0.503763	0.522985	0.661162	0.365786	1.99668	1.90421	/-0.65229563935, Protopolystoma xenopodis -0.0, | /-0.9936922644, Gyrodactylus bullatarudis \0.65229563935, | /-0.2291265363, Gyrodactylus salaris \0.7738563294, /1 \-0.1366595751, Gyrodactylus kobayashii	/-0.1216554592, Protopolystoma xenopodis -0.0, | /-0.222034282, Carassius auratus \0.1216554592, | /-0.3401918837, Poecilia reticulata \0.0989360211, /0.986 \-0.1827929209, Salmo salar	no	AB_C
Carassius auratus	Salmo salar	Poecilia reticulata	Gyrodactylus kobayashii	Gyrodactylus salaris	Gyrodactylus bullatarudis	0.731861	0.945329	1.35916	0.365786	1.99668	1.90421	/-0.65229563935, Protopolystoma xenopodis -0.0, | /-0.9936922644, Gyrodactylus bullatarudis \0.65229563935, | /-0.2291265363, Gyrodactylus salaris \0.7738563294, /1 \-0.1366595751, Gyrodactylus kobayashii	/-0.28006097445, Protopolystoma xenopodis -0.0, | /-0.5017939864, Carassius auratus \0.28006097445, | /-0.7863142115, Poecilia reticulata \0.0710526603, /0.75 \-0.1590143441, Salmo salar	no	AB_C
Carassius auratus	Salmo salar	Poecilia reticulata	Gyrodactylus kobayashii	Gyrodactylus salaris	Gyrodactylus bullatarudis	0.0822112	0.078199	0.121327	0.365786	1.99668	1.90421	/-0.65229563935, Protopolystoma xenopodis -0.0, | /-0.9936922644, Gyrodactylus bullatarudis \0.65229563935, | /-0.2291265363, Gyrodactylus salaris \0.7738563294, /1 \-0.1366595751, Gyrodactylus kobayashii	/-0.0376288165, Protopolystoma xenopodis -0.0, | /-0.0498600031, Carassius auratus \0.0376288165, | /-0.058657469, Poecilia reticulata \0.0128097012, /0.459 \-0.0195414863, Salmo salar	no
Carassius auratus	Salmo salar	Poecilia reticulata	Gyrodactylus kobayashii	Gyrodactylus salaris	Gyrodactylus bullatarudis	0.632069	0.508167	0.873167	0.365786	1.99668	1.90421	/-0.65229563935, Protopolystoma xenopodis -0.0, | /-0.9936922644, Gyrodactylus bullatarudis \0.65229563935, | /-0.2291265363, Gyrodactylus salaris \0.7738563294, /1 \-0.1366595751, Gyrodactylus kobayashii	/-0.304458851, Protopolystoma xenopodis -0.0, | /-0.3191260219, Carassius auratus \0.304458851, | /-0.3746325487, Poecilia reticulata \0.1794087703, /1 \-0.1335345468, Salmo salar	no
Carassius auratus	Salmo salar	Poecilia reticulata	Gyrodactylus kobayashii	Gyrodactylus salaris	Gyrodactylus bullatarudis	0.148899	0.135053	0.190304	0.365786	1.99668	1.90421	/-0.65229563935, Protopolystoma xenopodis -0.0, | /-0.9936922644, Gyrodactylus bullatarudis \0.65229563935, | /-0.2291265363, Gyrodactylus salaris \0.7738563294, /1 \-0.1366595751, Gyrodactylus kobayashii	/-0.0535060921, Protopolystoma xenopodis -0.0, | /-0.0701591717, Carassius auratus \0.0535060921, | /-0.0882292542, Poecilia reticulata \0.0319157487, /1 \-0.0468237616, Salmo salar	no
Carassius auratus	Salmo salar	Poecilia reticulata	Gyrodactylus kobayashii	Gyrodactylus salaris	Gyrodactylus bullatarudis	0.0705287	0.392864	0.375695	0.365786	1.99668	1.90421	/-0.65229563935, Protopolystoma xenopodis -0.0, | /-0.9936922644, Gyrodactylus bullatarudis \0.65229563935, | /-0.2291265363, Gyrodactylus salaris \0.7738563294, /1 \-0.1366595751, Gyrodactylus kobayashii	/-0.01478697165, Protopolystoma xenopodis -0.0, | /-0.3336669749, Poecilia reticulata \0.01478697165, /0.399 | /-0.0266796144, Carassius auratus \0.0153483154, \-0.0438491331, Salmo salar	yes	AB_C
Carassius auratus	Salmo salar	Poecilia reticulata	Gyrodactylus kobayashii	Gyrodactylus salaris	Gyrodactylus bullatarudis	0.122895	0.142977	0.105102	0.365786	1.99668	1.90421	/-0.65229563935, Protopolystoma xenopodis -0.0, | /-0.9936922644, Gyrodactylus bullatarudis \0.65229563935, | /-0.2291265363, Gyrodactylus salaris \0.7738563294, /1 \-0.1366595751, Gyrodactylus kobayashii	/-0.02972310345, Protopolystoma xenopodis -0.0, | /-0.058263834, Salmo salar \0.02972310345, /0.992 | /-0.0425097103, Carassius auratus \0.0221211868, \-0.0625919866, Poecilia reticulata	no
Carassius auratus	Salmo salar	Poecilia reticulata	Gyrodactylus kobayashii	Gyrodactylus salaris	Gyrodactylus bullatarudis	0.22947	0.225038	0.325788	0.365786	1.99668	1.90421	/-0.65229563935, Protopolystoma xenopodis -0.0, | /-0.9936922644, Gyrodactylus bullatarudis \0.65229563935, | /-0.2291265363, Gyrodactylus salaris \0.7738563294, /1 \-0.1366595751, Gyrodactylus kobayashii	/-0.0540034486, Protopolystoma xenopodis -0.0, | /-0.1276142266, Poecilia reticulata \0.0540034486, /0.831 | /-0.1651095469, Carassius auratus \0.0330639594, \-0.0643602792, Salmo salar	no
Carassius auratus	Salmo salar	Poecilia reticulata	Gyrodactylus kobayashii	Gyrodactylus salaris	Gyrodactylus bullatarudis	0.410479	0.454148	0.564406	0.365786	1.99668	1.90421	/-0.65229563935, Protopolystoma xenopodis -0.0, | /-0.9936922644, Gyrodactylus bullatarudis \0.65229563935, | /-0.2291265363, Gyrodactylus salaris \0.7738563294, /1 \-0.1366595751, Gyrodactylus kobayashii	/-0.10554127245, Protopolystoma xenopodis -0.0, | /-0.1459452111, Poecilia reticulata \0.10554127245, /0.993 | /-0.2603685052, Carassius auratus \0.1580927672, \-0.1501101931, Salmo salar	no	AB_C
Carassius auratus	Salmo salar	Poecilia reticulata	Gyrodactylus kobayashii	Gyrodactylus salaris	Gyrodactylus bullatarudis	0.570805	0.583972	0.433302	0.365786	1.99668	1.90421	/-0.65229563935, Protopolystoma xenopodis -0.0, | /-0.9936922644, Gyrodactylus bullatarudis \0.65229563935, | /-0.2291265363, Gyrodactylus salaris \0.7738563294, /1 \-0.1366595751, Gyrodactylus kobayashii	/-0.14857320875, Protopolystoma xenopodis -0.0, | /-0.3060959094, Salmo salar \0.14857320875, /0.721 | /-0.2100678379, Carassius auratus \0.0546413953, \-0.2232343004, Poecilia reticulata	no
Carassius auratus	Salmo salar	Poecilia reticulata	Gyrodactylus kobayashii	Gyrodactylus salaris	Gyrodactylus bullatarudis	1.05297	1.17945	1.58437	0.365786	1.99668	1.90421	/-0.65229563935, Protopolystoma xenopodis -0.0, | /-0.9936922644, Gyrodactylus bullatarudis \0.65229563935, | /-0.2291265363, Gyrodactylus salaris \0.7738563294, /1 \-0.1366595751, Gyrodactylus kobayashii	/-0.21371118615, Protopolystoma xenopodis -0.0, | /-0.5824651681, Carassius auratus \0.21371118615, | /-0.8554283101, Poecilia reticulata \0.1464789764, /0.959 \-0.3240212445, Salmo salar	no	AB_C
Carassius auratus	Salmo salar	Poecilia reticulata	Gyrodactylus kobayashii	Gyrodactylus salaris	Gyrodactylus bullatarudis	0.218965	0.180556	0.275338	0.365786	1.99668	1.90421	/-0.65229563935, Protopolystoma xenopodis -0.0, | /-0.9936922644, Gyrodactylus bullatarudis \0.65229563935, | /-0.2291265363, Gyrodactylus salaris \0.7738563294, /1 \-0.1366595751, Gyrodactylus kobayashii	/-0.04251086445, Protopolystoma xenopodis -0.0, | /-0.1415555958, Carassius auratus \0.04251086445, | /-0.118464092, Poecilia reticulata \0.0153180099, /0.975 \-0.0620917219, Salmo salar	no
Carassius auratus	Salmo salar	Poecilia reticulata	Gyrodactylus kobayashii	Gyrodactylus salaris	Gyrodactylus bullatarudis	0.18251	0.187447	0.158816	0.365786	1.99668	1.90421	/-0.65229563935, Protopolystoma xenopodis -0.0, | /-0.9936922644, Gyrodactylus bullatarudis \0.65229563935, | /-0.2291265363, Gyrodactylus salaris \0.7738563294, /1 \-0.1366595751, Gyrodactylus kobayashii	/-0.03270235735, Protopolystoma xenopodis -0.0, | /-0.046785401, Carassius auratus \0.03270235735, | /-0.0818766994, Poecilia reticulata \0.030154317, /0.999 \-0.1055698093, Salmo salar	no
Carassius auratus	Salmo salar	Poecilia reticulata	Gyrodactylus kobayashii	Gyrodactylus salaris	Gyrodactylus bullatarudis	0.70779	0.474639	0.863801	0.365786	1.99668	1.90421	/-0.65229563935, Protopolystoma xenopodis -0.0, | /-0.9936922644, Gyrodactylus bullatarudis \0.65229563935, | /-0.2291265363, Gyrodactylus salaris \0.7738563294, /1 \-0.1366595751, Gyrodactylus kobayashii	/-0.24997934115, Protopolystoma xenopodis -0.0, | /-0.5153480876, Carassius auratus \0.24997934115, | /-0.3153254032, Poecilia reticulata \0.03312788, /0.409 \-0.1593140925, Salmo salar	no
Carassius auratus	Salmo salar	Poecilia reticulata	Gyrodactylus kobayashii	Gyrodactylus salaris	Gyrodactylus bullatarudis	0.225548	0.201527	0.24114	0.365786	1.99668	1.90421	/-0.65229563935, Protopolystoma xenopodis -0.0, | /-0.9936922644, Gyrodactylus bullatarudis \0.65229563935, | /-0.2291265363, Gyrodactylus salaris \0.7738563294, /1 \-0.1366595751, Gyrodactylus kobayashii	/-0.0728639491, Protopolystoma xenopodis -0.0, | /-0.061822157, Salmo salar \0.0728639491, /0.982 | /-0.1325803337, Carassius auratus \0.0311452031, \-0.1085597235, Poecilia reticulata	no
Carassius auratus	Salmo salar	Poecilia reticulata	Gyrodactylus kobayashii	Gyrodactylus salaris	Gyrodactylus bullatarudis	0.550342	0.344705	0.558978	0.365786	1.99668	1.90421	/-0.65229563935, Protopolystoma xenopodis -0.0, | /-0.9936922644, Gyrodactylus bullatarudis \0.65229563935, | /-0.2291265363, Gyrodactylus salaris \0.7738563294, /1 \-0.1366595751, Gyrodactylus kobayashii	/-0.10901326875, Protopolystoma xenopodis -0.0, | /-0.24216435, Carassius auratus \0.10901326875, | /-0.1766706179, Poecilia reticulata \0.140143226, /1 \-0.1680346995, Salmo salar	no
Carassius auratus	Salmo salar	Poecilia reticulata	Gyrodactylus kobayashii	Gyrodactylus salaris	Gyrodactylus bullatarudis	0.581916	0.464022	0.684067	0.365786	1.99668	1.90421	/-0.65229563935, Protopolystoma xenopodis -0.0, | /-0.9936922644, Gyrodactylus bullatarudis \0.65229563935, | /-0.2291265363, Gyrodactylus salaris \0.7738563294, /1 \-0.1366595751, Gyrodactylus kobayashii	/-0.0909285187, Protopolystoma xenopodis -0.0, | /-0.3196518468, Carassius auratus \0.0909285187, | /-0.2830867511, Poecilia reticulata \0.081328599, /1 \-0.1809355614, Salmo salar	no
Carassius auratus	Salmo salar	Poecilia reticulata	Gyrodactylus kobayashii	Gyrodactylus salaris	Gyrodactylus bullatarudis	0.442518	0.502482	0.454404	0.365786	1.99668	1.90421	/-0.65229563935, Protopolystoma xenopodis -0.0, | /-0.9936922644, Gyrodactylus bullatarudis \0.65229563935, | /-0.2291265363, Gyrodactylus salaris \0.7738563294, /1 \-0.1366595751, Gyrodactylus kobayashii	/-0.10524449175, Protopolystoma xenopodis -0.0, | /-0.1679241517, Salmo salar \0.10524449175, /1 | /-0.1972203311, Carassius auratus \0.0773739918, \-0.2571833676, Poecilia reticulata	yes	AB_C
Carassius auratus	Salmo salar	Poecilia reticulata	Gyrodactylus kobayashii	Gyrodactylus salaris	Gyrodactylus bullatarudis	0.971392	0.63691	1.23606	0.365786	1.99668	1.90421	/-0.65229563935, Protopolystoma xenopodis -0.0, | /-0.9936922644, Gyrodactylus bullatarudis \0.65229563935, | /-0.2291265363, Gyrodactylus salaris \0.7738563294, /1 \-0.1366595751, Gyrodactylus kobayashii	/-0.2205803132, Protopolystoma xenopodis -0.0, | /-0.627159274, Carassius auratus \0.2205803132, | /-0.4507912546, Poecilia reticulata \0.1581140829, /0.794 \-0.1861183981, Salmo salar	no
Carassius auratus	Salmo salar	Poecilia reticulata	Gyrodactylus kobayashii	Gyrodactylus salaris	Gyrodactylus bullatarudis	0.763131	0.803585	1.10847	0.365786	1.99668	1.90421	/-0.65229563935, Protopolystoma xenopodis -0.0, | /-0.9936922644, Gyrodactylus bullatarudis \0.65229563935, | /-0.2291265363, Gyrodactylus salaris \0.7738563294, /1 \-0.1366595751, Gyrodactylus kobayashii	/-0.3507077098, Protopolystoma xenopodis -0.0, | /-0.4259260699, Carassius auratus \0.3507077098, | /-0.5744642995, Poecilia reticulata \0.1080837811, /0.996 \-0.2291211036, Salmo salar	no	AB_C
Carassius auratus	Salmo salar	Poecilia reticulata	Gyrodactylus kobayashii	Gyrodactylus salaris	Gyrodactylus bullatarudis	0.448053	0.360902	0.449283	0.365786	1.99668	1.90421	/-0.65229563935, Protopolystoma xenopodis -0.0, | /-0.9936922644, Gyrodactylus bullatarudis \0.65229563935, | /-0.2291265363, Gyrodactylus salaris \0.7738563294, /1 \-0.1366595751, Gyrodactylus kobayashii	/-0.17024055695, Protopolystoma xenopodis -0.0, | /-0.1368458685, Salmo salar \0.17024055695, /0.601 | /-0.268217251, Carassius auratus \0.04299009, \-0.1810662085, Poecilia reticulata	no
Carassius auratus	Salmo salar	Poecilia reticulata	Gyrodactylus kobayashii	Gyrodactylus salaris	Gyrodactylus bullatarudis	0.101738	0.181132	0.194467	0.365786	1.99668	1.90421	/-0.65229563935, Protopolystoma xenopodis -0.0, | /-0.9936922644, Gyrodactylus bullatarudis \0.65229563935, | /-0.2291265363, Gyrodactylus salaris \0.7738563294, /1 \-0.1366595751, Gyrodactylus kobayashii	/-0.0418116637, Protopolystoma xenopodis -0.0, | /-0.040858135, Carassius auratus \0.0418116637, | /-0.1369300706, Poecilia reticulata \0.0166785206, /0.75 \-0.0442014729, Salmo salar	no	AB_C
Carassius auratus	Salmo salar	Poecilia reticulata	Gyrodactylus kobayashii	Gyrodactylus salaris	Gyrodactylus bullatarudis	0.12364	0.0998263	0.132342	0.365786	1.99668	1.90421	/-0.65229563935, Protopolystoma xenopodis -0.0, | /-0.9936922644, Gyrodactylus bullatarudis \0.65229563935, | /-0.2291265363, Gyrodactylus salaris \0.7738563294, /1 \-0.1366595751, Gyrodactylus kobayashii	/-0.0257496556, Protopolystoma xenopodis -0.0, | /-0.035356044, Salmo salar \0.0257496556, /0.791 | /-0.0780778887, Carassius auratus \0.0102058701, \-0.0542643375, Poecilia reticulata	no
Carassius auratus	Salmo salar	Poecilia reticulata	Gyrodactylus kobayashii	Gyrodactylus salaris	Gyrodactylus bullatarudis	0.207578	0.449518	0.522059	0.365786	1.99668	1.90421	/-0.65229563935, Protopolystoma xenopodis -0.0, | /-0.9936922644, Gyrodactylus bullatarudis \0.65229563935, | /-0.2291265363, Gyrodactylus salaris \0.7738563294, /1 \-0.1366595751, Gyrodactylus kobayashii	/-0.05687154715, Protopolystoma xenopodis -0.0, | /-0.1228016487, Carassius auratus \0.05687154715, | /-0.3819993121, Poecilia reticulata \0.0172579377, /0.412 \-0.0675183109, Salmo salar	no	AB_C
Carassius auratus	Salmo salar	Poecilia reticulata	Gyrodactylus kobayashii	Gyrodactylus salaris	Gyrodactylus bullatarudis	0.873239	0.600316	1.08367	0.365786	1.99668	1.90421	/-0.65229563935, Protopolystoma xenopodis -0.0, | /-0.9936922644, Gyrodactylus bullatarudis \0.65229563935, | /-0.2291265363, Gyrodactylus salaris \0.7738563294, /1 \-0.1366595751, Gyrodactylus kobayashii	/-0.22554263735, Protopolystoma xenopodis -0.0, | /-0.5035642844, Carassius auratus \0.22554263735, | /-0.4053758487, Poecilia reticulata \0.1747344863, /1 \-0.1949400999, Salmo salar	no
Carassius auratus	Salmo salar	Poecilia reticulata	Gyrodactylus kobayashii	Gyrodactylus salaris	Gyrodactylus bullatarudis	0.549555	0.690253	0.908264	0.365786	1.99668	1.90421	/-0.65229563935, Protopolystoma xenopodis -0.0, | /-0.9936922644, Gyrodactylus bullatarudis \0.65229563935, | /-0.2291265363, Gyrodactylus salaris \0.7738563294, /1 \-0.1366595751, Gyrodactylus kobayashii	/-0.1201110269, Protopolystoma xenopodis -0.0, | /-0.3437745918, Carassius auratus \0.1201110269, | /-0.5244810326, Poecilia reticulata \0.0400088634, /0.908 \-0.1657717362, Salmo salar	no	AB_C
Carassius auratus	Salmo salar	Poecilia reticulata	Gyrodactylus kobayashii	Gyrodactylus salaris	Gyrodactylus bullatarudis	0.0235981	0.011776	0.0118241	0.365786	1.99668	1.90421	/-0.65229563935, Protopolystoma xenopodis -0.0, | /-0.9936922644, Gyrodactylus bullatarudis \0.65229563935, | /-0.2291265363, Gyrodactylus salaris \0.7738563294, /1 \-0.1366595751, Gyrodactylus kobayashii	/-0.01785702695, Protopolystoma xenopodis -0.0, | /-1.0081e-06, Carassius auratus \0.01785702695, | /-1.0081e-06, Poecilia reticulata \0.0118220612, /0.97 \-0.0117749862, Salmo salar	no
Carassius auratus	Salmo salar	Poecilia reticulata	Gyrodactylus kobayashii	Gyrodactylus salaris	Gyrodactylus bullatarudis	0.446667	0.459224	0.73865	0.365786	1.99668	1.90421	/-0.65229563935, Protopolystoma xenopodis -0.0, | /-0.9936922644, Gyrodactylus bullatarudis \0.65229563935, | /-0.2291265363, Gyrodactylus salaris \0.7738563294, /1 \-0.1366595751, Gyrodactylus kobayashii	/-0.09731549025, Protopolystoma xenopodis -0.0, | /-0.2974521831, Carassius auratus \0.09731549025, | /-0.3756033836, Poecilia reticulata \0.0655942347, /0.736 \-0.0836201597, Salmo salar	no	AB_C
Carassius auratus	Salmo salar	Poecilia reticulata	Gyrodactylus kobayashii	Gyrodactylus salaris	Gyrodactylus bullatarudis	0.770907	0.691732	1.1508	0.365786	1.99668	1.90421	/-0.65229563935, Protopolystoma xenopodis -0.0, | /-0.9936922644, Gyrodactylus bullatarudis \0.65229563935, | /-0.2291265363, Gyrodactylus salaris \0.7738563294, /1 \-0.1366595751, Gyrodactylus kobayashii	/-0.21390245705, Protopolystoma xenopodis -0.0, | /-0.4148374515, Carassius auratus \0.21390245705, | /-0.5358148871, Poecilia reticulata \0.2001523674, /1 \-0.1559175503, Salmo salar	no
Carassius auratus	Salmo salar	Poecilia reticulata	Gyrodactylus kobayashii	Gyrodactylus salaris	Gyrodactylus bullatarudis	0.725602	0.798263	1.23007	0.365786	1.99668	1.90421	/-0.65229563935, Protopolystoma xenopodis -0.0, | /-0.9936922644, Gyrodactylus bullatarudis \0.65229563935, | /-0.2291265363, Gyrodactylus salaris \0.7738563294, /1 \-0.1366595751, Gyrodactylus kobayashii	/-0.24500963835, Protopolystoma xenopodis -0.0, | /-0.4417421713, Carassius auratus \0.24500963835, | /-0.6513677198, Poecilia reticulata \0.1369650187, /0.995 \-0.1468952886, Salmo salar	no	AB_C
Carassius auratus	Salmo salar	Poecilia reticulata	Gyrodactylus kobayashii	Gyrodactylus salaris	Gyrodactylus bullatarudis	0.168321	0.0994219	0.190044	0.365786	1.99668	1.90421	/-0.65229563935, Protopolystoma xenopodis -0.0, | /-0.9936922644, Gyrodactylus bullatarudis \0.65229563935, | /-0.2291265363, Gyrodactylus salaris \0.7738563294, /1 \-0.1366595751, Gyrodactylus kobayashii	/-0.08284520795, Protopolystoma xenopodis -0.0, | /-0.0932449762, Carassius auratus \0.08284520795, | /-0.0605723167, Poecilia reticulata \0.0362265648, /0.996 \-0.0388495506, Salmo salar	no
Carassius auratus	Salmo salar	Poecilia reticulata	Gyrodactylus kobayashii	Gyrodactylus salaris	Gyrodactylus bullatarudis	0.395391	0.709951	0.705401	0.365786	1.99668	1.90421	/-0.65229563935, Protopolystoma xenopodis -0.0, | /-0.9936922644, Gyrodactylus bullatarudis \0.65229563935, | /-0.2291265363, Gyrodactylus salaris \0.7738563294, /1 \-0.1366595751, Gyrodactylus kobayashii	/-0.05082799795, Protopolystoma xenopodis -0.0, | /-0.459200377, Poecilia reticulata \0.05082799795, /0.814 | /-0.1954206301, Carassius auratus \0.0507801056, \-0.1999704725, Salmo salar	yes	AB_C
Carassius auratus	Salmo salar	Poecilia reticulata	Gyrodactylus kobayashii	Gyrodactylus salaris	Gyrodactylus bullatarudis	0.434702	0.63723	0.7385	0.365786	1.99668	1.90421	/-0.65229563935, Protopolystoma xenopodis -0.0, | /-0.9936922644, Gyrodactylus bullatarudis \0.65229563935, | /-0.2291265363, Gyrodactylus salaris \0.7738563294, /1 \-0.1366595751, Gyrodactylus kobayashii	/-0.14574403285, Protopolystoma xenopodis -0.0, | /-0.4506474283, Poecilia reticulata \0.14574403285, /0.355 | /-0.2679864352, Carassius auratus \0.0198663513, \-0.1667158686, Salmo salar	no	AB_C
Carassius auratus	Salmo salar	Poecilia reticulata	Gyrodactylus kobayashii	Gyrodactylus salaris	Gyrodactylus bullatarudis	0.526168	0.439494	0.691332	0.365786	1.99668	1.90421	/-0.65229563935, Protopolystoma xenopodis -0.0, | /-0.9936922644, Gyrodactylus bullatarudis \0.65229563935, | /-0.2291265363, Gyrodactylus salaris \0.7738563294, /1 \-0.1366595751, Gyrodactylus kobayashii	/-0.2299758042, Protopolystoma xenopodis -0.0, | /-0.3126103036, Carassius auratus \0.2299758042, | /-0.302328598, Poecilia reticulata \0.0763931248, /0.759 \-0.1371649532, Salmo salar	no
Carassius auratus	Salmo salar	Poecilia reticulata	Gyrodactylus kobayashii	Gyrodactylus salaris	Gyrodactylus bullatarudis	0.550471	0.607977	0.80497	0.365786	1.99668	1.90421	/-0.65229563935, Protopolystoma xenopodis -0.0, | /-0.9936922644, Gyrodactylus bullatarudis \0.65229563935, | /-0.2291265363, Gyrodactylus salaris \0.7738563294, /1 \-0.1366595751, Gyrodactylus kobayashii	/-0.2366506475, Protopolystoma xenopodis -0.0, | /-0.3148084107, Carassius auratus \0.2366506475, | /-0.4312377553, Poecilia reticulata \0.058923376, /0.953 \-0.1767389614, Salmo salar	no	AB_C
Carassius auratus	Salmo salar	Poecilia reticulata	Gyrodactylus kobayashii	Gyrodactylus salaris	Gyrodactylus bullatarudis	0.50462	0.392172	0.597298	0.365786	1.99668	1.90421	/-0.65229563935, Protopolystoma xenopodis -0.0, | /-0.9936922644, Gyrodactylus bullatarudis \0.65229563935, | /-0.2291265363, Gyrodactylus salaris \0.7738563294, /1 \-0.1366595751, Gyrodactylus kobayashii	/-0.20212737965, Protopolystoma xenopodis -0.0, | /-0.2662473509, Carassius auratus \0.20212737965, | /-0.2424250853, Poecilia reticulata \0.088626014, /0.996 \-0.1497464417, Salmo salar	no
Carassius auratus	Salmo salar	Poecilia reticulata	Gyrodactylus kobayashii	Gyrodactylus salaris	Gyrodactylus bullatarudis	1.14285	0.58351	1.17128	0.365786	1.99668	1.90421	/-0.65229563935, Protopolystoma xenopodis -0.0, | /-0.9936922644, Gyrodactylus bullatarudis \0.65229563935, | /-0.2291265363, Gyrodactylus salaris \0.7738563294, /1 \-0.1366595751, Gyrodactylus kobayashii	/-0.15742347215, Protopolystoma xenopodis -0.0, | /-0.7409261855, Carassius auratus \0.15742347215, | /-0.3059741464, Poecilia reticulata \0.1243830918, /0.99 \-0.2775363431, Salmo salar	no
Carassius auratus	Salmo salar	Poecilia reticulata	Gyrodactylus kobayashii	Gyrodactylus salaris	Gyrodactylus bullatarudis	0.333768	0.723782	0.913644	0.365786	1.99668	1.90421	/-0.65229563935, Protopolystoma xenopodis -0.0, | /-0.9936922644, Gyrodactylus bullatarudis \0.65229563935, | /-0.2291265363, Gyrodactylus salaris \0.7738563294, /1 \-0.1366595751, Gyrodactylus kobayashii	/-0.14728236725, Protopolystoma xenopodis -0.0, | /-0.5725481988, Poecilia reticulata \0.14728236725, /0.903 | /-0.2618150425, Carassius auratus \0.0792810823, \-0.0719532149, Salmo salar	no	AB_C
Carassius auratus	Salmo salar	Poecilia reticulata	Gyrodactylus kobayashii	Gyrodactylus salaris	Gyrodactylus bullatarudis	0.0741321	0.0764844	0.0591385	0.365786	1.99668	1.90421	/-0.65229563935, Protopolystoma xenopodis -0.0, | /-0.9936922644, Gyrodactylus bullatarudis \0.65229563935, | /-0.2291265363, Gyrodactylus salaris \0.7738563294, /1 \-0.1366595751, Gyrodactylus kobayashii	/-0.00719356645, Protopolystoma xenopodis -0.0, | /-0.0205901797, Carassius auratus \0.00719356645, | /-0.0307453706, Poecilia reticulata \0.0078029708, /0.534 \-0.0457389943, Salmo salar	no
Carassius auratus	Salmo salar	Poecilia reticulata	Gyrodactylus kobayashii	Gyrodactylus salaris	Gyrodactylus bullatarudis	0.0467229	0.0513388	0.0308876	0.365786	1.99668	1.90421	/-0.65229563935, Protopolystoma xenopodis -0.0, | /-0.9936922644, Gyrodactylus bullatarudis \0.65229563935, | /-0.2291265363, Gyrodactylus salaris \0.7738563294, /1 \-0.1366595751, Gyrodactylus kobayashii	/-0.01310746605, Protopolystoma xenopodis -0.0, | /-0.0248753472, Salmo salar \0.01310746605, /0.981 | /-0.0131358553, Carassius auratus \0.0087116756, \-0.017751752, Poecilia reticulata	no
Carassius auratus	Salmo salar	Poecilia reticulata	Gyrodactylus kobayashii	Gyrodactylus salaris	Gyrodactylus bullatarudis	0.526652	0.230691	0.552741	0.365786	1.99668	1.90421	/-0.65229563935, Protopolystoma xenopodis -0.0, | /-0.9936922644, Gyrodactylus bullatarudis \0.65229563935, | /-0.2291265363, Gyrodactylus salaris \0.7738563294, /1 \-0.1366595751, Gyrodactylus kobayashii	/-0.24403960985, Protopolystoma xenopodis -0.0, | /-0.3370553966, Carassius auratus \0.24403960985, | /-0.1283899463, Poecilia reticulata \0.087295951, /1 \-0.102300935, Salmo salar	no
Carassius auratus	Salmo salar	Poecilia reticulata	Gyrodactylus kobayashii	Gyrodactylus salaris	Gyrodactylus bullatarudis	0.201573	0.278388	0.253326	0.365786	1.99668	1.90421	/-0.65229563935, Protopolystoma xenopodis -0.0, | /-0.9936922644, Gyrodactylus bullatarudis \0.65229563935, | /-0.2291265363, Gyrodactylus salaris \0.7738563294, /1 \-0.1366595751, Gyrodactylus kobayashii	/-0.04432775075, Protopolystoma xenopodis -0.0, | /-0.1134980576, Poecilia reticulata \0.04432775075, /1 | /-0.0882557375, Carassius auratus \0.0515720773, \-0.1133174464, Salmo salar	yes	AB_C
Carassius auratus	Salmo salar	Poecilia reticulata	Gyrodactylus kobayashii	Gyrodactylus salaris	Gyrodactylus bullatarudis	0.306349	0.347887	0.488155	0.365786	1.99668	1.90421	/-0.65229563935, Protopolystoma xenopodis -0.0, | /-0.9936922644, Gyrodactylus bullatarudis \0.65229563935, | /-0.2291265363, Gyrodactylus salaris \0.7738563294, /1 \-0.1366595751, Gyrodactylus kobayashii	/-0.0671334795, Protopolystoma xenopodis -0.0, | /-0.1854220108, Carassius auratus \0.0671334795, | /-0.2648464559, Poecilia reticulata \0.0378867443, /0.993 \-0.083040244, Salmo salar	no	AB_C
Carassius auratus	Salmo salar	Poecilia reticulata	Gyrodactylus kobayashii	Gyrodactylus salaris	Gyrodactylus bullatarudis	0.279684	0.2424	0.25883	0.365786	1.99668	1.90421	/-0.65229563935, Protopolystoma xenopodis -0.0, | /-0.9936922644, Gyrodactylus bullatarudis \0.65229563935, | /-0.2291265363, Gyrodactylus salaris \0.7738563294, /1 \-0.1366595751, Gyrodactylus kobayashii	/-0.0943509493, Protopolystoma xenopodis -0.0, | /-0.1027289767, Salmo salar \0.0943509493, /0.573 | /-0.1480568836, Carassius auratus \0.0288984219, \-0.1107727297, Poecilia reticulata	no
Carassius auratus	Salmo salar	Poecilia reticulata	Gyrodactylus kobayashii	Gyrodactylus salaris	Gyrodactylus bullatarudis	0.940658	0.915774	1.2929	0.365786	1.99668	1.90421	/-0.65229563935, Protopolystoma xenopodis -0.0, | /-0.9936922644, Gyrodactylus bullatarudis \0.65229563935, | /-0.2291265363, Gyrodactylus salaris \0.7738563294, /1 \-0.1366595751, Gyrodactylus kobayashii	/-0.2927690442, Protopolystoma xenopodis -0.0, | /-0.5556865118, Carassius auratus \0.2927690442, | /-0.6340097481, Poecilia reticulata \0.1032072653, /0.962 \-0.2817638721, Salmo salar	no
Carassius auratus	Salmo salar	Poecilia reticulata	Gyrodactylus kobayashii	Gyrodactylus salaris	Gyrodactylus bullatarudis	0.732522	0.61131	0.959845	0.365786	1.99668	1.90421	/-0.65229563935, Protopolystoma xenopodis -0.0, | /-0.9936922644, Gyrodactylus bullatarudis \0.65229563935, | /-0.2291265363, Gyrodactylus salaris \0.7738563294, /1 \-0.1366595751, Gyrodactylus kobayashii	/-0.2748680019, Protopolystoma xenopodis -0.0, | /-0.4389920069, Carassius auratus \0.2748680019, | /-0.4193163313, Poecilia reticulata \0.101536472, /0.89 \-0.1919932448, Salmo salar	no
Carassius auratus	Salmo salar	Poecilia reticulata	Gyrodactylus kobayashii	Gyrodactylus salaris	Gyrodactylus bullatarudis	0.114128	0.106433	0.148279	0.365786	1.99668	1.90421	/-0.65229563935, Protopolystoma xenopodis -0.0, | /-0.9936922644, Gyrodactylus bullatarudis \0.65229563935, | /-0.2291265363, Gyrodactylus salaris \0.7738563294, /1 \-0.1366595751, Gyrodactylus kobayashii	/-0.016165522, Protopolystoma xenopodis -0.0, | /-0.0599862024, Carassius auratus \0.016165522, | /-0.0702914839, Poecilia reticulata \0.01800082, /0.987 \-0.0361412027, Salmo salar	no
Carassius auratus	Salmo salar	Poecilia reticulata	Gyrodactylus kobayashii	Gyrodactylus salaris	Gyrodactylus bullatarudis	0.223426	0.233976	0.18897	0.365786	1.99668	1.90421	/-0.65229563935, Protopolystoma xenopodis -0.0, | /-0.9936922644, Gyrodactylus bullatarudis \0.65229563935, | /-0.2291265363, Gyrodactylus salaris \0.7738563294, /1 \-0.1366595751, Gyrodactylus kobayashii	/-0.0325959088, Protopolystoma xenopodis -0.0, | /-0.1226073824, Salmo salar \0.0325959088, /0.503 | /-0.0892099412, Carassius auratus \0.0116082999, \-0.0997603604, Poecilia reticulata	no
Carassius auratus	Salmo salar	Poecilia reticulata	Gyrodactylus kobayashii	Gyrodactylus salaris	Gyrodactylus bullatarudis	0.0631533	0.147526	0.15748	0.365786	1.99668	1.90421	/-0.65229563935, Protopolystoma xenopodis -0.0, | /-0.9936922644, Gyrodactylus bullatarudis \0.65229563935, | /-0.2291265363, Gyrodactylus salaris \0.7738563294, /1 \-0.1366595751, Gyrodactylus kobayashii	/-0.00783217995, Protopolystoma xenopodis -0.0, | /-0.1209255395, Poecilia reticulata \0.00783217995, /0.333 | /-0.0365538819, Carassius auratus \1e-06, \-0.0265994406, Salmo salar	no	AB_C
Carassius auratus	Salmo salar	Poecilia reticulata	Gyrodactylus kobayashii	Gyrodactylus salaris	Gyrodactylus bullatarudis	0.444795	0.321934	0.528227	0.365786	1.99668	1.90421	/-0.65229563935, Protopolystoma xenopodis -0.0, | /-0.9936922644, Gyrodactylus bullatarudis \0.65229563935, | /-0.2291265363, Gyrodactylus salaris \0.7738563294, /1 \-0.1366595751, Gyrodactylus kobayashii	/-0.11688512265, Protopolystoma xenopodis -0.0, | /-0.2861610385, Carassius auratus \0.11688512265, | /-0.2026826455, Poecilia reticulata \0.039382971, /0.793 \-0.1192510666, Salmo salar	no
Carassius auratus	Salmo salar	Poecilia reticulata	Gyrodactylus kobayashii	Gyrodactylus salaris	Gyrodactylus bullatarudis	0.307169	0.368412	0.454598	0.365786	1.99668	1.90421	/-0.65229563935, Protopolystoma xenopodis -0.0, | /-0.9936922644, Gyrodactylus bullatarudis \0.65229563935, | /-0.2291265363, Gyrodactylus salaris \0.7738563294, /1 \-0.1366595751, Gyrodactylus kobayashii	/-0.08124424385, Protopolystoma xenopodis -0.0, | /-0.1580526567, Carassius auratus \0.08124424385, | /-0.25792073, Poecilia reticulata \0.0386249651, /0.993 \-0.1104916817, Salmo salar	no	AB_C
Carassius auratus	Salmo salar	Poecilia reticulata	Gyrodactylus kobayashii	Gyrodactylus salaris	Gyrodactylus bullatarudis	0.98656	0.836158	1.58696	0.365786	1.99668	1.90421	/-0.65229563935, Protopolystoma xenopodis -0.0, | /-0.9936922644, Gyrodactylus bullatarudis \0.65229563935, | /-0.2291265363, Gyrodactylus salaris \0.7738563294, /1 \-0.1366595751, Gyrodactylus kobayashii	/-0.42732808145, Protopolystoma xenopodis -0.0, | /-0.6300434729, Carassius auratus \0.42732808145, | /-0.7182777193, Poecilia reticulata \0.2386369659, /0.994 \-0.1178797862, Salmo salar	no
Carassius auratus	Salmo salar	Poecilia reticulata	Gyrodactylus kobayashii	Gyrodactylus salaris	Gyrodactylus bullatarudis	0.471858	0.4176	0.606043	0.365786	1.99668	1.90421	/-0.65229563935, Protopolystoma xenopodis -0.0, | /-0.9936922644, Gyrodactylus bullatarudis \0.65229563935, | /-0.2291265363, Gyrodactylus salaris \0.7738563294, /1 \-0.1366595751, Gyrodactylus kobayashii	/-0.1813993333, Protopolystoma xenopodis -0.0, | /-0.2545517296, Carassius auratus \0.1813993333, | /-0.2758925786, Poecilia reticulata \0.0755989419, /1 \-0.1417070462, Salmo salar	no
Carassius auratus	Salmo salar	Poecilia reticulata	Gyrodactylus kobayashii	Gyrodactylus salaris	Gyrodactylus bullatarudis	0.482031	0.256899	0.437942	0.365786	1.99668	1.90421	/-0.65229563935, Protopolystoma xenopodis -0.0, | /-0.9936922644, Gyrodactylus bullatarudis \0.65229563935, | /-0.2291265363, Gyrodactylus salaris \0.7738563294, /1 \-0.1366595751, Gyrodactylus kobayashii	/-0.16043320445, Protopolystoma xenopodis -0.0, | /-0.2082648516, Carassius auratus \0.16043320445, | /-0.1064049126, Poecilia reticulata \0.1232726067, /1 \-0.1504937497, Salmo salar	no
Carassius auratus	Salmo salar	Poecilia reticulata	Gyrodactylus kobayashii	Gyrodactylus salaris	Gyrodactylus bullatarudis	0.432273	0.382523	0.581055	0.365786	1.99668	1.90421	/-0.65229563935, Protopolystoma xenopodis -0.0, | /-0.9936922644, Gyrodactylus bullatarudis \0.65229563935, | /-0.2291265363, Gyrodactylus salaris \0.7738563294, /1 \-0.1366595751, Gyrodactylus kobayashii	/-0.13496381165, Protopolystoma xenopodis -0.0, | /-0.2594825036, Carassius auratus \0.13496381165, | /-0.2656524336, Poecilia reticulata \0.0559205006, /0.995 \-0.1168701718, Salmo salar	no
Carassius auratus	Salmo salar	Poecilia reticulata	Gyrodactylus kobayashii	Gyrodactylus salaris	Gyrodactylus bullatarudis	0.489136	0.856298	1.31224	0.365786	1.99668	1.90421	/-0.65229563935, Protopolystoma xenopodis -0.0, | /-0.9936922644, Gyrodactylus bullatarudis \0.65229563935, | /-0.2291265363, Gyrodactylus salaris \0.7738563294, /1 \-0.1366595751, Gyrodactylus kobayashii	/-0.11382786535, Protopolystoma xenopodis -0.0, | /-0.3146574062, Carassius auratus \0.11382786535, | /-0.8397019955, Poecilia reticulata \0.1578832977, /0.933 \-0.016595664, Salmo salar	no	AB_C
Carassius auratus	Salmo salar	Poecilia reticulata	Gyrodactylus kobayashii	Gyrodactylus salaris	Gyrodactylus bullatarudis	0.0928312	0.111645	0.117299	0.365786	1.99668	1.90421	/-0.65229563935, Protopolystoma xenopodis -0.0, | /-0.9936922644, Gyrodactylus bullatarudis \0.65229563935, | /-0.2291265363, Gyrodactylus salaris \0.7738563294, /1 \-0.1366595751, Gyrodactylus kobayashii	/-0.0240670948, Protopolystoma xenopodis -0.0, | /-0.0359594611, Carassius auratus \0.0240670948, | /-0.0680564642, Poecilia reticulata \0.0132834835, /0.507 \-0.0435882065, Salmo salar	no	AB_C
Carassius auratus	Salmo salar	Poecilia reticulata	Gyrodactylus kobayashii	Gyrodactylus salaris	Gyrodactylus bullatarudis	0.348548	0.234501	0.406609	0.365786	1.99668	1.90421	/-0.65229563935, Protopolystoma xenopodis -0.0, | /-0.9936922644, Gyrodactylus bullatarudis \0.65229563935, | /-0.2291265363, Gyrodactylus salaris \0.7738563294, /1 \-0.1366595751, Gyrodactylus kobayashii	/-0.0997258103, Protopolystoma xenopodis -0.0, | /-0.196941908, Carassius auratus \0.0997258103, | /-0.1462811932, Poecilia reticulata \0.0633861386, /1 \-0.0882200939, Salmo salar	no
Carassius auratus	Salmo salar	Poecilia reticulata	Gyrodactylus kobayashii	Gyrodactylus salaris	Gyrodactylus bullatarudis	0.755283	0.896613	1.20649	0.365786	1.99668	1.90421	/-0.65229563935, Protopolystoma xenopodis -0.0, | /-0.9936922644, Gyrodactylus bullatarudis \0.65229563935, | /-0.2291265363, Gyrodactylus salaris \0.7738563294, /1 \-0.1366595751, Gyrodactylus kobayashii	/-0.228738381, Protopolystoma xenopodis -0.0, | /-0.4320598812, Carassius auratus \0.228738381, | /-0.6739120273, Poecilia reticulata \0.1005221309, /1 \-0.2227012532, Salmo salar	no	AB_C
Carassius auratus	Salmo salar	Poecilia reticulata	Gyrodactylus kobayashii	Gyrodactylus salaris	Gyrodactylus bullatarudis	0.0813336	0.19834	0.179276	0.365786	1.99668	1.90421	/-0.65229563935, Protopolystoma xenopodis -0.0, | /-0.9936922644, Gyrodactylus bullatarudis \0.65229563935, | /-0.2291265363, Gyrodactylus salaris \0.7738563294, /1 \-0.1366595751, Gyrodactylus kobayashii	/-0.00692930595, Protopolystoma xenopodis -0.0, | /-0.1213572278, Poecilia reticulata \0.00692930595, /0.778 | /-0.0311346021, Carassius auratus \0.0267836807, \-0.0501989989, Salmo salar	yes	AB_C
Carassius auratus	Salmo salar	Poecilia reticulata	Gyrodactylus kobayashii	Gyrodactylus salaris	Gyrodactylus bullatarudis	0.0492667	0.0396029	0.04939	0.365786	1.99668	1.90421	/-0.65229563935, Protopolystoma xenopodis -0.0, | /-0.9936922644, Gyrodactylus bullatarudis \0.65229563935, | /-0.2291265363, Gyrodactylus salaris \0.7738563294, /1 \-0.1366595751, Gyrodactylus kobayashii	/-5e-07, Protopolystoma xenopodis -0.0, | /-0.0295258778, Carassius auratus \5e-07, | /-0.0198630765, Poecilia reticulata \1e-06, /0.333 \-0.0197398501, Salmo salar	no
Carassius auratus	Salmo salar	Poecilia reticulata	Gyrodactylus kobayashii	Gyrodactylus salaris	Gyrodactylus bullatarudis	0.678191	0.503707	0.8039	0.365786	1.99668	1.90421	/-0.65229563935, Protopolystoma xenopodis -0.0, | /-0.9936922644, Gyrodactylus bullatarudis \0.65229563935, | /-0.2291265363, Gyrodactylus salaris \0.7738563294, /1 \-0.1366595751, Gyrodactylus kobayashii	/-0.2312835739, Protopolystoma xenopodis -0.0, | /-0.354316434, Carassius auratus \0.2312835739, | /-0.3147073877, Poecilia reticulata \0.134875747, /1 \-0.1889991684, Salmo salar	no
Carassius auratus	Salmo salar	Poecilia reticulata	Gyrodactylus kobayashii	Gyrodactylus salaris	Gyrodactylus bullatarudis	0.584987	0.790224	0.799321	0.365786	1.99668	1.90421	/-0.65229563935, Protopolystoma xenopodis -0.0, | /-0.9936922644, Gyrodactylus bullatarudis \0.65229563935, | /-0.2291265363, Gyrodactylus salaris \0.7738563294, /1 \-0.1366595751, Gyrodactylus kobayashii	/-0.2273874865, Protopolystoma xenopodis -0.0, | /-0.21687605, Salmo salar \0.2273874865, /0.768 | /-0.2970421686, Carassius auratus \0.0710685624, \-0.5022793166, Poecilia reticulata	no	AB_C
Carassius auratus	Salmo salar	Poecilia reticulata	Gyrodactylus kobayashii	Gyrodactylus salaris	Gyrodactylus bullatarudis	0.480711	0.457337	0.584783	0.365786	1.99668	1.90421	/-0.65229563935, Protopolystoma xenopodis -0.0, | /-0.9936922644, Gyrodactylus bullatarudis \0.65229563935, | /-0.2291265363, Gyrodactylus salaris \0.7738563294, /1 \-0.1366595751, Gyrodactylus kobayashii	/-0.13067903585, Protopolystoma xenopodis -0.0, | /-0.243234157, Carassius auratus \0.13067903585, | /-0.2807047795, Poecilia reticulata \0.0608443337, /0.98 \-0.1766320284, Salmo salar	no
Carassius auratus	Salmo salar	Poecilia reticulata	Gyrodactylus kobayashii	Gyrodactylus salaris	Gyrodactylus bullatarudis	0.093891	0.0947778	0.109422	0.365786	1.99668	1.90421	/-0.65229563935, Protopolystoma xenopodis -0.0, | /-0.9936922644, Gyrodactylus bullatarudis \0.65229563935, | /-0.2291265363, Gyrodactylus salaris \0.7738563294, /1 \-0.1366595751, Gyrodactylus kobayashii	/-0.0268118504, Protopolystoma xenopodis -0.0, | /-0.0370111101, Poecilia reticulata \0.0268118504, /0.87 | /-0.0542674908, Carassius auratus \0.0181431746, \-0.0396235098, Salmo salar	no	AB_C
Carassius auratus	Salmo salar	Poecilia reticulata	Gyrodactylus kobayashii	Gyrodactylus salaris	Gyrodactylus bullatarudis	0.795592	0.674019	0.970461	0.365786	1.99668	1.90421	/-0.65229563935, Protopolystoma xenopodis -0.0, | /-0.9936922644, Gyrodactylus bullatarudis \0.65229563935, | /-0.2291265363, Gyrodactylus salaris \0.7738563294, /1 \-0.1366595751, Gyrodactylus kobayashii	/-0.18167625065, Protopolystoma xenopodis -0.0, | /-0.3570092145, Carassius auratus \0.18167625065, | /-0.4244438165, Poecilia reticulata \0.1890074905, /1 \-0.2495754784, Salmo salar	no
Carassius auratus	Salmo salar	Poecilia reticulata	Gyrodactylus kobayashii	Gyrodactylus salaris	Gyrodactylus bullatarudis	0.0977227	0.391615	0.443654	0.365786	1.99668	1.90421	/-0.65229563935, Protopolystoma xenopodis -0.0, | /-0.9936922644, Gyrodactylus bullatarudis \0.65229563935, | /-0.2291265363, Gyrodactylus salaris \0.7738563294, /1 \-0.1366595751, Gyrodactylus kobayashii	/-0.0887797374, Protopolystoma xenopodis -0.0, | /-0.0562972543, Carassius auratus \0.0887797374, | /-0.3687731992, Poecilia reticulata \0.0185833118, /0.567 \-0.0228421156, Salmo salar	no	AB_C
Carassius auratus	Salmo salar	Poecilia reticulata	Gyrodactylus kobayashii	Gyrodactylus salaris	Gyrodactylus bullatarudis	0.975622	0.706455	1.13306	0.365786	1.99668	1.90421	/-0.65229563935, Protopolystoma xenopodis -0.0, | /-0.9936922644, Gyrodactylus bullatarudis \0.65229563935, | /-0.2291265363, Gyrodactylus salaris \0.7738563294, /1 \-0.1366595751, Gyrodactylus kobayashii	/-0.21946481375, Protopolystoma xenopodis -0.0, | /-0.5846871313, Carassius auratus \0.21946481375, | /-0.4319454726, Poecilia reticulata \0.1164258247, /0.989 \-0.274509061, Salmo salar	no
Carassius auratus	Salmo salar	Poecilia reticulata	Gyrodactylus kobayashii	Gyrodactylus salaris	Gyrodactylus bullatarudis	0.741729	0.883999	1.17722	0.365786	1.99668	1.90421	/-0.65229563935, Protopolystoma xenopodis -0.0, | /-0.9936922644, Gyrodactylus bullatarudis \0.65229563935, | /-0.2291265363, Gyrodactylus salaris \0.7738563294, /1 \-0.1366595751, Gyrodactylus kobayashii	/-0.21237098015, Protopolystoma xenopodis -0.0, | /-0.4196745521, Carassius auratus \0.21237098015, | /-0.659746491, Poecilia reticulata \0.0978024269, /1 \-0.2242524352, Salmo salar	no	AB_C
Carassius auratus	Salmo salar	Poecilia reticulata	Gyrodactylus kobayashii	Gyrodactylus salaris	Gyrodactylus bullatarudis	0.133179	0.0787905	0.147063	0.365786	1.99668	1.90421	/-0.65229563935, Protopolystoma xenopodis -0.0, | /-0.9936922644, Gyrodactylus bullatarudis \0.65229563935, | /-0.2291265363, Gyrodactylus salaris \0.7738563294, /1 \-0.1366595751, Gyrodactylus kobayashii	/-0.0222319661, Protopolystoma xenopodis -0.0, | /-0.0900136891, Carassius auratus \0.0222319661, | /-0.0463372046, Poecilia reticulata \0.0107121844, /0.954 \-0.0324533051, Salmo salar	no
[truncated: 393,466+ more rows]
